# Supplementary material for: Pilot study of locomotor asymmetry in horses walking in circles with and without a rider
Source: PeerJ. 2023 Nov 2;11:e16373. doi: 10.7717/peerj.16373 (PMC10625764; doi:10.7717/peerj.16373)
Supplement: Supplemental Information 6 — Explanations are found within the excel sheets (How to use data are described in the Script File. The data are available in the Data file). [file peerj-11-16373-s006.xlsx]

## Sheet: summary and variable keys
Table S6	Agneta Egenvall	230528
Run	dataset	Variable combinations												Agreement (%) from most common variable combinations (to the left of this table)
1	n=13 horses	'6 11 16'	'6 11 12'	'11 16 21'	'10 11 21'	'6 11 19'	'3 6 11'	'8 11 21'	'9 11 21'	'11 19 21'	'6 11 21'			0.81	0.799231	0.790769	0.79	0.786154	0.784615	0.784615	0.782308	0.777692	0.775385
2	n=12 horses	'10 11 21'	'6 7 11'	'1 10 11'	'3 6 11'	'6 11 16'	'6 10 11'	'6 11 19'	'11 16 21'	'7 11 21'	'10 11 16'			0.819167	0.789167	0.775833	0.774167	0.7725	0.77	0.765	0.761667	0.76	0.751667
3	n=12 horses	'8 11 21'	'6 11 21'	'11 16 21'	'3 8 11'	'8 11 16'	'10 11 21'	'8 11 19'	'3 11 21'	'9 11 21'	'6 8 11'			0.899167	0.841667	0.826667	0.825	0.820833	0.813333	0.8125	0.803333	0.795833	0.795
4	n=12 horses	'3 6 11'	'3 5 11'	'6 11 12'	'10 11 21'	'3 11 21'	'6 11 21'	'8 11 21'	'2 3 11'	'1 3 11'	'3 6 12'			0.866667	0.825833	0.819167	0.8075	0.803333	0.799167	0.796667	0.793333	0.7925	0.788333
5	n=12 horses	'6 11 18'	'6 11 19'	'6 11 16'	'8 11 21'	'3 6 11'	'6 11 12'	'10 11 21'	'3 4 6'	'4 6 11'	'1 6 11'			0.796667	0.7875	0.780833	0.78	0.778333	0.775833	0.769167	0.765	0.751667	0.75
6	n=12 horses	'11 15 21'	'1 11 21'	'10 11 21'	'3 5 11'	'1 5 11'	'5 6 11'	'1 11 16'	'5 11 15'	'11 20 21'	'1 6 11'			0.795	0.785833	0.774167	0.7675	0.765833	0.765	0.764167	0.7625	0.758333	0.755833
7	n=12 horses	'8 11 21'	'3 6 11'	'11 16 21'	'10 11 21'	'1 11 21'	'11 18 21'	'9 11 21'	'6 11 12'	'11 19 21'	'6 11 21'			0.796667	0.783333	0.7825	0.781667	0.779167	0.776667	0.7725	0.770833	0.765	0.760833
8	n=12 horses	'6 11 19'	'11 16 21'	'6 11 16'	'6 11 12'	'6 11 21'	'3 6 11'	'5 6 11'	'3 5 11'	'11 19 21'	'1 11 21'			0.849167	0.843333	0.840833	0.84	0.839167	0.835	0.8225	0.820833	0.82	0.8075
		key from results in manuscript, relates to row 1 above- se Table 8 in Manuscript
		PRollROM												The data sheet contains the combinations with the highest agreement in the k_means cluster analyses. From top to bottom:
		HMinDiff	HMinDiff	TarsOut	PPitROM	HMinDiff	HMinDiff	WMinDiff	PPitMean	HipOut	HMinDiff			first with all horses, then those with one left-hollow horse omitted at a time.
		HipIns	PYawROM	HipIns	TarsOut	HipOut	PMaxDiff	TarsOut	TarsOut	TarsOut	TarsOut			SEE also further explanations to the right in sheet 'output_kmean_procedure'
														Note also that, while when the analysis was rerun on the same data, all top 10 combinations were the same, however when data (from one horse at a time) were omitted the differences is somewhat larger in what combinations reach the top 10.
	key to	11	PRollROM			19	HipOut		7	PMinDiff
	variable	6	HMinDiff			3	PMaxDiff		1	Trunk horizontal angle
	combinations	16	HipIns			8	WMinDiff		2	Neck trunk angle
		12	PYawROM			9	PPitMean		4	HMaxDiff
		21	TarsOut						18	TarsIn
		10	PPitROM						5	WMaxDiff
	For example	in run 4 there is one combination without PRollROM (variable no 11), otherwise all of the 10 combinations with the highest agreement contains this

## Sheet: output_kmean procedure
'6 11 16'	'6 11 12'	'11 16 21'	'10 11 21'	'6 11 19'	'3 6 11'	'8 11 21'	'9 11 21'	'11 19 21'	'6 11 21'	'6 7 11'	'3 5 11'	'10 11 19'	'6 11 13'	'3 11 19'	'2 11 19'	'3 6 21'	'2 11 21'	'5 6 11'	'11 15 21'	'11 16 18'	'3 11 21'	'6 10 11'	'10 11 16'	'2 6 11'	'2 3 6'	'3 6 19'	'6 11 14'	'11 12 16'	'2 3 11'	'1 11 16'	'3 11 12'	'3 8 11'	'1 11 19'	'11 17 21'	'1 6 11'	'6 11 18'	'3 6 16'	'3 11 16'	'3 10 11'	'1 10 11'	'3 4 6'	'3 6 12'	'11 13 21'	'3 11 17'	'11 14 16'	'1 3 11'	'11 12 19'	'11 14 21'	'11 16 17'
100	98	99	55	100	100	66	93	92	93	96	99	69	100	100	85	94	93	79	73	84	86	76	77	84	94	100	99	95	97	69	100	80	63	97	73	81	100	100	84	31	97	97	81	100	100	66	99	97	96
100	97	26	47	95	70	36	18	36	60	90	31	68	97	36	49	62	24	68	31	24	13	89	67	80	99	100	89	40	28	46	16	48	46	21	78	70	99	25	34	70	99	100	33	23	63	25	48	25	38
100	40	99	77	100	26	65	95	94	93	74	31	83	100	65	89	18	93	74	73	83	26	85	90	85	5	51	70	56	15	67	11	17	74	84	73	73	51	60	42	37	29	3	79	47	83	25	60	73	93
100	98	99	97	100	100	70	95	97	93	74	90	92	80	100	87	100	92	61	73	98	99	90	90	85	94	100	99	90	97	67	100	80	74	96	73	78	100	100	94	71	54	97	95	92	88	69	92	99	93
100	98	99	97	100	100	68	95	98	93	92	86	90	100	100	87	100	92	78	89	99	99	97	94	82	99	100	100	95	100	99	100	80	98	77	100	94	99	100	94	98	99	98	99	93	97	100	92	99	82
100	65	97	94	100	100	65	87	92	100	100	91	94	100	100	99	92	55	83	74	73	86	97	91	97	94	100	93	66	100	92	76	80	89	84	90	75	100	100	94	84	97	57	79	90	92	96	66	73	93
19	4	31	96	16	13	59	84	54	26	35	5	71	36	36	48	10	80	12	60	64	26	55	60	30	3	9	39	41	16	35	14	17	42	28	14	46	18	25	34	65	0	0	61	25	61	25	46	77	40
100	98	27	12	100	99	29	17	61	55	100	60	66	100	100	80	50	28	72	30	55	13	75	75	82	88	100	89	88	91	73	97	71	87	22	85	72	99	100	77	39	97	97	33	70	85	76	87	23	81
100	69	99	96	100	26	66	94	99	93	93	7	93	100	71	81	19	90	60	72	84	26	85	84	82	12	80	99	79	21	67	11	15	74	77	73	80	60	64	34	67	35	3	86	22	100	25	88	97	81
55	89	69	48	46	89	97	84	61	39	57	97	74	38	80	65	81	25	79	59	49	74	35	70	62	88	91	40	86	80	71	89	93	60	75	35	49	83	86	83	62	75	97	50	89	60	75	75	27	70
89	96	88	50	84	87	98	86	81	82	70	90	46	64	84	63	100	81	88	69	88	80	45	62	70	97	100	61	84	85	83	89	91	68	79	86	75	100	86	68	35	100	100	67	89	62	75	74	50	82
67	96	79	90	59	87	100	88	77	82	82	93	69	82	35	63	97	76	88	99	71	99	73	58	74	91	20	69	70	75	80	86	92	89	90	86	81	19	35	79	100	99	100	70	77	51	100	65	84	51
85	96	76	93	90	87	99	60	74	82	85	94	83	68	78	82	97	88	89	99	85	91	83	65	73	97	91	76	80	97	86	95	98	89	92	86	82	82	87	82	98	100	100	85	79	64	100	70	94	71
49	66	78	95	48	74	99	92	74	83	61	95	82	59	78	89	21	88	80	99	62	99	68	69	72	4	0	66	75	90	80	93	98	89	98	75	77	1	61	82	100	1	0	83	94	64	100	78	94	78
89	96	88	88	84	87	98	40	81	82	82	94	74	64	80	65	97	81	88	69	87	88	73	72	70	97	100	61	84	80	84	89	83	75	35	86	74	99	86	80	98	99	100	67	50	60	87	78	49	54
619	500	550	563	611	509	429	567	563	558	561	433	567	613	537	544	476	529	455	473	525	435	589	569	543	488	560	589	483	453	475	417	402	486	487	501	517	567	510	476	456	475	452	527	470	584	406	503	543	535
434	539	478	464	411	511	591	450	448	450	437	563	428	375	435	427	493	439	512	494	442	531	377	396	421	474	402	373	479	507	484	541	555	470	469	454	438	384	441	474	493	474	497	422	478	361	537	440	398	406
1053	1039	1028	1027	1022	1020	1020	1017	1011	1008	998	996	995	988	972	971	969	968	967	967	967	966	966	965	964	962	962	962	962	960	959	958	957	956	956	955	955	951	951	950	949	949	949	949	948	945	943	943	941	941
0.81	0.799231	0.790769	0.79	0.786154	0.784615	0.784615	0.782308	0.777692	0.775385	0.767692	0.766154	0.765385	0.76	0.747692	0.746923	0.745385	0.744615	0.743846	0.743846	0.743846	0.743077	0.743077	0.742308	0.741538	0.74	0.74	0.74	0.74	0.738462	0.737692	0.736923	0.736154	0.735385	0.735385	0.734615	0.734615	0.731538	0.731538	0.730769	0.73	0.73	0.73	0.73	0.729231	0.726923	0.725385	0.725385	0.723846	0.723846
'10 11 21'	'6 7 11'	'1 10 11'	'3 6 11'	'6 11 16'	'6 10 11'	'6 11 19'	'11 16 21'	'7 11 21'	'10 11 16'	'1 3 11'	'3 10 11'	'5 10 11'	'6 11 12'	'10 11 19'	'6 11 21'	'8 10 11'	'1 11 16'	'3 6 16'	'10 11 12'	'10 11 13'	'5 6 11'	'9 10 11'	'11 19 21'	'8 11 21'	'7 10 11'	'1 11 21'	'2 6 11'	'4 10 11'	'10 11 15'	'1 11 19'	'2 11 19'	'3 11 19'	'5 11 16'	'6 11 14'	'10 11 14'	'1 6 11'	'8 11 19'	'1 3 6'	'9 11 21'	'8 11 16'	'3 5 11'	'3 6 19'	'1 6 19'	'11 18 19'	'10 16 21'	'3 11 21'	'2 11 16'	'6 9 11'	'1 7 11'
49	94	70	96	95	95	99	24	15	78	52	70	68	93	71	55	65	54	100	80	81	74	84	32	41	73	29	67	63	64	49	38	30	56	81	91	78	61	95	30	56	35	99	85	19	38	25	39	92	61
62	86	44	44	100	88	100	97	95	88	27	49	54	30	83	80	56	77	92	56	79	74	72	86	45	65	44	77	58	45	77	89	83	77	64	98	61	72	10	84	80	37	75	65	73	53	52	89	100	51
98	86	71	98	100	99	100	94	94	98	64	85	68	87	89	88	62	77	100	88	80	63	96	92	70	71	57	77	71	65	77	89	100	87	87	98	61	70	69	95	78	87	100	65	98	93	96	89	100	51
99	98	99	98	100	98	100	97	100	96	100	85	68	97	89	89	60	94	100	90	99	79	94	93	70	79	96	75	69	74	99	87	100	87	95	98	99	72	100	95	80	85	99	100	99	93	97	85	100	100
99	100	88	98	100	99	100	98	52	99	100	87	75	52	91	90	71	92	100	71	100	85	96	90	45	95	61	97	83	82	92	97	100	87	96	98	87	72	93	77	80	90	99	85	66	70	70	96	100	74
98	25	64	12	29	57	18	33	21	79	24	66	62	2	77	20	62	48	10	80	81	15	74	43	48	73	41	21	67	64	48	41	30	42	28	91	14	38	2	66	47	20	13	1	59	95	47	40	26	35
8	98	46	96	100	77	99	32	15	63	67	36	50	92	70	53	25	79	100	47	61	75	57	68	24	41	30	85	37	30	91	82	100	77	78	17	80	75	93	29	78	35	100	83	62	29	25	85	100	69
98	99	64	50	100	97	99	97	98	95	27	71	62	58	90	88	63	77	93	80	90	65	95	93	70	88	51	69	83	67	77	85	83	87	95	92	61	70	28	95	78	23	83	65	83	93	58	82	100	63
49	63	66	74	51	35	43	71	79	59	73	64	96	83	69	38	93	63	90	60	49	68	52	63	76	48	59	61	76	77	53	63	85	73	46	10	41	82	72	49	76	84	65	33	50	45	55	68	24	65
42	79	36	90	80	43	82	87	85	54	73	38	34	98	48	87	38	77	100	20	19	85	17	80	100	27	96	78	33	34	77	79	87	80	72	9	86	77	98	73	84	79	100	97	85	69	78	81	42	65
94	88	99	88	63	80	58	75	98	50	100	78	96	98	53	88	96	74	8	83	63	85	65	73	100	92	99	85	82	90	73	63	28	61	85	84	86	72	100	84	60	83	25	99	63	70	92	51	81	99
100	83	98	90	79	84	90	76	78	69	100	95	90	99	77	88	98	78	90	92	91	92	83	79	95	80	99	80	98	99	73	72	81	69	89	94	86	90	98	70	78	90	87	99	91	74	86	75	77	76
100	64	98	53	50	69	46	75	99	67	100	95	100	61	78	85	100	74	0	92	91	81	74	75	95	100	99	80	98	100	73	75	63	73	57	98	84	89	31	88	65	90	1	36	73	69	86	63	40	100
93	81	98	88	80	77	82	87	96	65	86	86	87	98	73	88	93	82	100	77	54	85	79	80	100	77	99	78	76	80	82	80	85	80	72	3	86	74	100	56	82	84	100	97	86	92	75	81	74	77
[]	[]	[]	[]	[]	[]	[]	[]	[]	[]	[]	[]	[]	[]	[]	[]	[]	[]	[]	[]	[]	[]	[]	[]	[]	[]	[]	[]	[]	[]	[]	[]	[]	[]	[]	[]	[]	[]	[]	[]	[]	[]	[]	[]	[]	[]	[]	[]	[]	[]
505	489	436	446	524	536	517	443	377	538	367	442	395	361	500	422	376	442	502	465	520	390	516	436	319	456	328	414	411	394	442	441	443	436	451	574	400	385	369	447	421	354	485	401	414	442	387	438	518	372
478	458	495	483	403	388	401	471	535	364	532	456	503	537	398	474	518	448	388	424	367	496	370	450	566	424	551	462	463	480	431	432	429	436	421	298	469	484	499	420	445	510	378	461	448	419	472	419	338	482
983	947	931	929	927	924	918	914	912	902	899	898	898	898	898	896	894	890	890	889	887	886	886	886	885	880	879	876	874	874	873	873	872	872	872	872	869	869	868	867	866	864	863	862	862	861	859	857	856	854
0.819167	0.789167	0.775833	0.774167	0.7725	0.77	0.765	0.761667	0.76	0.751667	0.749167	0.748333	0.748333	0.748333	0.748333	0.746667	0.745	0.741667	0.741667	0.740833	0.739167	0.738333	0.738333	0.738333	0.7375	0.733333	0.7325	0.73	0.728333	0.728333	0.7275	0.7275	0.726667	0.726667	0.726667	0.726667	0.724167	0.724167	0.723333	0.7225	0.721667	0.72	0.719167	0.718333	0.718333	0.7175	0.715833	0.714167	0.713333	0.711667
'8 11 21'	'6 11 21'	'11 16 21'	'3 8 11'	'8 11 16'	'10 11 21'	'8 11 19'	'3 11 21'	'9 11 21'	'6 8 11'	'8 10 11'	'3 5 11'	'3 6 11'	'2 11 16'	'11 19 21'	'7 11 21'	'3 11 17'	'11 12 21'	'3 11 19'	'11 16 18'	'6 11 16'	'10 11 16'	'1 11 21'	'3 11 12'	'6 11 12'	'2 3 11'	'2 11 21'	'1 3 11'	'5 6 11'	'3 11 16'	'6 7 11'	'6 11 19'	'3 11 18'	'11 12 19'	'2 11 19'	'3 10 11'	'5 11 16'	'11 17 21'	'11 18 21'	'10 11 19'	'11 14 21'	'11 15 21'	'11 16 17'	'1 11 16'	'11 20 21'	'11 12 16'	'11 16 19'	'4 11 21'	'5 11 19'	'8 11 17'
93	100	100	100	100	52	98	90	92	100	66	99	98	95	86	64	98	97	100	90	100	76	53	100	98	92	93	71	81	100	94	100	85	94	85	86	78	88	79	76	94	63	100	66	86	97	100	68	74	95
92	100	100	8	100	68	100	18	93	100	73	21	29	95	88	82	39	49	46	90	100	85	54	9	52	17	93	28	81	59	77	100	29	53	92	40	81	63	41	88	69	64	97	66	72	54	100	69	83	88
96	100	100	100	98	92	86	99	94	86	80	91	98	95	96	84	96	96	100	94	100	91	61	100	95	92	90	74	74	100	77	100	93	91	90	99	90	86	98	92	98	68	98	67	88	91	100	62	85	89
96	100	100	100	100	98	100	99	94	100	98	91	100	95	96	93	100	96	100	99	100	89	100	100	98	96	93	100	92	100	98	100	98	93	90	98	90	86	100	94	98	92	88	98	88	97	100	89	91	64
94	100	96	100	100	95	100	90	91	100	93	92	100	100	88	71	92	49	100	79	100	97	63	66	68	100	67	95	93	100	99	100	76	57	100	99	90	63	29	96	69	67	97	85	75	62	100	68	94	89
93	27	40	8	50	90	51	18	67	23	77	17	13	38	65	48	9	59	11	60	32	70	36	17	12	16	73	27	18	31	33	17	37	26	42	41	42	53	89	62	70	49	44	39	64	60	59	29	31	17
4	54	49	73	98	14	84	9	29	79	42	63	100	85	60	26	75	41	99	70	100	71	32	97	89	81	37	83	80	100	97	99	40	86	82	80	81	8	3	79	12	24	87	71	18	87	100	12	83	36
93	100	100	8	98	90	86	18	93	86	80	17	29	91	98	91	5	92	60	91	100	96	54	9	71	17	86	28	74	62	98	99	29	94	87	41	90	86	92	96	92	63	87	66	81	78	100	71	86	36
57	46	63	92	70	60	70	82	71	55	85	83	87	64	57	52	97	78	89	52	51	72	66	91	76	88	39	72	70	84	57	51	68	89	58	81	74	69	11	69	32	65	68	65	46	83	50	75	72	87
96	87	81	92	76	42	67	85	85	77	23	83	87	77	84	70	97	83	91	81	80	54	100	91	88	86	71	72	82	84	69	83	83	87	82	59	79	93	97	59	53	76	86	73	82	82	79	87	82	78
91	87	79	98	62	96	71	99	76	78	85	91	89	56	61	99	80	83	36	64	59	64	100	85	88	70	73	100	82	34	83	53	91	74	52	73	66	92	100	56	86	96	42	88	82	59	19	91	53	88
90	87	77	100	79	95	83	94	59	78	95	99	89	80	73	84	91	84	97	76	72	78	99	91	88	98	82	100	84	84	81	88	95	88	75	84	75	76	100	69	95	97	67	88	87	71	62	87	77	87
90	89	75	100	74	100	83	99	87	80	100	100	70	76	69	100	96	86	76	67	58	77	99	88	78	93	82	100	86	64	76	47	83	82	72	84	75	91	72	72	95	97	67	88	91	64	54	87	72	99
91	87	81	92	76	88	66	91	46	77	77	84	89	77	84	99	48	83	88	81	80	79	100	91	88	80	71	86	82	84	79	83	83	87	82	76	79	56	97	79	53	76	56	81	43	82	79	88	85	18
[]	[]	[]	[]	[]	[]	[]	[]	[]	[]	[]	[]	[]	[]	[]	[]	[]	[]	[]	[]	[]	[]	[]	[]	[]	[]	[]	[]	[]	[]	[]	[]	[]	[]	[]	[]	[]	[]	[]	[]	[]	[]	[]	[]	[]	[]	[]	[]	[]	[]
564	527	536	416	548	495	535	414	531	509	487	411	438	518	519	442	434	446	457	512	532	508	367	392	423	413	509	395	439	490	478	517	418	414	499	463	471	439	436	508	498	403	524	421	473	461	559	385	458	442
515	483	456	574	437	481	440	550	424	445	465	540	511	430	428	504	509	497	477	421	400	424	564	537	506	515	418	530	486	434	445	405	503	507	421	457	448	477	477	404	414	507	386	483	431	441	343	515	441	457
1079	1010	992	990	985	976	975	964	955	954	952	951	949	948	947	946	943	943	934	933	932	932	931	929	929	928	927	925	925	924	923	922	921	921	920	920	919	916	913	912	912	910	910	904	904	902	902	900	899	899
0.899167	0.841667	0.826667	0.825	0.820833	0.813333	0.8125	0.803333	0.795833	0.795	0.793333	0.7925	0.790833	0.79	0.789167	0.788333	0.785833	0.785833	0.778333	0.7775	0.776667	0.776667	0.775833	0.774167	0.774167	0.773333	0.7725	0.770833	0.770833	0.77	0.769167	0.768333	0.7675	0.7675	0.766667	0.766667	0.765833	0.763333	0.760833	0.76	0.76	0.758333	0.758333	0.753333	0.753333	0.751667	0.751667	0.75	0.749167	0.749167
'3 6 11'	'3 5 11'	'6 11 12'	'10 11 21'	'3 11 21'	'6 11 21'	'8 11 21'	'2 3 11'	'1 3 11'	'3 6 12'	'3 8 11'	'3 6 21'	'3 11 12'	'6 11 16'	'6 11 19'	'3 4 6'	'11 12 16'	'10 11 19'	'11 20 21'	'11 16 21'	'3 11 19'	'3 6 14'	'3 6 20'	'6 10 11'	'11 14 21'	'3 6 10'	'2 6 11'	'2 3 6'	'3 11 18'	'11 19 21'	'3 6 19'	'9 11 21'	'11 12 19'	'3 7 11'	'3 11 14'	'3 6 16'	'3 11 16'	'11 12 21'	'1 11 16'	'3 6 18'	'6 11 18'	'3 11 17'	'1 10 11'	'5 6 11'	'3 11 13'	'6 11 14'	'6 11 17'	'10 11 16'	'6 8 11'	'6 11 13'
100	98	97	58	89	100	68	100	74	97	84	98	100	100	99	100	98	72	94	99	99	100	97	78	99	77	89	90	89	86	100	96	93	98	100	100	100	95	73	79	87	100	36	76	97	96	89	72	77	100
96	55	96	49	8	55	40	24	43	96	42	64	14	100	97	92	48	61	23	34	11	100	76	82	21	94	85	96	22	32	100	31	34	33	55	98	31	19	52	68	66	16	65	73	41	94	81	68	81	99
100	85	97	98	99	98	74	100	76	97	84	100	100	100	99	55	95	91	92	95	100	100	94	82	98	95	90	89	92	95	100	98	97	88	100	100	100	96	74	100	83	97	63	53	81	96	95	90	72	75
100	80	97	97	99	98	74	100	100	99	84	100	100	100	99	93	98	91	89	99	100	100	77	97	98	95	85	96	99	95	100	98	97	88	100	98	100	96	98	100	99	99	100	75	98	99	85	87	77	100
100	87	62	96	89	100	66	100	97	68	84	88	65	100	99	100	67	91	93	98	100	100	97	97	97	95	97	85	84	90	100	86	63	94	93	100	100	59	95	68	66	97	89	79	97	91	97	93	77	100
7	2	8	95	18	17	67	15	22	4	16	4	6	21	18	1	50	68	56	37	11	0	19	44	73	25	20	12	23	62	8	70	35	20	27	12	31	58	42	26	46	17	58	9	37	45	25	68	18	40
99	65	97	8	8	50	30	88	80	97	69	55	99	100	99	96	94	77	24	35	100	100	76	77	23	77	74	79	38	51	100	24	90	94	100	98	100	37	78	61	61	61	40	74	80	94	84	66	81	99
37	8	76	95	44	98	70	18	24	3	14	34	7	100	99	54	78	91	88	99	70	0	6	82	98	34	83	21	21	93	88	99	94	28	27	83	66	90	73	30	84	18	59	53	37	96	85	94	72	99
94	98	85	56	82	48	75	83	76	97	96	71	93	47	47	96	90	79	54	67	89	100	93	52	27	66	49	79	79	58	92	69	90	80	77	90	89	71	64	58	40	87	50	85	70	36	45	66	63	39
93	94	92	40	91	91	100	92	76	96	94	100	93	90	82	100	89	52	80	82	94	100	90	56	57	75	80	88	84	83	100	72	84	80	73	100	89	81	78	100	88	87	42	91	63	55	83	51	82	60
93	100	92	94	99	92	100	73	100	96	88	100	86	62	65	92	54	66	89	75	32	49	76	84	91	88	82	83	83	71	12	89	71	77	60	15	32	81	79	100	88	67	100	92	66	73	83	66	89	82
93	98	92	96	98	91	96	96	100	96	96	100	100	81	95	99	78	88	89	74	95	64	94	94	98	88	81	88	87	78	92	64	77	82	72	88	78	80	82	100	89	91	95	92	89	82	78	81	91	71
71	100	73	97	100	78	96	87	100	4	94	20	92	40	47	8	65	87	96	75	95	0	23	62	98	23	71	14	85	72	0	85	76	87	72	2	61	83	79	0	57	95	100	77	89	69	71	76	81	64
93	94	92	93	92	91	100	82	87	96	84	100	93	90	82	92	89	74	64	82	90	100	76	84	55	89	80	88	78	83	100	46	87	75	73	98	89	81	83	100	88	41	95	91	63	55	59	73	82	60
[]	[]	[]	[]	[]	[]	[]	[]	[]	[]	[]	[]	[]	[]	[]	[]	[]	[]	[]	[]	[]	[]	[]	[]	[]	[]	[]	[]	[]	[]	[]	[]	[]	[]	[]	[]	[]	[]	[]	[]	[]	[]	[]	[]	[]	[]	[]	[]	[]	[]
503	407	457	493	402	468	389	439	412	461	394	454	385	521	511	441	456	474	447	462	421	500	460	480	486	481	466	468	409	460	508	479	419	421	475	508	462	423	434	441	447	426	411	365	451	521	472	478	402	514
537	584	526	476	562	491	567	513	539	485	552	491	557	410	418	487	465	446	472	455	495	413	452	432	426	429	443	440	496	445	396	425	485	481	427	393	438	477	465	458	450	468	482	528	440	370	419	413	488	376
1040	991	983	969	964	959	956	952	951	946	946	945	942	931	929	928	921	920	919	917	916	913	912	912	912	910	909	908	905	905	904	904	904	902	902	901	900	900	899	899	897	894	893	893	891	891	891	891	890	890
0.866667	0.825833	0.819167	0.8075	0.803333	0.799167	0.796667	0.793333	0.7925	0.788333	0.788333	0.7875	0.785	0.775833	0.774167	0.773333	0.7675	0.766667	0.765833	0.764167	0.763333	0.760833	0.76	0.76	0.76	0.758333	0.7575	0.756667	0.754167	0.754167	0.753333	0.753333	0.753333	0.751667	0.751667	0.750833	0.75	0.75	0.749167	0.749167	0.7475	0.745	0.744167	0.744167	0.7425	0.7425	0.7425	0.7425	0.741667	0.741667
'6 11 18'	'6 11 19'	'6 11 16'	'8 11 21'	'3 6 11'	'6 11 12'	'10 11 21'	'3 4 6'	'4 6 11'	'1 6 11'	'2 6 11'	'1 11 16'	'11 19 21'	'10 11 19'	'9 11 21'	'10 11 13'	'3 6 21'	'1 10 11'	'6 10 11'	'6 11 21'	'1 3 11'	'3 5 11'	'6 7 11'	'11 18 19'	'6 11 13'	'11 14 21'	'5 6 11'	'1 11 19'	'2 11 19'	'11 13 21'	'6 11 17'	'3 8 11'	'11 18 21'	'3 11 21'	'10 11 16'	'11 16 20'	'8 10 11'	'3 6 18'	'8 11 16'	'11 16 18'	'1 3 6'	'2 3 11'	'1 7 11'	'3 11 16'	'11 12 16'	'11 14 16'	'3 6 16'	'2 3 6'	'1 4 11'	'3 6 12'
98	100	100	63	99	98	62	100	85	57	81	76	90	79	95	72	94	36	83	84	68	78	97	96	99	96	79	62	85	97	90	80	94	91	70	96	44	86	78	99	61	97	52	100	90	96	100	97	45	96
86	99	100	43	82	92	60	100	93	80	78	52	45	55	28	73	100	70	88	61	31	42	83	35	97	25	72	42	48	42	83	46	17	19	63	46	68	96	52	47	94	30	68	24	48	56	100	100	67	100
94	100	100	62	29	43	73	44	87	57	78	76	89	82	95	72	22	44	86	84	31	42	72	93	99	90	78	70	86	97	87	20	94	21	76	87	54	18	78	96	13	16	50	68	62	81	60	18	60	4
99	100	100	69	99	98	98	100	100	100	82	98	94	89	97	100	99	99	96	92	100	79	91	98	99	97	82	100	84	99	86	80	97	93	88	91	64	100	78	95	98	99	96	100	90	96	100	99	100	96
92	100	100	63	99	63	89	100	85	86	94	90	93	88	87	97	94	94	98	84	100	88	96	89	99	92	83	80	98	97	93	80	44	91	90	94	73	84	78	90	91	99	79	100	69	96	100	97	67	68
30	14	28	60	9	7	81	0	14	3	20	45	52	58	78	73	6	68	49	17	28	19	27	47	50	69	20	34	46	72	36	20	82	13	64	48	58	16	41	54	4	19	40	24	48	58	19	6	15	0
87	99	100	34	99	94	17	100	85	80	75	84	65	79	28	66	94	45	83	66	83	56	95	82	98	27	76	78	78	42	84	65	17	41	66	86	32	84	78	85	94	64	76	100	80	83	100	83	63	96
98	99	100	64	29	71	84	57	87	58	81	76	94	87	94	80	21	70	86	84	31	22	91	91	99	95	64	70	71	96	84	18	93	18	83	86	60	29	77	98	13	18	66	72	71	96	65	28	60	4
52	51	50	92	86	83	49	74	39	52	64	66	58	83	73	61	79	54	37	53	69	81	36	56	30	34	67	66	65	40	43	91	18	87	68	66	93	70	80	52	87	82	58	88	80	66	81	72	71	96
82	86	88	93	91	92	36	100	86	97	80	79	70	61	77	29	99	32	51	82	69	80	73	75	50	50	80	76	64	58	81	91	83	89	60	75	42	96	80	72	96	89	60	88	79	66	100	94	85	100
82	64	62	100	91	96	91	100	86	97	77	75	76	63	80	76	99	100	77	84	100	96	80	58	71	85	80	88	65	63	81	91	92	91	68	55	97	100	67	51	98	73	99	31	65	55	22	88	100	100
82	92	75	99	91	96	97	100	94	97	80	83	79	78	53	81	99	96	79	84	100	95	81	85	83	94	80	88	82	74	72	97	92	99	74	71	94	100	80	68	96	93	81	86	78	66	81	94	82	100
77	53	46	99	67	71	100	0	47	77	84	75	78	76	87	95	0	99	70	79	100	98	65	73	52	96	76	88	87	77	66	96	75	95	76	79	100	0	75	67	31	87	99	67	76	62	0	3	82	0
82	86	88	93	91	92	87	100	86	97	80	82	70	81	42	63	99	96	74	84	88	83	79	75	50	50	80	80	64	58	55	80	83	81	73	62	81	100	79	75	96	81	82	88	79	66	100	94	87	100
[]	[]	[]	[]	[]	[]	[]	[]	[]	[]	[]	[]	[]	[]	[]	[]	[]	[]	[]	[]	[]	[]	[]	[]	[]	[]	[]	[]	[]	[]	[]	[]	[]	[]	[]	[]	[]	[]	[]	[]	[]	[]	[]	[]	[]	[]	[]	[]	[]	[]
499	513	528	360	417	401	463	444	464	383	433	437	463	451	480	487	415	411	500	422	358	348	466	458	543	469	414	388	447	504	475	326	428	328	451	462	361	400	405	481	361	360	385	416	407	483	479	417	354	364
457	432	409	576	517	530	460	474	438	517	465	460	431	442	412	405	475	477	388	466	526	533	414	422	336	409	463	486	427	370	398	546	443	542	419	408	507	466	461	385	504	505	479	448	457	381	384	445	507	496
956	945	937	936	934	931	923	918	902	900	898	897	894	893	892	892	890	888	888	888	884	881	880	880	879	878	877	874	874	874	873	872	871	870	870	870	868	866	866	866	865	865	864	864	864	864	863	862	861	860
0.796667	0.7875	0.780833	0.78	0.778333	0.775833	0.769167	0.765	0.751667	0.75	0.748333	0.7475	0.745	0.744167	0.743333	0.743333	0.741667	0.74	0.74	0.74	0.736667	0.734167	0.733333	0.733333	0.7325	0.731667	0.730833	0.728333	0.728333	0.728333	0.7275	0.726667	0.725833	0.725	0.725	0.725	0.723333	0.721667	0.721667	0.721667	0.720833	0.720833	0.72	0.72	0.72	0.72	0.719167	0.718333	0.7175	0.716667
'11 15 21'	'1 11 21'	'10 11 21'	'3 5 11'	'1 5 11'	'5 6 11'	'1 11 16'	'5 11 15'	'11 20 21'	'1 6 11'	'11 15 16'	'1 10 11'	'4 5 11'	'6 11 21'	'1 3 11'	'5 11 19'	'1 11 19'	'5 11 21'	'3 11 15'	'5 11 17'	'10 11 19'	'1 6 15'	'11 16 21'	'11 15 19'	'5 10 11'	'6 11 16'	'11 17 21'	'1 4 11'	'5 11 16'	'8 10 11'	'1 11 17'	'1 5 6'	'6 11 15'	'11 19 21'	'10 11 15'	'1 3 6'	'1 8 11'	'1 11 15'	'3 6 11'	'4 6 11'	'4 11 21'	'6 15 21'	'3 6 12'	'5 11 20'	'6 11 19'	'2 11 19'	'11 15 17'	'10 11 17'	'9 11 21'	'2 3 6'
100	86	61	99	90	98	100	87	99	98	100	41	98	98	88	94	90	93	96	100	52	100	99	93	65	98	99	93	89	52	100	93	99	92	61	97	68	88	94	97	81	73	97	99	100	77	100	68	92	98
40	50	79	61	90	93	73	87	10	92	58	88	94	71	56	81	40	72	50	72	80	100	36	53	78	99	32	84	76	73	47	98	91	38	74	98	70	85	78	89	30	88	100	67	96	44	53	64	42	100
100	86	73	48	90	98	100	87	97	98	100	58	94	86	42	99	98	90	44	92	60	100	94	94	67	98	98	82	100	48	93	93	99	88	54	25	57	85	58	93	72	68	3	94	100	85	88	76	96	15
93	74	99	86	54	54	100	49	95	98	100	89	40	82	94	68	98	56	96	80	92	100	93	94	68	98	89	72	73	77	94	55	99	88	78	98	74	85	94	61	88	70	97	70	100	85	91	93	96	98
99	97	99	86	71	76	100	61	98	98	100	94	66	98	95	68	99	69	96	80	92	100	100	92	71	98	98	91	74	82	97	62	99	98	86	98	78	97	99	97	69	88	72	75	100	98	89	93	87	98
93	69	93	15	32	18	64	48	84	19	68	86	35	34	36	27	46	44	40	12	84	5	63	68	67	28	19	61	44	69	18	0	51	55	74	3	28	85	33	25	73	40	2	46	31	41	48	56	73	7
47	51	15	87	90	96	100	87	10	97	100	45	95	68	99	96	95	72	99	73	50	100	65	94	63	98	31	89	100	43	53	98	97	73	57	98	70	85	97	97	33	65	100	67	99	93	63	43	40	85
93	81	96	15	57	76	100	53	68	98	100	89	74	84	42	68	96	56	44	44	92	100	93	92	71	98	53	82	73	75	45	55	99	88	76	38	69	85	58	93	71	70	3	38	100	64	63	65	96	23
45	52	27	86	71	73	44	100	47	5	55	39	82	32	64	90	60	84	75	99	74	0	58	54	77	33	81	45	75	79	67	45	17	57	77	62	72	15	62	24	52	32	97	72	18	74	62	68	56	77
60	57	21	85	53	82	70	48	89	81	65	14	60	78	64	62	74	41	70	51	34	95	81	66	33	85	68	39	72	32	61	100	49	75	26	97	64	15	68	75	72	98	98	58	81	67	47	35	64	93
86	98	91	79	100	82	49	100	68	81	54	100	82	80	96	72	60	100	87	100	71	95	51	60	90	46	83	91	62	88	96	100	75	57	90	98	93	100	72	83	88	100	100	60	44	72	75	76	76	84
89	97	98	97	97	86	72	100	95	82	76	98	93	90	97	90	80	92	93	88	89	95	71	74	97	75	97	88	73	100	90	100	75	77	95	97	93	100	75	93	82	100	100	94	76	77	98	97	56	93
89	97	99	94	100	76	63	100	98	74	66	100	93	75	96	88	74	100	90	100	86	5	63	74	94	38	100	88	68	100	100	30	73	76	100	2	100	100	65	50	82	12	0	99	37	76	100	100	80	2
60	80	89	85	71	82	82	48	30	81	65	98	66	78	73	62	79	57	60	21	79	95	81	66	79	85	16	45	73	79	14	100	49	75	60	97	73	15	72	80	78	98	100	31	81	67	12	34	41	93
[]	[]	[]	[]	[]	[]	[]	[]	[]	[]	[]	[]	[]	[]	[]	[]	[]	[]	[]	[]	[]	[]	[]	[]	[]	[]	[]	[]	[]	[]	[]	[]	[]	[]	[]	[]	[]	[]	[]	[]	[]	[]	[]	[]	[]	[]	[]	[]	[]	[]
525	462	504	395	427	437	537	419	483	503	526	456	427	469	411	437	471	424	422	436	460	505	485	494	416	519	435	483	456	401	449	401	538	459	427	419	375	525	456	462	413	427	371	451	527	430	469	450	486	416
429	481	425	526	492	481	380	496	427	404	381	449	476	433	490	464	427	474	475	459	433	385	405	394	470	362	445	396	423	478	428	475	338	417	448	453	495	345	414	405	454	440	495	414	337	433	394	410	373	442
954	943	929	921	919	918	917	915	910	907	907	905	903	902	901	901	898	898	897	895	893	890	890	888	886	881	880	879	879	879	877	876	876	876	875	872	870	870	870	867	867	867	866	865	864	863	863	860	859	858
0.795	0.785833	0.774167	0.7675	0.765833	0.765	0.764167	0.7625	0.758333	0.755833	0.755833	0.754167	0.7525	0.751667	0.750833	0.750833	0.748333	0.748333	0.7475	0.745833	0.744167	0.741667	0.741667	0.74	0.738333	0.734167	0.733333	0.7325	0.7325	0.7325	0.730833	0.73	0.73	0.73	0.729167	0.726667	0.725	0.725	0.725	0.7225	0.7225	0.7225	0.721667	0.720833	0.72	0.719167	0.719167	0.716667	0.715833	0.715
'8 11 21'	'3 6 11'	'11 16 21'	'10 11 21'	'1 11 21'	'11 18 21'	'9 11 21'	'6 11 12'	'11 19 21'	'6 11 21'	'6 11 16'	'6 11 19'	'11 12 19'	'11 17 21'	'3 11 21'	'6 11 18'	'3 6 12'	'6 12 16'	'11 12 16'	'11 16 18'	'7 11 21'	'10 11 12'	'11 12 21'	'3 5 11'	'6 16 18'	'11 20 21'	'6 18 19'	'11 14 21'	'5 11 12'	'11 12 18'	'5 6 11'	'6 11 14'	'2 11 21'	'3 6 16'	'6 10 11'	'6 12 19'	'3 6 18'	'3 6 21'	'1 5 11'	'3 11 12'	'10 11 16'	'1 11 12'	'8 11 12'	'11 14 18'	'3 11 16'	'3 11 19'	'14 18 21'	'8 11 18'	'11 13 21'	'3 8 11'
72	93	100	61	67	75	95	96	94	96	99	99	96	96	96	89	98	100	99	90	42	75	93	90	93	92	95	98	82	88	77	96	91	100	79	100	98	97	71	100	77	60	70	97	100	100	68	59	86	80
40	96	33	42	27	2	29	95	35	56	99	96	36	14	9	69	99	100	47	32	14	66	14	62	81	19	86	29	67	18	66	98	33	100	77	100	71	53	71	34	61	52	67	32	41	36	3	56	34	46
61	33	100	79	67	75	96	16	98	96	99	99	59	73	29	78	2	46	56	89	84	44	35	54	93	71	89	67	45	24	75	47	91	57	83	48	12	20	71	17	82	6	16	75	57	60	47	53	79	18
73	93	99	93	73	100	94	97	96	96	99	99	96	94	96	85	98	100	94	99	96	81	93	57	97	89	96	99	47	93	55	96	88	100	79	100	98	100	37	100	91	68	74	92	100	100	100	67	92	80
73	98	100	97	100	100	94	96	98	96	99	99	96	91	96	99	99	100	99	100	99	95	93	63	97	84	96	99	52	94	77	96	88	100	92	100	100	100	68	100	92	98	70	100	100	100	100	68	100	80
61	13	63	90	51	93	85	8	70	26	29	16	38	57	29	48	1	24	50	88	30	66	63	9	55	61	67	73	14	77	13	29	85	9	49	21	32	2	24	17	62	2	16	85	26	33	98	66	67	18
22	96	33	15	27	2	27	96	50	44	99	99	86	15	9	64	98	100	93	50	14	72	48	72	81	19	81	28	81	57	68	98	27	100	75	100	47	35	71	98	74	87	87	36	100	100	3	39	34	62
73	33	100	90	68	93	94	96	98	96	99	99	98	91	29	84	2	100	99	89	99	66	93	17	93	79	95	99	32	54	54	96	87	66	74	100	27	28	40	17	80	47	54	86	60	63	98	60	86	13
78	83	58	56	50	9	74	85	58	28	43	36	88	53	71	26	98	66	82	31	70	71	70	93	6	56	4	31	94	67	78	59	20	91	46	59	57	77	82	83	68	94	89	24	94	82	3	38	41	91
100	89	79	49	100	98	83	92	79	84	76	84	84	86	91	85	99	100	82	89	87	35	86	90	100	81	92	53	85	82	87	71	68	100	51	100	98	98	61	83	66	94	87	51	94	82	93	91	64	88
100	92	75	95	100	100	78	92	68	86	65	55	62	93	96	85	99	67	59	56	96	79	84	81	64	89	59	84	95	82	87	78	72	19	75	60	100	100	100	73	46	98	89	79	24	45	97	95	70	87
99	92	75	91	100	100	63	92	74	86	75	91	83	81	96	86	99	88	72	76	71	95	84	98	91	88	92	93	97	84	87	78	80	91	86	79	100	98	100	90	71	98	100	88	80	82	97	96	77	95
99	66	78	100	100	82	88	64	69	77	53	46	78	94	96	58	1	0	69	50	100	98	84	95	3	93	4	93	99	78	79	49	80	0	76	0	0	22	100	83	71	98	98	87	50	63	58	77	82	88
100	92	79	85	100	98	48	92	79	86	76	84	86	68	91	85	99	100	82	88	96	78	84	88	100	56	92	53	94	82	87	71	71	100	74	100	100	98	78	83	76	94	86	51	94	77	93	90	64	84
[]	[]	[]	[]	[]	[]	[]	[]	[]	[]	[]	[]	[]	[]	[]	[]	[]	[]	[]	[]	[]	[]	[]	[]	[]	[]	[]	[]	[]	[]	[]	[]	[]	[]	[]	[]	[]	[]	[]	[]	[]	[]	[]	[]	[]	[]	[]	[]	[]	[]
380	426	495	462	385	445	493	408	491	466	524	508	421	425	355	468	397	470	445	498	365	427	391	335	516	416	529	465	307	394	363	462	476	466	459	469	411	372	342	368	465	286	313	481	424	429	416	369	458	322
576	514	444	476	550	487	434	517	427	447	388	396	481	475	541	425	495	421	446	390	520	456	492	545	364	463	343	407	564	475	505	406	391	401	408	398	455	493	521	495	398	576	549	380	436	431	441	487	398	533
956	940	939	938	935	932	927	925	918	913	912	904	902	900	896	893	892	891	891	888	885	883	883	880	880	879	872	872	871	869	868	868	867	867	867	867	866	865	863	863	863	862	862	861	860	860	857	856	856	855
0.796667	0.783333	0.7825	0.781667	0.779167	0.776667	0.7725	0.770833	0.765	0.760833	0.76	0.753333	0.751667	0.75	0.746667	0.744167	0.743333	0.7425	0.7425	0.74	0.7375	0.735833	0.735833	0.733333	0.733333	0.7325	0.726667	0.726667	0.725833	0.724167	0.723333	0.723333	0.7225	0.7225	0.7225	0.7225	0.721667	0.720833	0.719167	0.719167	0.719167	0.718333	0.718333	0.7175	0.716667	0.716667	0.714167	0.713333	0.713333	0.7125
'6 11 19'	'11 16 21'	'6 11 16'	'6 11 12'	'6 11 21'	'3 6 11'	'5 6 11'	'3 5 11'	'11 19 21'	'1 11 21'	'2 6 11'	'8 11 21'	'3 6 21'	'6 7 11'	'10 11 21'	'3 11 21'	'9 11 21'	'3 11 19'	'1 11 16'	'2 3 11'	'3 11 16'	'3 6 19'	'3 4 6'	'6 9 11'	'11 18 19'	'3 6 12'	'11 17 21'	'3 6 16'	'3 11 12'	'7 11 21'	'10 11 16'	'1 3 11'	'3 8 11'	'3 7 11'	'6 11 15'	'1 11 19'	'6 10 11'	'11 12 16'	'6 11 17'	'2 11 16'	'1 6 11'	'3 11 17'	'11 16 17'	'10 11 19'	'6 12 16'	'6 11 14'	'8 11 19'	'11 15 21'	'3 6 9'	'4 6 11'
100	99	99	100	96	96	85	94	87	68	88	67	100	95	61	87	92	100	78	98	100	100	98	91	93	94	95	97	100	59	86	66	82	92	71	64	80	98	95	93	63	99	95	72	98	99	78	63	86	76
99	30	99	93	52	74	76	35	23	32	81	39	53	93	45	14	20	14	64	23	37	100	93	97	32	100	19	97	23	19	55	32	44	31	71	39	83	45	83	43	83	21	49	75	98	84	64	27	91	84
99	100	99	39	96	39	79	34	90	68	86	67	16	66	84	25	96	58	78	8	61	69	35	91	93	6	78	61	8	87	92	32	28	36	68	70	84	63	81	93	62	33	99	86	43	70	79	63	32	73
99	100	99	98	96	96	71	93	96	72	86	70	100	66	94	98	97	99	78	98	100	99	58	94	91	94	91	97	100	88	96	69	82	78	68	70	83	93	83	93	62	97	99	96	98	95	77	68	100	47
100	99	99	100	96	96	77	89	94	98	86	70	100	97	94	98	97	100	99	99	100	100	95	100	96	97	96	97	100	95	95	100	82	98	96	99	99	98	87	91	95	95	89	94	98	99	80	89	100	96
100	99	99	59	98	96	81	96	93	73	95	67	90	98	92	87	96	100	91	98	100	100	98	99	87	51	78	97	61	62	96	95	82	98	81	83	96	72	96	97	84	97	99	96	58	90	80	68	100	76
99	29	99	95	53	98	79	58	55	32	82	32	41	98	11	14	20	99	83	89	100	99	96	99	83	96	21	97	99	23	84	76	69	82	68	73	81	91	85	81	83	69	88	68	98	84	78	29	91	76
99	100	99	70	96	39	69	29	97	70	85	67	21	96	96	25	97	60	78	13	64	87	35	94	94	6	96	64	8	91	94	32	26	40	68	70	78	82	86	90	62	19	88	96	98	98	77	60	35	73
49	73	47	82	32	77	86	95	77	65	52	94	80	37	56	75	79	89	54	86	91	58	66	32	62	94	66	87	92	79	71	73	91	89	43	68	46	86	41	62	42	90	61	64	71	36	71	83	71	57
82	88	88	90	89	89	86	91	86	98	75	99	100	86	49	86	81	88	65	95	91	99	99	53	76	98	81	97	92	77	62	73	88	88	82	77	47	86	70	79	88	90	74	43	100	58	79	75	71	81
60	79	54	94	89	89	88	87	83	99	82	99	98	88	93	98	86	42	87	76	27	13	93	76	66	100	95	16	80	96	57	100	86	78	94	90	74	56	70	48	88	70	45	65	64	74	61	99	75	84
89	78	90	94	89	89	90	91	85	99	83	99	98	85	97	99	67	98	88	87	80	100	98	75	85	100	93	87	100	77	76	100	94	77	94	90	75	69	87	73	88	86	71	75	82	79	80	99	85	94
59	79	48	69	85	72	82	94	84	99	80	99	30	65	100	99	87	72	87	86	60	0	7	60	78	0	98	3	85	98	70	100	95	87	71	90	80	67	69	64	71	88	70	76	2	67	79	99	9	55
83	88	88	90	89	89	86	86	86	98	75	99	98	86	90	86	52	86	74	84	91	99	95	67	76	100	44	97	92	96	74	87	72	72	82	80	72	86	55	79	88	48	63	71	100	58	79	73	85	82
[]	[]	[]	[]	[]	[]	[]	[]	[]	[]	[]	[]	[]	[]	[]	[]	[]	[]	[]	[]	[]	[]	[]	[]	[]	[]	[]	[]	[]	[]	[]	[]	[]	[]	[]	[]	[]	[]	[]	[]	[]	[]	[]	[]	[]	[]	[]	[]	[]	[]
597	527	594	489	534	497	469	441	483	411	522	380	459	515	470	409	498	471	488	424	498	568	477	572	492	442	457	546	392	410	520	394	400	433	455	425	525	469	525	510	449	442	530	519	493	537	458	378	509	452
422	485	415	519	473	505	518	544	501	558	447	589	504	447	485	543	452	475	455	514	440	369	458	363	443	492	477	387	541	523	410	533	526	491	466	495	394	450	392	405	465	472	384	394	419	372	449	528	396	453
1019	1012	1009	1008	1007	1002	987	985	984	969	969	969	963	962	955	952	950	946	943	938	938	937	935	935	935	934	934	933	933	933	930	927	926	924	921	920	919	919	917	915	914	914	914	913	912	909	907	906	905	905
0.849167	0.843333	0.840833	0.84	0.839167	0.835	0.8225	0.820833	0.82	0.8075	0.8075	0.8075	0.8025	0.801667	0.795833	0.793333	0.791667	0.788333	0.785833	0.781667	0.781667	0.780833	0.779167	0.779167	0.779167	0.778333	0.778333	0.7775	0.7775	0.7775	0.775	0.7725	0.771667	0.77	0.7675	0.766667	0.765833	0.765833	0.764167	0.7625	0.761667	0.761667	0.761667	0.760833	0.76	0.7575	0.755833	0.755	0.754167	0.754167
99.5	87.8333	99	81.5	89	82.8333	78.1667	73.5	80.5	68.5	87	63.3333	76.5	85.8333	78.3333
70.3333	80.8333	69.1667	86.5	78.8333	84.1667	86.3333	90.6667	83.5	93	74.5	98.1667	84	74.5	80.8333
[truncated: 87 more columns]
