# Supplementary material for: Pilot study of locomotor asymmetry in horses walking in circles with and without a rider
Source: PeerJ. 2023 Nov 2;11:e16373. doi: 10.7717/peerj.16373 (PMC10625764; doi:10.7717/peerj.16373)
Supplement: Supplemental Information 8 — How to use these data are described in the Script File. Variable descriptions (there is no variable names in the dataset) are available in Table S6. [file peerj-11-16373-s008.xls]

## Sheet: Sheet1
0.906724	0.172906	-1.80403	0.0817109	-1.22377	-0.361464	1.51624	0.303851	-0.911463	-1.31854	1.18246	-0.614077	0.479583	-0.362606	0.707434	-0.110678	0.0387258	-0.123517	-0.435171	-0.395603	0.251718	-1	2
-0.674288	0.125619	0.0582465	-0.349302	-1.64048	-1.25916	0.188234	-3.04021	0.596467	0.749488	-0.170577	-0.273107	-0.197257	-0.464389	0.460726	0.438239	-0.145827	0.678798	-0.533754	0.70507	-0.806846	-1	3
0.176287	-0.185658	0.979936	-0.631491	-1.19452	0.00423262	-1.26664	0.985815	-0.360051	-0.382497	0.563533	1.32711	0.685829	1.83529	0.142953	-0.582192	1.16188	0.186275	0.598889	-1.46862	0.169133	-1	4
0.0561596	-0.0680386	-0.863111	1.37505	0.563487	-0.0618282	-1.54451	-0.356772	0.325134	0.412728	0.471367	-0.824852	-1.68799	-0.48082	0.474063	-0.734283	0.850365	-1.87818	0.641595	-0.856947	1.71068	-1	6
-2.87303	0.612342	-1.13803	-2.22673	2.09357	-1.28989	-0.839249	0.980735	0.314881	0.00148825	1.46619	-1.02732	0.0771059	-0.181785	-2.89177	-0.86939	-0.978527	-1.27965	0.565385	1.24319	1.92993	-1	8
-0.779182	-0.859546	-1.10055	-0.0725745	0.661781	-0.587313	0.251685	0.471166	0.442205	0.577654	1.22467	1.51372	0.460557	0.807048	-0.5749	-0.734594	1.21282	1.02913	0.608684	-0.625267	-0.261748	-1	13
0.36056	0.310751	0.679694	1.20346	0.348664	0.955102	1.2248	0.785197	-1.24837	1.36147	-0.242652	-0.285255	-0.140572	0.34879	1.05613	0.285605	-1.18681	-1.10179	-0.293734	-0.167215	0.532235	-1	15
-0.590585	-2.58652	-0.365078	0.36842	-1.29719	-0.822419	0.184852	-0.972231	0.623843	-1.24225	0.45713	-2.30864	-0.377926	-1.00597	0.970661	-0.583666	-0.680866	1.51541	1.08319	0.878758	-1.80152	0	1
0.230581	0.893244	0.809516	-0.656628	0.214104	-0.243452	-0.269421	-0.257839	-0.180446	1.36131	0.470535	0.0722858	-0.0278263	0.11112	0.526045	-0.642144	-0.615306	-0.13664	1.02787	0.86295	0.765343	0	11
-0.287611	1.78124	1.49668	0.202528	0.472664	-0.357875	1.45465	-0.220761	0.747379	0.0182987	-0.600604	1.0693	-0.384958	1.18249	0.0852481	0.699144	-0.0254304	-1.05896	-0.478359	-0.0991988	0.497922	1	5
0.0322748	-0.24832	1.50467	1.68605	-0.338287	1.32023	0.870021	0.14211	1.49327	1.61318	-0.231275	0.361693	-1.11721	0.888831	0.309999	2.60971	-0.0487654	0.666229	-2.56162	0.226558	-0.978148	1	7
1.26589	1.19184	-0.632249	0.124058	0.241763	1.07094	-0.0574395	0.226487	-0.124409	-0.142389	-0.750856	0.222665	0.422683	-0.459816	-0.447524	-0.69818	0.237212	0.441227	0.816721	-0.712999	-0.697631	1	9
0.662392	-0.0875649	0.438871	-0.594396	0.907214	1.34682	-1.4189	0.173876	-1.1474	-1.32135	-1.21323	0.0593545	2.71601	-1.53387	-0.927763	0.180553	-1.64251	0.758728	-0.231105	1.70827	-0.22382	1	10
0.86815	-0.54335	-0.333443	-1.03622	0.376703	-1.22638	0.28197	0.00197741	1.44939	-0.893387	-2.31196	-0.265398	0.123058	-1.61423	-0.59552	-0.789427	-0.272993	-0.671495	0.573214	0.499979	-0.331013	1	12
0.645672	-0.508944	0.268887	0.526061	-0.1857	1.51245	-0.576291	0.776604	-2.02043	-0.795205	-0.314735	0.972518	-1.03109	0.929918	0.704216	1.5313	2.09604	0.974427	-1.38182	-1.79893	-0.756235	1	14
