# Supplementary material for: Pilot study of locomotor asymmetry in horses walking in circles with and without a rider
Source: PeerJ. 2023 Nov 2;11:e16373. doi: 10.7717/peerj.16373 (PMC10625764; doi:10.7717/peerj.16373)
Supplement: Supplemental Information 9 — For explanations—see explanatory sheet. [file peerj-11-16373-s009.xlsx]

## Sheet: LimbData
horse	file	path	stride_parameters_stride_speed	circle_radius	limb	hollow	condition1	tarsus	knee	hip	limb1	knee2	logtarsus
A	AWxxLxxLx1L3	L	1.27877	4.48183	L	0	L	41.7684	45.9001	15.5453	Inner	2106.82	4.95419
A	AWxxLxxLx1L3	L	1.23066	4.48183	L	0	L	41.9631	43.8963	12.8839	Inner	1926.89	4.95557
A	AWxxLxxLx1L3	L	1.23685	4.48183	L	0	L	39.781	43.9137	12.7546	Inner	1928.42	4.94008
A	AWxxLxxLx1L3	L	1.30155	4.48183	L	0	L	42.3516	43.74	14.2314	Inner	1913.19	4.9583
A	AWxxLxxLx1L3	L	1.30305	4.48183	L	0	L	30.506	44.1963	14.3987	Inner	1953.31	4.87142
A	AWxxLxxLx1L3	L	1.26134	4.48183	L	0	L	27.0429	42.2804	17.2199	Inner	1787.64	4.84453
A	AWxxLxxLx1L3	L	1.25615	4.48183	L	0	L	43.7386	44.4802	13.894	Inner	1978.49	4.968
A	AWxxLxxLx1L3	L	1.27668	4.48183	L	0	L	42.8986	44.4857	14.5212	Inner	1978.98	4.96214
A	AWxxLxxLx1L3	L	1.32272	4.48183	L	0	L	42.4182	46.6843	13.9594	Inner	2179.43	4.95877
A	AWxxLxxLx1L3	L	1.29642	4.48183	L	0	L	37.3183	44.4628	13.9827	Inner	1976.94	4.9223
A	AWxxLxxLx1L3	L	1.28653	4.48183	L	0	L	41.0283	43.2622	14.2645	Inner	1871.62	4.94896
A	AWxxLxxLx1L3	L	1.28064	4.48183	L	0	L	38.6802	44.3428	14.0574	Inner	1966.29	4.93217
A	AWxxLxxLx1L3	L	1.29883	4.48183	L	0	L	39.0151	43.5827	14.9873	Inner	1899.45	4.93458
A	AWxxLxxLx1L3	L	1.29056	4.48183	L	0	L	39.833	44.2331	14.7991	Inner	1956.57	4.94045
A	AWxxLxxLx1L3	L	1.25728	4.48183	L	0	L	39.4854	42.195	13.958	Inner	1780.42	4.93796
A	AWxxLxxLx1L3	L	1.28324	4.48183	L	0	L	43.5624	44.1877	14.3549	Inner	1952.55	4.96677
A	AWxxLxxLx1L3	L	1.27587	4.48183	L	0	L	39.9247	43.878	13.6638	Inner	1925.28	4.9411
A	AWxxLxxLx1L3	L	1.24767	4.48183	L	0	L	38.3801	43.6522	12.9575	Inner	1905.52	4.93
A	AWxxLxxLx1L3	L	1.25663	4.48183	L	0	L	38.1543	44.7892	14.2347	Inner	2006.07	4.92837
A	AWxxLxxLx1L3	L	1.222	4.48183	L	0	L	40.5183	42.4756	14.9926	Inner	1804.18	4.94534
A	AWxxLxxLx1L3	L	1.19921	4.48183	L	0	L	40.6359	46.2122	14.7731	Inner	2135.56	4.94617
A	AWxxLxxLx1L3	L	1.26805	4.48183	L	0	L	40.7996	43.2737	14.6352	Inner	1872.61	4.94734
A	AWxxLxxLx1L3	L	1.29844	4.48183	L	0	L	38.2982	41.6218	12.9093	Inner	1732.37	4.92941
A	AWxxLxxLx1L3	L	1.24401	4.48183	L	0	L	40.4302	44.2924	14.532	Inner	1961.82	4.94471
A	AWxxLxxLx1L3	L	1.18508	4.48183	L	0	L	38.4406	43.6755	14.0217	Inner	1907.55	4.93044
A	AWxxLxxNx1L3	L	1.14736	4.52814	L	0	N	43.3033	46.8488	14.2363	Inner	2194.81	4.96496
A	AWxxLxxNx1L3	L	1.13935	4.52814	L	0	N	38.5107	41.5951	12.5938	Inner	1730.15	4.93095
A	AWxxLxxNx1L3	L	1.17308	4.52814	L	0	N	40.7747	45.6913	14.8773	Inner	2087.7	4.94716
A	AWxxLxxNx1L3	L	1.22495	4.52814	L	0	N	38.3258	43.7824	14.0971	Inner	1916.89	4.92961
A	AWxxLxxNx1L3	L	1.21083	4.52814	L	0	N	38.446	44.0984	12.9113	Inner	1944.67	4.93048
A	AWxxLxxNx1L3	L	1.19022	4.52814	L	0	N	38.1855	42.904	17.7304	Inner	1840.75	4.9286
A	AWxxLxxNx1L3	L	1.1503	4.52814	L	0	N	44.2781	44.5774	13.3134	Inner	1987.14	4.97174
A	AWxxLxxNx1L3	L	1.13812	4.52814	L	0	N	43.1247	42.2305	13.0715	Inner	1783.41	4.96372
A	AWxxLxxNx1L3	L	1.16241	4.52814	L	0	N	37.0173	43.1096	12.909	Inner	1858.44	4.92011
A	AWxxLxxNx1L3	L	1.15129	4.52814	L	0	N	38.9547	43.4203	13.1203	Inner	1885.33	4.93415
A	AWxxLxxNx1L3	L	1.12715	4.52814	L	0	N	39.5	40.5307	16.2361	Inner	1642.73	4.93806
A	AWxxLxxNx1L3	L	1.12179	4.52814	L	0	N	35.8197	41.5283	21.8177	Inner	1724.6	4.91133
A	AWxxLxxNx1L3	L	1.1909	4.52814	L	0	N	40.8577	44.5127	13.5238	Inner	1981.38	4.94775
A	AWxxLxxNx1L3	L	1.19995	4.52814	L	0	N	44.4173	45.3575	13.3404	Inner	2057.3	4.97271
A	AWxxLxxNx1L3	L	1.06665	4.52814	L	0	N	42.1915	43.0045	15.7993	Inner	1849.39	4.95717
A	AWxxLxxNx1L3	L	1.04715	4.52814	L	0	N	39.8208	41.619	14.89	Inner	1732.14	4.94036
A	AWxxLxxNx1L3	L	1.12376	4.52814	L	0	N	44.2498	43.9596	14.4943	Inner	1932.45	4.97155
A	AWxxLxxNx1L3	L	1.1667	4.52814	L	0	N	41.4719	42.7858	13.1041	Inner	1830.62	4.9521
A	AWxxLxxNx1L3	L	1.20595	4.52814	L	0	N	41.1798	45.036	13.8908	Inner	2028.25	4.95003
A	AWxxLxxNx1L3	L	1.18466	4.52814	L	0	N	40.5972	44.9309	14.2889	Inner	2018.78	4.9459
A	AWxxLxxNx1L3	L	1.16715	4.52814	L	0	N	41.6809	45.7174	12.9989	Inner	2090.08	4.95358
A	AWxxLxxNx1L3	L	1.12605	4.52814	L	0	N	32.5664	43.2882	12.6462	Inner	1873.87	4.88708
A	AWxxLxxNx1L3	L	1.13736	4.52814	L	0	N	36.7874	40.1399	16.3102	Inner	1611.21	4.91843
A	AWxxLxxNx1L3	L	1.14872	4.52814	L	0	N	45.9499	45.7346	14.5931	Inner	2091.65	4.98326
A	AWxxLxxNx1L3	L	1.16146	4.52814	L	0	N	37.0613	42.5868	12.6546	Inner	1813.63	4.92043
A	AWxxLxxNx1L3	L	1.16586	4.52814	L	0	N	40.7217	44.8584	13.9927	Inner	2012.27	4.94678
A	AWxxLxxNx1L3	L	1.09755	4.52814	L	0	N	35.9354	43.5392	12.9597	Inner	1895.66	4.91218
A	AWxxLxxNx1L3	L	1.10484	4.52814	L	0	N	37.239	43.6263	13.6342	Inner	1903.26	4.92172
A	AWxxLxxNx1L3	L	1.11394	4.52814	L	0	N	41.6263	44.8552	13.5857	Inner	2011.99	4.95319
A	AWxxLxxNx1L3	L	1.12149	4.52814	L	0	N	37.6308	43.8047	13.572	Inner	1918.85	4.92457
A	AWxxLxxNx1L3	L	1.11345	4.52814	L	0	N	31.1891	43.4202	13.069	Inner	1885.32	4.87664
A	AWxxLxxUx1W	L	1.10305	4.10026	L	0	U	37.4761	42.2872	14.5632	Inner	1788.21	4.92345
A	AWxxLxxUx1W	L	1.10786	4.10026	L	0	U	45.1931	43.0606	13.763	Inner	1854.22	4.97806
A	AWxxLxxUx1W	L	1.11255	4.10026	L	0	U	34.8647	43.3924	15.3889	Inner	1882.9	4.90427
A	AWxxLxxUx1W	L	1.16599	4.10026	L	0	U	40.1525	40.4332	13.2915	Inner	1634.84	4.94273
A	AWxxLxxUx1W	L	1.14287	4.10026	L	0	U	39.1914	45.2541	14.204	Inner	2047.93	4.93585
A	AWxxLxxUx1W	L	1.14126	4.10026	L	0	U	38.3826	44.8944	13.1223	Inner	2015.51	4.93002
A	AWxxLxxUx1W	L	1.14589	4.10026	L	0	U	37.5534	49.6284	13.6189	Inner	2462.98	4.92401
A	AWxxLxxUx1W	L	1.13572	4.10026	L	0	U	41.1984	44.9129	13.7547	Inner	2017.16	4.95017
A	AWxxLxxUx1W	L	1.13198	4.10026	L	0	U	40.8539	44.1283	14.3613	Inner	1947.31	4.94772
A	AWxxLxxUx1W	L	1.11847	4.10026	L	0	U	36.3065	44.4997	14.812	Inner	1980.22	4.91491
A	AWxxLxxUx1W	L	1.12839	4.10026	L	0	U	33.4966	45.2574	13.1883	Inner	2048.23	4.89408
A	AWxxLxxUx1W	L	1.09366	4.10026	L	0	U	41.3681	44.9113	13.4998	Inner	2017.03	4.95137
A	AWxxLxxUx1W	L	1.07786	4.10026	L	0	U	43.8542	44.5209	14.0706	Inner	1982.11	4.9688
A	AWxxLxxUx1W	L	1.08539	4.10026	L	0	U	45.154	46.7479	15.9292	Inner	2185.36	4.9778
A	AWxxLxxUx1W	L	1.10439	4.10026	L	0	U	38.552	42.3852	14.3463	Inner	1796.51	4.93125
A	AWxxLxxUx1W	L	1.1509	4.10026	L	0	U	36.8892	43.3491	13.8575	Inner	1879.15	4.91917
A	AWxxLxxUx1W	L	1.11882	4.10026	L	0	U	36.7523	43.6997	12.7774	Inner	1909.66	4.91817
A	AWxxLxxUx1W	L	1.09074	4.10026	L	0	U	37.515	44.302	14.1298	Inner	1962.67	4.92373
A	AWxxLxxUx1W	L	1.10834	4.10026	L	0	U	40.4967	50.7628	14.0628	Inner	2576.86	4.94518
A	AWxxLxxUx1W	L	0.99356	4.10026	L	0	U	39.0418	44.0772	14.0824	Inner	1942.8	4.93477
A	AWxxLxxUx1W	L	1.05646	4.10026	L	0	U	36.963	43.1653	13.6064	Inner	1863.24	4.91971
A	AWxxLxxux1L4	L	1.00798	4.33294	L	0	U	31.5881	43.1612	12.1326	Inner	1862.89	4.87968
A	AWxxLxxux1L4	L	1.12029	4.33294	L	0	U	30.246	43.0217	14.3317	Inner	1850.87	4.86942
A	AWxxLxxux1L4	L	1.17752	4.33294	L	0	U	35.3264	44.1215	14.5004	Inner	1946.71	4.90769
A	AWxxLxxux1L4	L	1.14003	4.33294	L	0	U	34.46	43.7959	13.5094	Inner	1918.08	4.90127
A	AWxxLxxux1L4	L	1.16412	4.33294	L	0	U	33.1703	43.3836	12.3029	Inner	1882.14	4.89163
A	AWxxLxxux1L4	L	1.13177	4.33294	L	0	U	33.6908	45.8311	14.2052	Inner	2100.49	4.89553
A	AWxxLxxux1L4	L	1.14685	4.33294	L	0	U	28.054	41.2231	11.7725	Inner	1699.35	4.85245
A	AWxxLxxux1L4	L	1.09237	4.33294	L	0	U	29.9137	38.8376	11.7121	Inner	1508.36	4.86687
A	AWxxLxxux1L4	L	1.12266	4.33294	L	0	U	32.888	39.3424	14.0323	Inner	1547.83	4.88951
A	AWxxLxxux1L4	L	1.08954	4.33294	L	0	U	33.6121	45.098	14.3066	Inner	2033.83	4.89494
A	AWxxLxxux1L4	L	1.1308	4.33294	L	0	U	29.3512	41.8776	14.3836	Inner	1753.73	4.86253
A	AWxxLxxux1L4	L	1.10026	4.33294	L	0	U	31.8957	43.7798	13.7137	Inner	1916.67	4.88201
A	AWxxLxxux1L4	L	1.16005	4.33294	L	0	U	32.1456	41.012	12.1229	Inner	1681.99	4.8839
A	AWxxLxxux1L4	L	1.08553	4.33294	L	0	U	31.5598	45.2489	14.4745	Inner	2047.46	4.87946
A	AWxxLxxux1L4	L	1.0659	4.33294	L	0	U	32.5363	40.7632	14.2516	Inner	1661.64	4.88686
A	AWxxLxxux1L4	L	0.976875	4.33294	L	0	U	30.6985	41.992	13.8177	Inner	1763.33	4.87289
A	AWxxLxxux1L4	L	1.00128	4.33294	L	0	U	30.2144	38.0434	13.0966	Inner	1447.3	4.86918
A	AWxxLxxux1L4	L	1.02505	4.33294	L	0	U	31.204	42.0041	15.0688	Inner	1764.35	4.87675
A	AWxxLxxux1L4	L	1.02947	4.33294	L	0	U	30.3109	43.118	12.9719	Inner	1859.16	4.86992
A	AWxxLxxux1L4	L	1.08649	4.33294	L	0	U	30.7638	44.7297	14.4188	Inner	2000.75	4.87339
A	AWxxLxxux1L4	L	1.10832	4.33294	L	0	U	34.6283	42.1861	13.7117	Inner	1779.67	4.90252
A	AWxxLxxux1L4	L	1.07099	4.33294	L	0	U	35.1285	39.8742	13.2715	Inner	1589.95	4.90623
A	AWxxLxxux1L4	L	1.09432	4.33294	L	0	U	34.6458	44.2741	12.8283	Inner	1960.2	4.90265
A	AWxxRxxLx1R4	R	1.24835	4.75856	L	0	L	46.4428	46.4573	15.6703	Outer	2158.28	4.98663
A	AWxxRxxLx1R4	R	1.2341	4.75856	L	0	L	36.3816	43.2236	15.9156	Outer	1868.28	4.91546
A	AWxxRxxLx1R4	R	1.20817	4.75856	L	0	L	40.4409	40.5287	16.0962	Outer	1642.57	4.94479
A	AWxxRxxLx1R4	R	1.21975	4.75856	L	0	L	40.5271	38.7653	25.4859	Outer	1502.75	4.9454
A	AWxxRxxLx1R4	R	1.21719	4.75856	L	0	L	42.1951	42.2871	15.7232	Outer	1788.2	4.9572
A	AWxxRxxLx1R4	R	1.25609	4.75856	L	0	L	43.0199	44.4553	14.3975	Outer	1976.28	4.96298
A	AWxxRxxLx1R4	R	1.26095	4.75856	L	0	L	45.2116	43.3599	15.6037	Outer	1880.08	4.97819
A	AWxxRxxLx1R4	R	1.21861	4.75856	L	0	L	37.3979	44.0735	6.68963	Outer	1942.47	4.92288
A	AWxxRxxLx1R4	R	1.22116	4.75856	L	0	L	41.4774	43.4488	14.8116	Outer	1887.8	4.95214
A	AWxxRxxLx1R4	R	1.23008	4.75856	L	0	L	39.7354	40.8189	14.6999	Outer	1666.18	4.93975
A	AWxxRxxLx1R4	R	1.21047	4.75856	L	0	L	44.7134	44.3935	14.1925	Outer	1970.78	4.97475
A	AWxxRxxLx1R4	R	1.19582	4.75856	L	0	L	43.9746	46.2006	14.9805	Outer	2134.5	4.96964
A	AWxxRxxLx1R4	R	1.22876	4.75856	L	0	L	45.5936	44.5332	15.4435	Outer	1983.2	4.98082
A	AWxxRxxLx1R4	R	1.17918	4.75856	L	0	L	42.9599	42.5982	14.7491	Outer	1814.61	4.96256
A	AWxxRxxLx1R4	R	1.15558	4.75856	L	0	L	41.0133	45.0693	18.6417	Outer	2031.24	4.94885
A	AWxxRxxLx1R4	R	1.2163	4.75856	L	0	L	42.3391	38.5677	20.5339	Outer	1487.47	4.95821
A	AWxxRxxLx1R4	R	1.19522	4.75856	L	0	L	42.516	40.7734	18.2449	Outer	1662.47	4.95945
A	AWxxRxxLx1R4	R	1.22132	4.75856	L	0	L	40.8297	41.1825	15.4004	Outer	1696	4.94755
A	AWxxRxxLx1R4	R	1.22651	4.75856	L	0	L	42.134	41.8346	16.4398	Outer	1750.14	4.95677
A	AWxxRxxLx1R4	R	1.19626	4.75856	L	0	L	39.5032	43.4642	14.3865	Outer	1889.13	4.93809
A	AWxxRxxLx1R4	R	1.21269	4.75856	L	0	L	39.7598	44.3681	13.3979	Outer	1968.53	4.93993
A	AWxxRxxLx1R4	R	1.19901	4.75856	L	0	L	40.2497	42.9249	13.6115	Outer	1842.54	4.94342
A	AWxxRxxLx1R4	R	1.08437	4.75856	L	0	L	46.4339	44.1856	16.2509	Outer	1952.36	4.98657
A	AWxxRxxNx1R4	R	1.14277	4.85298	L	0	N	38.4583	41.047	13.5498	Outer	1684.86	4.93057
A	AWxxRxxNx1R4	R	1.10497	4.85298	L	0	N	41.5043	42.5761	13.1817	Outer	1812.73	4.95233
A	AWxxRxxNx1R4	R	1.09879	4.85298	L	0	N	38.6798	42.3023	13.2657	Outer	1789.48	4.93217
A	AWxxRxxNx1R4	R	1.13731	4.85298	L	0	N	40.9291	42.4659	13.6345	Outer	1803.36	4.94826
A	AWxxRxxNx1R4	R	1.12145	4.85298	L	0	N	38.6271	42.957	12.7231	Outer	1845.31	4.93179
A	AWxxRxxNx1R4	R	1.07362	4.85298	L	0	N	32.9453	40.4168	13.0923	Outer	1633.51	4.88994
A	AWxxRxxNx1R4	R	1.08105	4.85298	L	0	N	39.3763	42.3544	13.1633	Outer	1793.89	4.93718
A	AWxxRxxNx1R4	R	1.06747	4.85298	L	0	N	39.7579	45.2193	14.2844	Outer	2044.79	4.93991
A	AWxxRxxNx1R4	R	1.11424	4.85298	L	0	N	42.6327	42.4695	15.2412	Outer	1803.66	4.96027
A	AWxxRxxNx1R4	R	1.05446	4.85298	L	0	N	43.6818	45.4636	13.7589	Outer	2066.94	4.9676
A	AWxxRxxNx1R4	R	1.00438	4.85298	L	0	N	40.4869	44.3892	11.7429	Outer	1970.4	4.94511
A	AWxxRxxNx1R4	R	1.11977	4.85298	L	0	N	14.9072	17.501	3.2538	Outer	306.283	4.74412
A	AWxxRxxNx1R4	R	1.0796	4.85298	L	0	N	43.4582	45.1983	11.9862	Outer	2042.89	4.96604
A	AWxxRxxNx1R4	R	1.07398	4.85298	L	0	N	16.0313	23.6696	18.2186	Outer	560.25	4.75386
A	AWxxRxxNx1R4	R	1.09488	4.85298	L	0	N	40.3188	41.4502	13.1779	Outer	1718.12	4.94392
A	AWxxRxxNx1R4	R	1.04944	4.85298	L	0	N	40.4502	42.9357	12.7311	Outer	1843.48	4.94485
A	AWxxRxxNx1R4	R	1.03588	4.85298	L	0	N	40.0549	39.6848	11.9196	Outer	1574.88	4.94203
A	AWxxRxxNx1R4	R	1.04407	4.85298	L	0	N	40.8354	46.6206	14.3318	Outer	2173.48	4.94759
A	AWxxRxxNx1R4	R	1.0306	4.85298	L	0	N	42.1548	43.5597	12.8943	Outer	1897.45	4.95692
A	AWxxRxxNx1R4	R	1.07745	4.85298	L	0	N	29.4886	43.2368	11.1151	Outer	1869.42	4.86359
A	AWxxRxxNx1R4	R	1.09496	4.85298	L	0	N	32.23	41.0052	11.3226	Outer	1681.43	4.88454
A	AWxxRxxNx1R4	R	1.10553	4.85298	L	0	N	37.3468	39.3497	15.7236	Outer	1548.4	4.92251
A	AWxxRxxNx1R4	R	1.11903	4.85298	L	0	N	42.277	43.9964	15.9993	Outer	1935.68	4.95778
A	AWxxRxxNx1R4	R	1.11974	4.85298	L	0	N	42.5644	41.0404	15.9408	Outer	1684.31	4.95979
A	AWxxRxxNx1R4	R	1.09111	4.85298	L	0	N	33.7223	50.8658	16.3637	Outer	2587.33	4.89577
A	AWxxRxxNx1R4	R	1.07281	4.85298	L	0	N	41.5564	44.1697	14.4114	Outer	1950.96	4.9527
A	AWxxRxxNx1R4	R	1.1059	4.85298	L	0	N	4.11564	2.27335	2.59719	Outer	5.16814	4.6455
A	AWxxRxxNx1R4	R	1.10941	4.85298	L	0	N	16.2811	9.16733	0.447072	Outer	84.04	4.75601
A	AWxxRxxNx1R4	R	1.07066	4.85298	L	0	N	5.47149	3.21824	1.42088	Outer	10.3571	4.65844
A	AWxxRxxNx1R4	R	1.042	4.85298	L	0	N	1.65508	3.0327	1.01102	Outer	9.19729	4.62159
A	AWxxRxxUx1W	R	1.22938	3.98292	L	0	U	42.987	43.4709	15.6182	Outer	1889.72	4.96275
A	AWxxRxxUx1W	R	1.21547	3.98292	L	0	U	39.7391	42.8193	14.7948	Outer	1833.5	4.93978
A	AWxxRxxUx1W	R	1.18934	3.98292	L	0	U	41.5859	43.298	15.0663	Outer	1874.71	4.95291
A	AWxxRxxUx1W	R	1.18243	3.98292	L	0	U	40.4459	44.4371	14.7235	Outer	1974.66	4.94482
A	AWxxRxxUx1W	R	1.1313	3.98292	L	0	U	39.4114	43.614	13.4582	Outer	1902.18	4.93743
A	AWxxRxxUx1W	R	1.094	3.98292	L	0	U	42.5698	44.1528	16.5163	Outer	1949.47	4.95983
A	AWxxRxxUx1W	R	1.19688	3.98292	L	0	U	45.0479	44.0131	15.1785	Outer	1937.15	4.97706
A	AWxxRxxUx1W	R	1.17426	3.98292	L	0	U	42.5851	41.6427	14.1486	Outer	1734.11	4.95994
A	AWxxRxxUx1W	R	1.15392	3.98292	L	0	U	41.5101	44.1729	13.7632	Outer	1951.25	4.95237
A	AWxxRxxUx1W	R	1.14224	3.98292	L	0	U	41.0566	42.6739	15.6814	Outer	1821.06	4.94916
A	AWxxRxxUx1W	R	1.16708	3.98292	L	0	U	38.7771	43.4169	12.5347	Outer	1885.03	4.93287
A	AWxxRxxUx1W	R	1.19922	3.98292	L	0	U	44.4162	46.4898	15.8903	Outer	2161.3	4.9727
A	AWxxRxxUx1W	R	1.12695	3.98292	L	0	U	42.9908	42.1354	14.9519	Outer	1775.39	4.96278
A	AWxxRxxUx1W	R	1.11882	3.98292	L	0	U	39.465	42.8621	14.1693	Outer	1837.16	4.93781
A	AWxxRxxUx1W	R	1.11535	3.98292	L	0	U	42.6419	44.8429	15.268	Outer	2010.89	4.96034
A	AWxxRxxUx1W	R	1.11528	3.98292	L	0	U	39.7233	42.8612	14.5373	Outer	1837.08	4.93966
A	AWxxRxxUx1W	R	1.11759	3.98292	L	0	U	39.6701	42.9021	13.5754	Outer	1840.59	4.93928
A	AWxxRxxUx1W	R	1.06513	3.98292	L	0	U	38.9753	41.7373	12.9263	Outer	1742	4.9343
A	AWxxRxxUx1W	R	1.05688	3.98292	L	0	U	40.024	43.1635	13.8791	Outer	1863.09	4.94181
A	AWxxRxxUx1W	R	1.13109	3.98292	L	0	U	42.4157	44.3412	13.3641	Outer	1966.14	4.95875
A	AWxxRxxUx1W	R	1.06923	3.98292	L	0	U	43.4707	41.9659	13.6236	Outer	1761.14	4.96613
A	AWxxRxxUx1W	R	1.08239	3.98292	L	0	U	44.941	44.5385	14.906	Outer	1983.68	4.97633
A	AWxxRxxUx1W	R	1.09236	3.98292	L	0	U	42.2357	42.5038	15.3311	Outer	1806.58	4.95749
A	AWxxRxxUx1W	R	1.09825	3.98292	L	0	U	41.3092	45.8817	14.6414	Outer	2105.13	4.95095
A	AWxxRxxUx1W	R	1.14769	3.98292	L	0	U	44.6331	49.1859	14.9268	Outer	2419.25	4.9742
A	AWxxRxxUx1W	R	1.13381	3.98292	L	0	U	42.8444	43.3317	14.4709	Outer	1877.64	4.96176
A	AWxxRxxUx1W	R	1.12665	3.98292	L	0	U	42.4924	43.2773	14.415	Outer	1872.93	4.95929
A	AWxxRxxUx1W	R	1.14834	3.98292	L	0	U	41.828	45.1514	15.0901	Outer	2038.65	4.95462
A	AWxxRxxux1R3	R	1.08334	4.76466	L	0	U	37.6149	26.4874	17.3746	Outer	701.582	4.92446
A	AWxxRxxux1R3	R	1.08543	4.76466	L	0	U	39.2041	39.5988	15.6304	Outer	1568.06	4.93594
A	AWxxRxxux1R3	R	1.08477	4.76466	L	0	U	37.1219	43.6906	16.9932	Outer	1908.87	4.92087
A	AWxxRxxux1R3	R	1.16779	4.76466	L	0	U	38.5242	43.5799	17.8926	Outer	1899.21	4.93105
A	AWxxRxxux1R3	R	1.19983	4.76466	L	0	U	31.6594	39.877	15.0899	Outer	1590.17	4.88022
A	AWxxRxxux1R3	R	1.20466	4.76466	L	0	U	37.8873	42.2286	14.7025	Outer	1783.26	4.92644
A	AWxxRxxux1R3	R	1.17811	4.76466	L	0	U	37.6279	43.0231	15.7416	Outer	1850.99	4.92455
A	AWxxRxxux1R3	R	1.13714	4.76466	L	0	U	33.1161	39.781	14.2655	Outer	1582.53	4.89122
A	AWxxRxxux1R3	R	1.16012	4.76466	L	0	U	20.3214	32.5776	9.17455	Outer	1061.3	4.79017
A	AWxxRxxux1R3	R	1.06737	4.76466	L	0	U	35.6219	37.6524	14.1656	Outer	1417.7	4.90987
A	AWxxRxxux1R3	R	1.09824	4.76466	L	0	U	34.7569	41.82	14.5453	Outer	1748.91	4.90347
A	AWxxRxxux1R3	R	1.13841	4.76466	L	0	U	32.9218	41.3089	17.619	Outer	1706.42	4.88976
A	AWxxRxxux1R3	R	1.15346	4.76466	L	0	U	36.0931	40.2406	17.1206	Outer	1619.31	4.91334
A	AWxxRxxux1R3	R	1.13073	4.76466	L	0	U	36.1614	37.0836	10.2067	Outer	1375.2	4.91384
A	AWxxRxxux1R3	R	1.10628	4.76466	L	0	U	33.9903	40.3584	13.9294	Outer	1628.8	4.89777
A	AWxxRxxux1R3	R	1.11794	4.76466	L	0	U	42.0046	47.6137	16.5443	Outer	2267.07	4.95586
A	AWxxRxxux1R3	R	1.10329	4.76466	L	0	U	39.6196	43.5023	16.2129	Outer	1892.45	4.93892
A	AWxxRxxux1R3	R	1.13342	4.76466	L	0	U	38.2106	43.593	15.8812	Outer	1900.35	4.92878
A	AWxxRxxux1R3	R	1.11484	4.76466	L	0	U	30.3414	40.5	14.6642	Outer	1640.25	4.87016
A	AWxxRxxux1R3	R	1.20881	4.76466	L	0	U	34.5349	41.4736	14.6011	Outer	1720.06	4.90182
A	AWxxRxxux1R3	R	1.21589	4.76466	L	0	U	30.8595	38.513	18.8131	Outer	1483.25	4.87412
A	AWxxRxxux1R3	R	1.18337	4.76466	L	0	U	37.7723	40.5728	16.1692	Outer	1646.15	4.9256
B	BWTxLxxUx1W	L	1.27	4.22095	L	L	U	30.1625	42.486	15.2987	Inner	1805.06	4.86878
B	BWTxLxxUx1W	L	1.2395	4.22095	L	L	U	29.3705	43.5696	16.7937	Inner	1898.31	4.86268
B	BWTxLxxUx1W	L	1.28128	4.22095	L	L	U	29.8106	42.6328	15.8455	Inner	1817.56	4.86608
B	BWTxLxxUx1W	L	1.3225	4.22095	L	L	U	29.9883	41.9713	17.6693	Inner	1761.59	4.86744
B	BWTxLxxUx1W	L	1.30067	4.22095	L	L	U	29.3828	42.6979	17.2747	Inner	1823.11	4.86278
B	BWTxLxxUx1W	L	1.31562	4.22095	L	L	U	31.4303	43.9118	16.1169	Inner	1928.25	4.87848
B	BWTxLxxUx1W	L	1.30375	4.22095	L	L	U	31.0776	44.4642	16.3037	Inner	1977.06	4.87579
B	BWTxLxxUx1W	L	1.30745	4.22095	L	L	U	29.6779	43.1778	16.4992	Inner	1864.32	4.86505
B	BWTxLxxUx1W	L	1.27251	4.22095	L	L	U	28.2996	42.751	14.9389	Inner	1827.64	4.85437
B	BWTxLxxUx1W	L	1.27887	4.22095	L	L	U	30.2087	44.6168	16.0956	Inner	1990.66	4.86914
B	BWTxLxxUx1W	L	1.28586	4.22095	L	L	U	30.4965	44.5491	17.9049	Inner	1984.62	4.87135
B	BWTxLxxUx1W	L	1.28616	4.22095	L	L	U	36.557	45.2352	19.0201	Inner	2046.22	4.91674
B	BWTxLxxUx1W	L	1.25545	4.22095	L	L	U	28.1883	43.5577	16.5256	Inner	1897.27	4.8535
B	BWTxLxxUx1W	L	1.24884	4.22095	L	L	U	30.6869	39.6629	17.1205	Inner	1573.14	4.8728
B	BWTxLxxUx1W	L	1.26277	4.22095	L	L	U	37.4225	44.4399	17.3353	Inner	1974.9	4.92306
B	BWTxLxxUx1W	L	1.29808	4.22095	L	L	U	26.9365	43.5435	15.2062	Inner	1896.04	4.84369
B	BWTxLxxUx1W	L	1.24573	4.22095	L	L	U	26.9165	42.3854	15.6269	Inner	1796.52	4.84353
B	BWTxLxxUx1W	L	1.17627	4.22095	L	L	U	29.0976	42.6639	16.6588	Inner	1820.21	4.86057
B	BWTxLxxUx1W	L	1.20988	4.22095	L	L	U	29.7979	43.0059	17.3752	Inner	1849.5	4.86598
B	BWTxLxxUx1W	L	1.34366	4.22095	L	L	U	30.5632	42.4084	16.3958	Inner	1798.48	4.87186
B	BWTxLxxUx1W	L	1.36715	4.22095	L	L	U	29.0506	42.306	15.7276	Inner	1789.79	4.8602
B	BWTxLxxUx1W	L	1.31159	4.22095	L	L	U	29.2543	43.5036	16.2117	Inner	1892.56	4.86178
B	BWTxLxxUx1W	L	1.30423	4.22095	L	L	U	29.6322	44.2051	16.8865	Inner	1954.09	4.8647
B	BWTxRxxUx1W	R	1.18129	3.67969	L	L	U	30.4623	41.2728	18.4133	Outer	1703.44	4.87108
B	BWTxRxxUx1W	R	1.21929	3.67969	L	L	U	32.3634	41.4797	19.3895	Outer	1720.56	4.88555
B	BWTxRxxUx1W	R	1.1865	3.67969	L	L	U	30.621	41.6114	17.9432	Outer	1731.51	4.8723
B	BWTxRxxUx1W	R	1.2004	3.67969	L	L	U	30.8317	37.8465	20.077	Outer	1432.36	4.87391
B	BWTxRxxUx1W	R	1.25151	3.67969	L	L	U	35.9524	47.4534	18.2078	Outer	2251.83	4.91231
B	BWTxRxxUx1W	R	1.23311	3.67969	L	L	U	29.5794	41.3915	18.4534	Outer	1713.25	4.86429
B	BWTxRxxUx1W	R	1.21953	3.67969	L	L	U	29.4148	40.1276	19.078	Outer	1610.22	4.86302
B	BWTxRxxUx1W	R	1.21329	3.67969	L	L	U	30.7917	39.8163	19.9366	Outer	1585.34	4.87361
B	BWTxRxxUx1W	R	1.25616	3.67969	L	L	U	33.9975	43.797	19.4525	Outer	1918.17	4.89782
B	BWTxRxxUx1W	R	1.21638	3.67969	L	L	U	31.6389	42.6917	18.2168	Outer	1822.58	4.88006
B	BWTxRxxUx1W	R	1.1671	3.67969	L	L	U	30.5412	42.1432	18.5078	Outer	1776.05	4.87169
B	BWTxRxxUx1W	R	1.16501	3.67969	L	L	U	31.032	42.0276	18.7164	Outer	1766.32	4.87544
B	BWTxRxxUx1W	R	1.20236	3.67969	L	L	U	28.9799	40.3089	17.1207	Outer	1624.8	4.85966
B	BWTxRxxUx1W	R	1.16165	3.67969	L	L	U	30.7547	43.0099	18.531	Outer	1849.85	4.87332
B	BWTxRxxUx1W	R	1.16551	3.67969	L	L	U	30.8236	40.6122	19.2729	Outer	1649.35	4.87385
B	BWTxRxxUx1W	R	1.10566	3.67969	L	L	U	30.7454	42.0553	19.9635	Outer	1768.65	4.87325
B	BWTxRxxUx1W	R	1.14087	3.67969	L	L	U	30.4731	39.6679	19.4512	Outer	1573.54	4.87117
B	BWTxRxxUx1W	R	1.21222	3.67969	L	L	U	31.1071	41.2912	20.215	Outer	1704.96	4.87601
B	BWTxRxxUx1W	R	1.24787	3.67969	L	L	U	32.2958	42.9563	20.4715	Outer	1845.24	4.88504
B	BWTxRxxUx1W	R	1.21228	3.67969	L	L	U	31.4013	39.0812	19.4205	Outer	1527.34	4.87826
B	BWTxRxxUx1W	R	1.1423	3.67969	L	L	U	30.4157	37.4634	19.9684	Outer	1403.5	4.87073
B	BWTxRxxUx1W	R	1.17432	3.67969	L	L	U	29.8812	40.3638	19.4239	Outer	1629.23	4.86662
B	BWTxRxxUx1W	R	1.0612	3.67969	L	L	U	31.7997	42.9237	18.9056	Outer	1842.44	4.88128
B	BWTxRxxUx1W	R	1.06002	3.67969	L	L	U	30.809	41.9058	18.5478	Outer	1756.1	4.87374
B	BWTxRxxUx1W	R	1.0929	3.67969	L	L	U	30.4191	43.407	18.0219	Outer	1884.17	4.87075
B	BWTxRxxUx1W	R	1.12611	3.67969	L	L	U	31.2102	41.2742	19.3751	Outer	1703.56	4.8768
B	BWTxRxxUx1W	R	1.11942	3.67969	L	L	U	32.7992	44.0911	17.1901	Outer	1944.02	4.88884
B	BWTxRxxUx1W	R	1.08763	3.67969	L	L	U	32.449	44.7587	18.4504	Outer	2003.35	4.8862
B	BWTxRxxUx1W	R	1.09229	3.67969	L	L	U	32.31	44.3	19.2383	Outer	1962.49	4.88515
B	BWTxRxxUx1W	R	1.07247	3.67969	L	L	U	30.1493	40.2067	19.7602	Outer	1616.58	4.86868
B	BWTxRxxUx1W	R	1.02285	3.67969	L	L	U	32.448	41.9776	19.3258	Outer	1762.12	4.88619
B	BWTxRxxUx1W	R	1.09317	3.67969	L	L	U	31.0377	43.3501	19.3128	Outer	1879.23	4.87549
B	BWxxSRLLx1L4	L	1.23227	4.7539	L	L	L	36.0581	43.776	17.9584	Inner	1916.34	4.91308
B	BWxxSRLLx1L4	L	1.28243	4.7539	L	L	L	34.9146	41.0648	15.6395	Inner	1686.32	4.90464
B	BWxxSRLLx1L4	L	1.25207	4.7539	L	L	L	35.3083	42.6633	17.4287	Inner	1820.16	4.90756
B	BWxxSRLLx1L4	L	1.20905	4.7539	L	L	L	35.6672	43.7012	17.4232	Inner	1909.79	4.91021
B	BWxxSRLLx1L4	L	1.16772	4.7539	L	L	L	32.1916	43.0913	16.879	Inner	1856.86	4.88425
B	BWxxSRLLx1L4	L	1.18977	4.7539	L	L	L	38.8229	43.9886	16.2543	Inner	1934.99	4.9332
B	BWxxSRLLx1L4	L	1.16449	4.7539	L	L	L	30.594	38.895	15.2016	Inner	1512.82	4.87209
B	BWxxSRLLx1L4	L	1.09972	4.7539	L	L	L	31.994	40.6258	16.7405	Inner	1650.45	4.88276
B	BWxxSRLLx1L4	L	1.21436	4.7539	L	L	L	37.4414	43.9858	18.9638	Inner	1934.75	4.9232
B	BWxxSRLLx1L4	L	1.24235	4.7539	L	L	L	24.1193	43.3409	17.4631	Inner	1878.43	4.82124
B	BWxxSRLLx1L4	L	1.23446	4.7539	L	L	L	36.2988	43.3951	17.0266	Inner	1883.14	4.91485
B	BWxxSRLLx1L4	L	1.20247	4.7539	L	L	L	34.7561	42.1506	16.2029	Inner	1776.67	4.90347
B	BWxxSRLLx1L4	L	1.19286	4.7539	L	L	L	34.5481	42.6668	16.0623	Inner	1820.46	4.90192
B	BWxxSRLLx1L4	L	1.21769	4.7539	L	L	L	35.3243	42.0692	15.6078	Inner	1769.81	4.90767
B	BWxxSRLLx1L4	L	1.26981	4.7539	L	L	L	34.6737	40.418	16.1513	Inner	1633.62	4.90285
B	BWxxSRLLx1L4	L	1.29424	4.7539	L	L	L	35.4157	39.6121	17.5688	Inner	1569.12	4.90835
B	BWxxSRLLx1L4	L	1.27208	4.7539	L	L	L	35.9074	41.0987	17.6977	Inner	1689.11	4.91197
B	BWxxSRLLx1L4	L	1.29107	4.7539	L	L	L	38.6351	44.5	16.9784	Inner	1980.25	4.93185
B	BWxxSRLLx1L4	L	1.28537	4.7539	L	L	L	36.9462	41.0153	15.6013	Inner	1682.26	4.91959
B	BWxxSRLLx1L4	L	1.30571	4.7539	L	L	L	35.185	41.6036	15.6024	Inner	1730.86	4.90664
B	BWxxSRLLx1R3	R	1.21184	4.27074	L	L	L	35.8421	38.7391	18.4664	Outer	1500.72	4.91149
B	BWxxSRLLx1R3	R	1.19971	4.27074	L	L	L	37.9594	42.685	20.0716	Outer	1822.01	4.92696
B	BWxxSRLLx1R3	R	1.21506	4.27074	L	L	L	38.0626	42.6964	19.0557	Outer	1822.98	4.92771
B	BWxxSRLLx1R3	R	1.20148	4.27074	L	L	L	37.7066	42.2965	19.2352	Outer	1788.99	4.92513
B	BWxxSRLLx1R3	R	1.19446	4.27074	L	L	L	37.3081	33.2365	21.2774	Outer	1104.66	4.92223
B	BWxxSRLLx1R3	R	1.24567	4.27074	L	L	L	35.5988	39.9939	21.9238	Outer	1599.52	4.9097
B	BWxxSRLLx1R3	R	1.27077	4.27074	L	L	L	44.4819	50.328	15.1135	Outer	2532.9	4.97315
B	BWxxSRLLx1R3	R	1.2842	4.27074	L	L	L	38.1582	41.4932	18.3322	Outer	1721.69	4.9284
B	BWxxSRLLx1R3	R	1.22745	4.27074	L	L	L	35.0531	39.4255	18.9305	Outer	1554.37	4.90567
B	BWxxSRLLx1R3	R	1.17986	4.27074	L	L	L	34.8817	40.0427	19.8349	Outer	1603.42	4.9044
B	BWxxSRLLx1R3	R	1.15979	4.27074	L	L	L	35.8479	41.5315	21.2382	Outer	1724.86	4.91154
B	BWxxSRLLx1R3	R	1.24367	4.27074	L	L	L	35.3243	39.7376	22.0668	Outer	1579.08	4.90767
B	BWxxSRLLx1R3	R	1.2455	4.27074	L	L	L	36.7879	41.8013	19.4512	Outer	1747.35	4.91843
B	BWxxSRLLx1R3	R	1.2529	4.27074	L	L	L	36.7022	41.4348	19.068	Outer	1716.84	4.9178
B	BWxxSRLLx1R3	R	1.22174	4.27074	L	L	L	36.8008	41.7944	18.6886	Outer	1746.77	4.91853
B	BWxxSRLLx1R3	R	1.24456	4.27074	L	L	L	38.6806	42.4266	18.8818	Outer	1800.01	4.93217
B	BWxxSRLLx1R3	R	1.23443	4.27074	L	L	L	38.1688	42.7367	19.1282	Outer	1826.43	4.92848
B	BWxxSRLLx1R3	R	1.19263	4.27074	L	L	L	38.6014	43.028	19.9788	Outer	1851.41	4.9316
B	BWxxSRLLx1R3	R	1.17657	4.27074	L	L	L	36.3042	42.0044	19.0134	Outer	1764.37	4.91489
B	BWxxSRLLx1R3	R	1.20649	4.27074	L	L	L	36.0298	42.4887	19.0499	Outer	1805.29	4.91287
B	BWxxSRLLx1R3	R	1.12732	4.27074	L	L	L	48.6221	59.089	19.7162	Outer	3491.51	5.00141
B	BWxxSRLLx1R3	R	1.15259	4.27074	L	L	L	40.0305	39.3875	21.5739	Outer	1551.38	4.94186
B	BWxxSRLLx1R3	R	1.19127	4.27074	L	L	L	36.3204	40.7293	19.5929	Outer	1658.87	4.91501
B	BWxxSRLLx1R3	R	1.14338	4.27074	L	L	L	38.417	40.7814	19.9088	Outer	1663.12	4.93027
B	BWxxSRLNx1L4	L	1.15768	4.43828	L	L	N	34.1925	40.813	16.6593	Inner	1665.7	4.89928
B	BWxxSRLNx1L4	L	1.09415	4.43828	L	L	N	34.2978	42.2368	15.5337	Inner	1783.95	4.90006
B	BWxxSRLNx1L4	L	1.10281	4.43828	L	L	N	33.4977	39.3711	16.1925	Inner	1550.08	4.89408
B	BWxxSRLNx1L4	L	1.11343	4.43828	L	L	N	35.1753	42.7121	17.1357	Inner	1824.32	4.90657
B	BWxxSRLNx1L4	L	1.1192	4.43828	L	L	N	35.6228	40.2887	17.4985	Inner	1623.18	4.90988
B	BWxxSRLNx1L4	L	1.11149	4.43828	L	L	N	35.2936	41.0674	18.5141	Inner	1686.53	4.90745
B	BWxxSRLNx1L4	L	1.10337	4.43828	L	L	N	34.7718	40.5517	18.2412	Inner	1644.44	4.90358
B	BWxxSRLNx1L4	L	1.15807	4.43828	L	L	N	38.9197	43.5544	17.5469	Inner	1896.99	4.9339
B	BWxxSRLNx1L4	L	1.11986	4.43828	L	L	N	36.0422	39.8849	14.9689	Inner	1590.81	4.91297
B	BWxxSRLNx1L4	L	1.12123	4.43828	L	L	N	36.0804	42.3999	16.9879	Inner	1797.75	4.91325
B	BWxxSRLNx1L4	L	1.15472	4.43828	L	L	N	35.6923	42.571	17.1274	Inner	1812.29	4.91039
B	BWxxSRLNx1L4	L	1.15751	4.43828	L	L	N	34.8661	40.5786	15.4895	Inner	1646.62	4.90428
B	BWxxSRLNx1L4	L	1.12265	4.43828	L	L	N	35.2808	40.8997	15.8849	Inner	1672.78	4.90735
B	BWxxSRLNx1L4	L	1.13779	4.43828	L	L	N	37.1407	40.346	18.3537	Inner	1627.8	4.92101
B	BWxxSRLNx1L4	L	1.11723	4.43828	L	L	N	36.81	38.2389	18.191	Inner	1462.21	4.91859
B	BWxxSRLNx1L4	L	1.07361	4.43828	L	L	N	32.1426	42.6433	16.8062	Inner	1818.45	4.88388
B	BWxxSRLNx1L4	L	1.01743	4.43828	L	L	N	34.5841	42.1096	18.3029	Inner	1773.22	4.90219
B	BWxxSRLNx1L4	L	1.05957	4.43828	L	L	N	34.2834	39.3988	15.0828	Inner	1552.27	4.89995
B	BWxxSRLNx1L4	L	1.07218	4.43828	L	L	N	35.1014	41.8194	16.1454	Inner	1748.86	4.90603
B	BWxxSRLNx1L4	L	1.0784	4.43828	L	L	N	32.7835	40.451	15.7945	Inner	1636.28	4.88872
B	BWxxSRLNx1L4	L	1.10887	4.43828	L	L	N	33.1972	42.1627	16.0649	Inner	1777.7	4.89183
B	BWxxSRLNx1R3	R	1.20167	4.25618	L	L	N	36.7348	40.0788	17.6861	Outer	1606.31	4.91804
B	BWxxSRLNx1R3	R	1.17708	4.25618	L	L	N	33.9836	39.7007	19.0509	Outer	1576.15	4.89772
B	BWxxSRLNx1R3	R	1.15688	4.25618	L	L	N	22.2935	38.3744	5.19141	Outer	1472.59	4.80642
B	BWxxSRLNx1R3	R	1.18065	4.25618	L	L	N	41.6257	41.7577	22.2655	Outer	1743.71	4.95319
B	BWxxSRLNx1R3	R	1.17012	4.25618	L	L	N	36.0262	41.1541	18.0726	Outer	1693.66	4.91285
B	BWxxSRLNx1R3	R	1.12561	4.25618	L	L	N	38.1448	42.9879	21.3714	Outer	1847.96	4.9283
B	BWxxSRLNx1R3	R	1.10958	4.25618	L	L	N	36.6825	38.6352	19.3263	Outer	1492.68	4.91766
B	BWxxSRLNx1R3	R	1.08294	4.25618	L	L	N	36.2106	39.623	18.5077	Outer	1569.98	4.9142
B	BWxxSRLNx1R3	R	1.11721	4.25618	L	L	N	38.6435	43.2065	18.9372	Outer	1866.8	4.93191
B	BWxxSRLNx1R3	R	1.17977	4.25618	L	L	N	38.6593	42.7011	19.1558	Outer	1823.39	4.93202
B	BWxxSRLNx1R3	R	1.20261	4.25618	L	L	N	36.4808	41.8557	19.6394	Outer	1751.9	4.91618
B	BWxxSRLNx1R3	R	1.16664	4.25618	L	L	N	35.0709	39.6901	19.6418	Outer	1575.31	4.9058
B	BWxxSRLNx1R3	R	1.13582	4.25618	L	L	N	35.1605	40.7804	18.4876	Outer	1663.04	4.90646
B	BWxxSRLNx1R3	R	1.16947	4.25618	L	L	N	36.9444	41.3664	19.3986	Outer	1711.18	4.91958
B	BWxxSRLNx1R3	R	1.09397	4.25618	L	L	N	34.4242	40.5727	18.1342	Outer	1646.14	4.901
B	BWxxSRLNx1R3	R	1.10723	4.25618	L	L	N	36.7483	41.7762	10.756	Outer	1745.25	4.91814
B	BWxxSRLNx1R3	R	1.04456	4.25618	L	L	N	36.653	39.8539	19.3122	Outer	1588.33	4.91744
B	BWxxSRLNx1R3	R	0.976345	4.25618	L	L	N	36.5097	43.3304	18.5399	Outer	1877.52	4.9164
B	BWxxSRLux1L4	L	1.03192	4.57109	L	L	U	24.7711	41.0013	14.9162	Inner	1681.11	4.82648
B	BWxxSRLux1L4	L	1.04977	4.57109	L	L	U	24.3729	43.1328	14.2398	Inner	1860.44	4.82328
B	BWxxSRLux1L4	L	1.07617	4.57109	L	L	U	27.9098	45.8352	13.033	Inner	2100.87	4.85133
B	BWxxSRLux1L4	L	1.09518	4.57109	L	L	U	28.4763	45.8554	12.2118	Inner	2102.71	4.85574
B	BWxxSRLux1L4	L	1.04102	4.57109	L	L	U	26.7396	43.8155	15.3005	Inner	1919.79	4.84213
B	BWxxSRLux1L4	L	0.985177	4.57109	L	L	U	27.5191	39.8525	14.8768	Inner	1588.22	4.84827
B	BWxxSRLux1L4	L	0.995905	4.57109	L	L	U	28.3738	42.7274	14.9518	Inner	1825.63	4.85495
B	BWxxSRLux1L4	L	1.03889	4.57109	L	L	U	26.5903	43.6322	13.6976	Inner	1903.77	4.84096
B	BWxxSRLux1L4	L	1.12165	4.57109	L	L	U	27.0843	44.4067	14.8299	Inner	1971.96	4.84485
B	BWxxSRLux1L4	L	1.17675	4.57109	L	L	U	27.1367	44.5712	16.9705	Inner	1986.59	4.84526
B	BWxxSRLux1L4	L	1.20853	4.57109	L	L	U	30.4193	43.3137	16.3012	Inner	1876.08	4.87075
B	BWxxSRLux1L4	L	1.1692	4.57109	L	L	U	31.1018	42.0829	16.8955	Inner	1770.97	4.87597
B	BWxxSRLux1L4	L	1.14339	4.57109	L	L	U	26.7974	45.1272	13.2567	Inner	2036.46	4.84259
B	BWxxSRLux1L4	L	1.12713	4.57109	L	L	U	27.9102	42.4615	14.2696	Inner	1802.98	4.85133
B	BWxxSRLux1L4	L	1.12746	4.57109	L	L	U	24.6443	35.7724	15.9726	Inner	1279.67	4.82546
B	BWxxSRLux1L4	L	1.16529	4.57109	L	L	U	20.6404	43.4809	16.0079	Inner	1890.59	4.79281
B	BWxxSRLux1L4	L	1.13153	4.57109	L	L	U	28.2116	43.6632	16.6751	Inner	1906.48	4.85368
B	BWxxSRLux1L4	L	1.11006	4.57109	L	L	U	30.3599	44.4253	16.4858	Inner	1973.61	4.8703
B	BWxxSRLux1L4	L	1.12727	4.57109	L	L	U	30.3441	44.6886	17.2283	Inner	1997.07	4.87018
B	BWxxSRLux1L4	L	1.15472	4.57109	L	L	U	26.7016	43.2194	14.8309	Inner	1867.92	4.84183
B	BWxxSRLux1L4	L	1.17801	4.57109	L	L	U	29.4832	43.6833	16.3208	Inner	1908.23	4.86355
B	BWxxSRLux1L4	L	1.14366	4.57109	L	L	U	26.4783	41.7699	15.0185	Inner	1744.73	4.84007
B	BWxxSRLux1L4	L	1.10181	4.57109	L	L	U	28.6119	42.8932	14.5535	Inner	1839.83	4.8568
B	BWxxSRLux1L4	L	1.05065	4.57109	L	L	U	26.3712	41.4769	16.1242	Inner	1720.33	4.83922
B	BWxxSRLux1L4	L	1.07703	4.57109	L	L	U	30.5095	44.5034	16.9665	Inner	1980.55	4.87145
B	BWxxSRLux1L4	L	1.0848	4.57109	L	L	U	30.9486	42.9424	15.6227	Inner	1844.05	4.8748
B	BWxxSRLux1L4	L	1.10567	4.57109	L	L	U	29.2434	42.4082	14.549	Inner	1798.46	4.8617
B	BWxxSRLux1L4	L	1.0837	4.57109	L	L	U	28.0538	42.6301	14.7683	Inner	1817.32	4.85245
B	BWxxSRLux1L4	L	1.07354	4.57109	L	L	U	28.0696	41.5894	15.8814	Inner	1729.68	4.85257
B	BWxxSRLux1L4	L	1.1149	4.57109	L	L	U	25.1917	41.3692	14.1414	Inner	1711.41	4.82985
B	BWxxSRLux1L4	L	1.15915	4.57109	L	L	U	16.5129	38.9617	16.6069	Inner	1518.02	4.758
B	BWxxSRLux1L4	L	1.17816	4.57109	L	L	U	25.7632	41.2426	17.4334	Inner	1700.95	4.8344
B	BWxxSRLux1L4	L	1.11722	4.57109	L	L	U	26.9569	40.4404	16.8339	Inner	1635.43	4.84385
B	BWxxSRLux1L4	L	1.03853	4.57109	L	L	U	29.6082	44.2632	17.8788	Inner	1959.23	4.86452
B	BWxxSRLux1L4	L	1.02376	4.57109	L	L	U	28.0552	39.3058	16.268	Inner	1544.95	4.85246
B	BWxxSRLux1L4	L	1.07579	4.57109	L	L	U	26.2215	43.7484	15.2431	Inner	1913.92	4.83804
B	BWxxSRLux1R3	R	1.19633	4.40484	L	L	U	29.2495	40.4849	18.995	Outer	1639.03	4.86174
B	BWxxSRLux1R3	R	1.17327	4.40484	L	L	U	31.3878	40.1619	19.9461	Outer	1612.98	4.87815
B	BWxxSRLux1R3	R	1.172	4.40484	L	L	U	33.31	42.4577	18.917	Outer	1802.66	4.89268
B	BWxxSRLux1R3	R	1.10895	4.40484	L	L	U	32.2337	40.936	19.2243	Outer	1675.76	4.88457
B	BWxxSRLux1R3	R	1.15019	4.40484	L	L	U	32.6602	41.2489	19.4815	Outer	1701.47	4.88779
B	BWxxSRLux1R3	R	1.12831	4.40484	L	L	U	29.7846	38.28	24.7457	Outer	1465.36	4.86588
B	BWxxSRLux1R3	R	1.15384	4.40484	L	L	U	31.4056	35.0234	18.575	Outer	1226.64	4.87829
B	BWxxSRLux1R3	R	1.1412	4.40484	L	L	U	30.9749	43.9471	18.3471	Outer	1931.34	4.87501
B	BWxxSRLux1R3	R	1.09997	4.40484	L	L	U	32.5104	43.4699	18.4828	Outer	1889.63	4.88666
B	BWxxSRLux1R3	R	1.0527	4.40484	L	L	U	29.6653	39.9053	18.6643	Outer	1592.44	4.86496
B	BWxxSRLux1R3	R	1.12325	4.40484	L	L	U	29.3451	41.124	18.5632	Outer	1691.18	4.86248
B	BWxxSRLux1R3	R	1.11139	4.40484	L	L	U	29.5149	41.0056	17.4535	Outer	1681.46	4.8638
B	BWxxSRLux1R3	R	1.06037	4.40484	L	L	U	31.6146	43.7308	17.4846	Outer	1912.38	4.87988
B	BWxxSRLux1R3	R	1.12078	4.40484	L	L	U	27.6667	40.049	19.5764	Outer	1603.92	4.84942
B	BWxxSRLux1R3	R	1.08665	4.40484	L	L	U	32.5548	42.6967	19.2247	Outer	1823.01	4.887
B	BWxxSRLux1R3	R	1.08377	4.40484	L	L	U	30.3303	39.6237	18.8201	Outer	1570.04	4.87007
B	BWxxSRLux1R3	R	1.09879	4.40484	L	L	U	32.8443	44.7444	19.0852	Outer	2002.06	4.88918
B	BWxxSRLux1R3	R	1.10838	4.40484	L	L	U	32.1045	39.5503	19.2139	Outer	1564.23	4.88359
B	BWxxSRLux1R3	R	1.15353	4.40484	L	L	U	31.7268	43.1718	18.9705	Outer	1863.81	4.88073
B	BWxxSRLux1R3	R	1.13559	4.40484	L	L	U	32.5082	47.5656	22.8453	Outer	2262.49	4.88664
B	BWxxSRLux1R3	R	1.07746	4.40484	L	L	U	33.9016	33.6128	23.2427	Outer	1129.82	4.89711
B	BWxxSRLux1R3	R	1.05585	4.40484	L	L	U	29.7442	38.9429	31.4412	Outer	1516.55	4.86556
B	BWxxSRLux1R3	R	1.08504	4.40484	L	L	U	30.7325	41.6503	22.4348	Outer	1734.74	4.87315
B	BWxxSRLux1R3	R	1.09314	4.40484	L	L	U	30.0375	41.9544	18.1389	Outer	1760.17	4.86782
C	CWTxLxxUx1W	L	1.28278	3.8425	L	L	U	32.4583	39.3221	15.9231	Inner	1546.22	4.88627
C	CWTxLxxUx1W	L	1.34681	3.8425	L	L	U	33.2346	42.2774	16.8547	Inner	1787.38	4.89211
C	CWTxLxxUx1W	L	1.33859	3.8425	L	L	U	33.0141	40.5033	17.867	Inner	1640.52	4.89046
C	CWTxLxxUx1W	L	1.31692	3.8425	L	L	U	31.8815	42.1476	17.4844	Inner	1776.42	4.8819
C	CWTxLxxUx1W	L	1.33603	3.8425	L	L	U	31.7481	40.7601	15.7709	Inner	1661.38	4.88089
C	CWTxLxxUx1W	L	1.42349	3.8425	L	L	U	32.8586	42.7496	16.0744	Inner	1827.53	4.88929
C	CWTxLxxUx1W	L	1.29645	3.8425	L	L	U	32.0443	40.8643	17.248	Inner	1669.89	4.88314
C	CWTxLxxUx1W	L	1.27863	3.8425	L	L	U	32.9192	40.0583	15.7733	Inner	1604.67	4.88974
C	CWTxLxxUx1W	L	1.26137	3.8425	L	L	U	34.4344	41.7362	17.857	Inner	1741.91	4.90108
C	CWTxLxxUx1W	L	1.29338	3.8425	L	L	U	33.3396	39.2714	15.9215	Inner	1542.24	4.8929
C	CWTxLxxUx1W	L	1.37277	3.8425	L	L	U	34.5006	41.2238	19.0424	Inner	1699.4	4.90157
C	CWTxLxxUx1W	L	1.42096	3.8425	L	L	U	34.299	41.5537	17.0191	Inner	1726.71	4.90007
C	CWTxLxxUx1W	L	1.40881	3.8425	L	L	U	35.5645	41.7845	16.7481	Inner	1745.95	4.90945
C	CWTxLxxUx1W	L	1.46937	3.8425	L	L	U	35.0564	41.6483	17.6132	Inner	1734.58	4.90569
C	CWTxLxxUx1W	L	1.45167	3.8425	L	L	U	35.2937	42.4257	18.993	Inner	1799.94	4.90745
C	CWTxLxxUx1W	L	1.47833	3.8425	L	L	U	34.6703	41.2694	17.7718	Inner	1703.16	4.90283
C	CWTxLxxUx1W	L	1.46312	3.8425	L	L	U	35.7779	44.2336	16.8121	Inner	1956.61	4.91102
C	CWTxLxxUx1W	L	1.46483	3.8425	L	L	U	35.4666	43.8297	16.1434	Inner	1921.04	4.90873
C	CWTxLxxUx1W	L	1.5115	3.8425	L	L	U	36.238	41.868	16.5274	Inner	1752.93	4.9144
C	CWTxRxxUx1W	R	1.34862	3.56679	L	L	U	40.7708	47.8176	18.588	Outer	2286.53	4.94713
C	CWTxRxxUx1W	R	1.37825	3.56679	L	L	U	39.1461	44.1878	18.853	Outer	1952.56	4.93552
C	CWTxRxxUx1W	R	1.34189	3.56679	L	L	U	34.9125	40.0283	18.3874	Outer	1602.27	4.90463
C	CWTxRxxUx1W	R	1.28728	3.56679	L	L	U	36.9382	40.7398	18.7987	Outer	1659.73	4.91953
C	CWTxRxxUx1W	R	1.33371	3.56679	L	L	U	37.2538	42.9146	19.6962	Outer	1841.66	4.92183
C	CWTxRxxUx1W	R	1.31405	3.56679	L	L	U	37.841	42.2313	19.2562	Outer	1783.48	4.9261
C	CWTxRxxUx1W	R	1.37238	3.56679	L	L	U	38.5056	43.1577	19.2849	Outer	1862.59	4.93091
C	CWTxRxxUx1W	R	1.36127	3.56679	L	L	U	38.2071	42.094	18.6499	Outer	1771.9	4.92875
C	CWTxRxxUx1W	R	1.34775	3.56679	L	L	U	33.948	38.813	19.0419	Outer	1506.45	4.89745
C	CWTxRxxUx1W	R	1.29452	3.56679	L	L	U	34.2074	41.1267	19.6939	Outer	1691.4	4.89939
C	CWTxRxxUx1W	R	1.33117	3.56679	L	L	U	36.4795	40.1162	32.3547	Outer	1609.31	4.91617
C	CWTxRxxUx1W	R	1.38416	3.56679	L	L	U	38.8689	42.9454	19.3773	Outer	1844.31	4.93353
C	CWTxRxxUx1W	R	1.38701	3.56679	L	L	U	34.8658	40.5844	18.7617	Outer	1647.09	4.90428
C	CWTxRxxUx1W	R	1.34503	3.56679	L	L	U	33.2172	37.2641	18.9974	Outer	1388.61	4.89198
C	CWTxRxxUx1W	R	1.32759	3.56679	L	L	U	38.1178	41.8328	19.5085	Outer	1749.99	4.92811
C	CWTxRxxUx1W	R	1.30417	3.56679	L	L	U	38.1013	42.1215	19.1522	Outer	1774.22	4.92799
C	CWTxRxxUx1W	R	1.31801	3.56679	L	L	U	36.7926	42.0858	19.3719	Outer	1771.21	4.91847
C	CWTxRxxUx1W	R	1.32269	3.56679	L	L	U	37.6182	42.8262	20.7566	Outer	1834.08	4.92448
C	CWTxRxxUx1W	R	1.36988	3.56679	L	L	U	36.8057	41.4238	19.8835	Outer	1715.93	4.91856
C	CWTxRxxUx1W	R	1.39062	3.56679	L	L	U	39.1155	43.8639	19.6627	Outer	1924.05	4.9353
C	CWTxRxxUx1W	R	1.3982	3.56679	L	L	U	36.6071	40.5341	19.785	Outer	1643.02	4.91711
C	CWTxRxxUx1W	R	1.35899	3.56679	L	L	U	34.5423	39.4456	18.6827	Outer	1555.96	4.90188
C	CWTxRxxUx1W	R	1.31265	3.56679	L	L	U	34.8707	41.5157	20.5367	Outer	1723.55	4.90432
C	CWTxRxxUx1W	R	1.33797	3.56679	L	L	U	6.40693	6.4707	3.07311	Outer	41.87	4.66727
C	CWxxSLRux1L3	L	1.39207	3.87857	L	L	U	34.4239	39.2634	17.206	Inner	1541.61	4.901
C	CWxxSLRux1L3	L	1.38798	3.87857	L	L	U	33.73	39.3421	17.5776	Inner	1547.8	4.89582
C	CWxxSLRux1L3	L	1.37098	3.87857	L	L	U	35.2481	40.0871	16.9921	Inner	1606.97	4.90711
C	CWxxSLRux1L3	L	1.30621	3.87857	L	L	U	33.8466	37.4034	16.6115	Inner	1399.02	4.89669
C	CWxxSLRux1L3	L	1.3147	3.87857	L	L	U	34.6169	39.6634	15.8431	Inner	1573.19	4.90243
C	CWxxSLRux1L3	L	1.3171	3.87857	L	L	U	31.4439	41.2861	15.4961	Inner	1704.54	4.87858
C	CWxxSLRux1L3	L	1.3292	3.87857	L	L	U	34.3637	40.6406	17.0133	Inner	1651.66	4.90055
C	CWxxSLRux1L3	L	1.36738	3.87857	L	L	U	35.6495	40.4186	16.7016	Inner	1633.66	4.91007
C	CWxxSLRux1L3	L	1.37692	3.87857	L	L	U	35.6093	41.0465	17.9129	Inner	1684.82	4.90978
C	CWxxSLRux1L3	L	1.43108	3.87857	L	L	U	33.8946	38.2862	18.0003	Inner	1465.83	4.89705
C	CWxxSLRux1L3	L	1.40868	3.87857	L	L	U	35.1436	39.1582	17.1195	Inner	1533.36	4.90634
C	CWxxSLRux1L3	L	1.38199	3.87857	L	L	U	32.3592	38.1011	17.1157	Inner	1451.7	4.88552
C	CWxxSLRux1L3	L	1.37889	3.87857	L	L	U	32.2792	38.2629	16.7013	Inner	1464.05	4.88491
C	CWxxSLRux1L3	L	1.34733	3.87857	L	L	U	34.5305	39.5093	16.9155	Inner	1560.98	4.90179
C	CWxxSLRux1L3	L	1.34419	3.87857	L	L	U	36.6472	42.4362	18.0993	Inner	1800.83	4.9174
C	CWxxSLRux1L3	L	1.36051	3.87857	L	L	U	36.3286	38.7873	18.656	Inner	1504.46	4.91507
C	CWxxSLRux1L3	L	1.32297	3.87857	L	L	U	31.9065	40.4914	15.8557	Inner	1639.55	4.88209
C	CWxxSLRux1R4	R	1.28759	4.28631	L	L	U	36.6197	42.8754	19.022	Outer	1838.3	4.9172
C	CWxxSLRux1R4	R	1.30405	4.28631	L	L	U	34.2153	38.5421	20.2808	Outer	1485.5	4.89944
C	CWxxSLRux1R4	R	1.25933	4.28631	L	L	U	39.8891	40.5489	19.0936	Outer	1644.21	4.94085
C	CWxxSLRux1R4	R	1.31861	4.28631	L	L	U	37.4651	38.9162	18.233	Outer	1514.47	4.92337
C	CWxxSLRux1R4	R	1.37344	4.28631	L	L	U	36.3697	39.036	20.1207	Outer	1523.81	4.91537
C	CWxxSLRux1R4	R	1.35484	4.28631	L	L	U	35.9738	41.1101	20.0735	Outer	1690.04	4.91246
C	CWxxSLRux1R4	R	1.36818	4.28631	L	L	U	35.3978	39.2048	18.7468	Outer	1537.02	4.90822
C	CWxxSLRux1R4	R	1.35063	4.28631	L	L	U	34.8454	39.7423	18.5425	Outer	1579.45	4.90413
C	CWxxSLRux1R4	R	1.23447	4.28631	L	L	U	34.1197	38.8936	19.3829	Outer	1512.71	4.89873
C	CWxxSLRux1R4	R	1.1225	4.28631	L	L	U	36.6795	40.0131	20.6193	Outer	1601.04	4.91764
C	CWxxSLRux1R4	R	1.13177	4.28631	L	L	U	34.6536	39.6346	18.0845	Outer	1570.9	4.90271
C	CWxxSLRux1R4	R	1.22767	4.28631	L	L	U	33.9149	38.2977	18.0416	Outer	1466.71	4.8972
C	CWxxSLRux1R4	R	1.2329	4.28631	L	L	U	32.5136	40.2787	16.8932	Outer	1622.38	4.88669
C	CWxxSLRux1R4	R	1.1774	4.28631	L	L	U	31.4547	38.4915	18.6198	Outer	1481.59	4.87866
C	CWxxSLRux1R4	R	1.24938	4.28631	L	L	U	34.8731	40.7981	17.9216	Outer	1664.49	4.90433
C	CWxxSLRux1R4	R	1.19007	4.28631	L	L	U	37.0369	42.4351	18.0059	Outer	1800.74	4.92025
C	CWxxSLRux1R4	R	1.21079	4.28631	L	L	U	33.602	37.2089	18.7479	Outer	1384.5	4.89487
C	CWxxSLRux1R4	R	1.29073	4.28631	L	L	U	30.79	39.1912	17.2381	Outer	1535.95	4.87359
C	CWxxSLRux1R4	R	1.29779	4.28631	L	L	U	35.6398	38.7422	18.6728	Outer	1500.95	4.91
C	CWxxSLRux1R4	R	1.28807	4.28631	L	L	U	33.9778	39.8965	18.5482	Outer	1591.73	4.89767
C	CWxxSLRux1R4	R	1.30083	4.28631	L	L	U	37.8336	39.56	19.3169	Outer	1564.99	4.92605
C	CWxxSLRux1R4	R	1.26366	4.28631	L	L	U	34.2327	39.2612	17.2867	Outer	1541.44	4.89958
C	CWxxSLRux1R4	R	1.25665	4.28631	L	L	U	3.81496	3.326	2.85002	Outer	11.0623	4.64261
C	CWxxSRLLx1L4	L	1.28158	3.94335	L	L	L	36.0117	42.3877	15.6089	Inner	1796.72	4.91274
C	CWxxSRLLx1L4	L	1.35812	3.94335	L	L	L	35.268	42.7355	15.8927	Inner	1826.32	4.90726
C	CWxxSRLLx1L4	L	1.30692	3.94335	L	L	L	32.9262	36.091	15.9785	Inner	1302.56	4.88979
C	CWxxSRLLx1L4	L	1.28324	3.94335	L	L	L	32.7382	36.1236	14.9677	Inner	1304.91	4.88838
C	CWxxSRLLx1L4	L	1.32168	3.94335	L	L	L	33.6434	38.5585	16.7141	Inner	1486.76	4.89518
C	CWxxSRLLx1L4	L	1.36729	3.94335	L	L	L	35.2316	41.7513	15.9735	Inner	1743.17	4.90699
C	CWxxSRLLx1L4	L	1.34312	3.94335	L	L	L	35.8947	43.5841	14.6438	Inner	1899.57	4.91188
C	CWxxSRLLx1L4	L	1.31472	3.94335	L	L	L	33.7281	38.1953	16.2599	Inner	1458.88	4.89581
C	CWxxSRLLx1L4	L	1.34421	3.94335	L	L	L	31.1516	39.038	16.2621	Inner	1523.96	4.87635
C	CWxxSRLLx1L4	L	1.32985	3.94335	L	L	L			2.70829	Inner
C	CWxxSRLLx1L4	L	1.29963	3.94335	L	L	L	19.4457	34.3862	12.2709	Inner	1182.41	4.78286
C	CWxxSRLLx1L4	L	1.29302	3.94335	L	L	L	37.2389	41.7909	16.8342	Inner	1746.48	4.92172
C	CWxxSRLLx1L4	L	1.36147	3.94335	L	L	L	32.6518	40.7674	16.7445	Inner	1661.98	4.88773
C	CWxxSRLLx1L4	L	1.35839	3.94335	L	L	L	33.046	41.7087	16.9542	Inner	1739.61	4.89069
C	CWxxSRLLx1L4	L	1.37355	3.94335	L	L	L	33.7896	38.9967	14.9886	Inner	1520.74	4.89627
C	CWxxSRLLx1L4	L	1.29681	3.94335	L	L	L	37.5034	43.8284	15.4655	Inner	1920.93	4.92365
C	CWxxSRLLx1L4	L	1.28696	3.94335	L	L	L	32.5487	38.5931	16.8784	Inner	1489.43	4.88695
C	CWxxSRLLx1L4	L	1.31461	3.94335	L	L	L	32.384	35.2588	15.4459	Inner	1243.19	4.88571
C	CWxxSRLLx1L4	L	1.26988	3.94335	L	L	L	34.1224	40.2238	15.4436	Inner	1617.95	4.89875
C	CWxxSRLLx1L4	L	1.29939	3.94335	L	L	L	32.2455	38.7688	15.8003	Inner	1503.02	4.88466
C	CWxxSRLLx1L4	L	1.34753	3.94335	L	L	L	32.5315	38.9599	16.5228	Inner	1517.88	4.88682
C	CWxxSRLLx1L4	L	1.30989	3.94335	L	L	L	33.425	40.2297	15.762	Inner	1618.43	4.89354
C	CWxxSRLLx1L4	L	1.30075	3.94335	L	L	L	18.93	34.3563	16.8133	Inner	1180.35	4.77854
C	CWxxSRLLx1L4	L	1.29593	3.94335	L	L	L	29.8309	36.7235	15.3222	Inner	1348.62	4.86623
C	CWxxSRLLx1L4	L	1.30563	3.94335	L	L	L	32.7015	37.7976	15.8624	Inner	1428.66	4.8881
C	CWxxSRLLx1L4	L	1.27904	3.94335	L	L	L	33.8593	38.9703	18.716	Inner	1518.69	4.89679
C	CWxxSRLLx1L4	L	1.3141	3.94335	L	L	L	38.2969	38.9245	15.2237	Inner	1515.11	4.9294
C	CWxxSRLLx1L4	L	1.34506	3.94335	L	L	L	33.7036	38.9844	15.3217	Inner	1519.78	4.89563
C	CWxxSRLLx1L4	L	1.30889	3.94335	L	L	L	33.1401	38.1962	17.6381	Inner	1458.95	4.8914
C	CWxxSRLLx1L4	L	1.3164	3.94335	L	L	L	35.173	42.2168	15.6818	Inner	1782.26	4.90656
C	CWxxSRLLx1L4	L	1.29823	3.94335	L	L	L	34.1356	38.5537	16.2818	Inner	1486.39	4.89885
C	CWxxSRLLx1L4	L	1.28993	3.94335	L	L	L	34.3144	38.8849	16.628	Inner	1512.04	4.90018
C	CWxxSRLLx1R3	R	1.41124	3.63422	L	L	L	35.4147	37.9573	18.238	Outer	1440.75	4.90834
C	CWxxSRLLx1R3	R	1.35843	3.63422	L	L	L	35.3916	38.6749	18.757	Outer	1495.75	4.90817
C	CWxxSRLLx1R3	R	1.37873	3.63422	L	L	L	36.0225	39.877	17.6524	Outer	1590.17	4.91282
C	CWxxSRLLx1R3	R	1.34136	3.63422	L	L	L	36.0889	40.0834	17.1455	Outer	1606.68	4.91331
C	CWxxSRLLx1R3	R	1.3322	3.63422	L	L	L	37.3131	35.1553	17.392	Outer	1235.9	4.92226
C	CWxxSRLLx1R3	R	1.37465	3.63422	L	L	L	38.2393	41.0715	19.6504	Outer	1686.86	4.92899
C	CWxxSRLLx1R3	R	1.41029	3.63422	L	L	L	37.8599	40.1322	19.2657	Outer	1610.59	4.92624
C	CWxxSRLLx1R3	R	1.34755	3.63422	L	L	L	38.2155	41.3044	18.1689	Outer	1706.05	4.92881
C	CWxxSRLLx1R3	R	1.42161	3.63422	L	L	L	35.343	42.1091	17.1136	Outer	1773.18	4.90781
C	CWxxSRLLx1R3	R	1.3604	3.63422	L	L	L	37.8904	39.2035	17.0923	Outer	1536.91	4.92646
C	CWxxSRLLx1R3	R	1.36073	3.63422	L	L	L	38.3924	39.9771	18.5033	Outer	1598.17	4.93009
C	CWxxSRLLx1R3	R	1.33022	3.63422	L	L	L	36.1925	40.5299	17.7156	Outer	1642.68	4.91407
C	CWxxSRLLx1R3	R	1.32416	3.63422	L	L	L	38.3053	41.1284	19.324	Outer	1691.54	4.92946
C	CWxxSRLLx1R3	R	1.32163	3.63422	L	L	L	39.4508	40.9932	15.7328	Outer	1680.44	4.93771
C	CWxxSRLLx1R3	R	1.27936	3.63422	L	L	L	39.4014	41.4607	18.1368	Outer	1718.99	4.93736
C	CWxxSRLLx1R3	R	1.29157	3.63422	L	L	L	34.723	39.1499	19.1357	Outer	1532.72	4.90322
C	CWxxSRLLx1R3	R	1.29859	3.63422	L	L	L	35.8861	41.1833	17.885	Outer	1696.07	4.91182
C	CWxxSRLLx1R3	R	1.26737	3.63422	L	L	L	37.2312	41.853	18.926	Outer	1751.67	4.92167
C	CWxxSRLLx1R3	R	1.28177	3.63422	L	L	L	35.0811	38.439	17.6646	Outer	1477.56	4.90588
C	CWxxSRLNx1L4	L	1.26678	4.04028	L	L	N	34.8045	31.0946	14.616	Inner	966.876	4.90383
C	CWxxSRLNx1L4	L	1.2482	4.04028	L	L	N	32.4193	39.1138	16.4248	Inner	1529.89	4.88597
C	CWxxSRLNx1L4	L	1.21805	4.04028	L	L	N	32.5729	37.4836	13.4039	Inner	1405.02	4.88713
C	CWxxSRLNx1L4	L	1.19452	4.04028	L	L	N	30.128	38.9966	14.9123	Inner	1520.74	4.86852
C	CWxxSRLNx1L4	L	1.19722	4.04028	L	L	N	33.076	36.578	16.1901	Inner	1337.95	4.89092
C	CWxxSRLNx1L4	L	1.19034	4.04028	L	L	N	33.3825	39.0284	15.5626	Inner	1523.22	4.89322
C	CWxxSRLNx1L4	L	1.15515	4.04028	L	L	N	32.9692	40.6436	14.2394	Inner	1651.9	4.89012
C	CWxxSRLNx1L4	L	1.16332	4.04028	L	L	N	40.7676	49.2884	15.4221	Inner	2429.35	4.94711
C	CWxxSRLNx1L4	L	1.18728	4.04028	L	L	N	30.5569	37.3771	15.0513	Inner	1397.05	4.87181
C	CWxxSRLNx1L4	L	1.178	4.04028	L	L	N	34.6939	45.083	15.6212	Inner	2032.48	4.90301
C	CWxxSRLNx1L4	L	1.18225	4.04028	L	L	N	28.1222	38.0413	13.8963	Inner	1447.14	4.85298
C	CWxxSRLNx1L4	L	1.16301	4.04028	L	L	N	32.3108	39.5491	14.9542	Inner	1564.13	4.88515
C	CWxxSRLNx1L4	L	1.17398	4.04028	L	L	N	31.8528	36.1722	14.6784	Inner	1308.43	4.88169
C	CWxxSRLNx1L4	L	1.20963	4.04028	L	L	N	36.6486	42.7661	16.3417	Inner	1828.94	4.91741
C	CWxxSRLNx1L4	L	1.24201	4.04028	L	L	N	33.7084	38.4708	16.4156	Inner	1480.01	4.89566
C	CWxxSRLNx1L4	L	1.26759	4.04028	L	L	N	32.1003	37.01	16.051	Inner	1369.74	4.88356
C	CWxxSRLNx1L4	L	1.21874	4.04028	L	L	N	31.6343	39.231	14.9375	Inner	1539.07	4.88003
C	CWxxSRLNx1L4	L	1.24809	4.04028	L	L	N	35.0868	40.4681	15.3807	Inner	1637.67	4.90592
C	CWxxSRLNx1L4	L	1.27046	4.04028	L	L	N	31.7033	38.4218	13.6423	Inner	1476.23	4.88055
C	CWxxSRLNx1L4	L	1.24059	4.04028	L	L	N	32.7699	38.4877	15.8267	Inner	1481.3	4.88862
C	CWxxSRLNx1R3	R	1.29061	3.81736	L	L	N	36.3479	43.9579	17.1619	Outer	1932.3	4.91521
C	CWxxSRLNx1R3	R	1.25445	3.81736	L	L	N	34.9751	39.75	16.5207	Outer	1580.06	4.90509
C	CWxxSRLNx1R3	R	1.22196	3.81736	L	L	N	36.683	41.7479	16.686	Outer	1742.89	4.91766
C	CWxxSRLNx1R3	R	1.23343	3.81736	L	L	N	35.5159	36.5663	19.5285	Outer	1337.09	4.90909
C	CWxxSRLNx1R3	R	1.25973	3.81736	L	L	N	34.8281	40.6163	19.0768	Outer	1649.69	4.904
C	CWxxSRLNx1R3	R	1.25694	3.81736	L	L	N	36.3137	38.0568	19.2115	Outer	1448.32	4.91496
C	CWxxSRLNx1R3	R	1.30121	3.81736	L	L	N	39.1481	41.4948	18.8352	Outer	1721.82	4.93554
C	CWxxSRLNx1R3	R	1.26195	3.81736	L	L	N	36.082	39.1982	17.571	Outer	1536.5	4.91326
C	CWxxSRLNx1R3	R	1.17302	3.81736	L	L	N	35.5522	41.1919	18.3015	Outer	1696.78	4.90936
C	CWxxSRLNx1R3	R	1.19912	3.81736	L	L	N	37.0174	41.2462	17.5079	Outer	1701.25	4.92011
C	CWxxSRLNx1R3	R	1.21131	3.81736	L	L	N	33.7173	36.0122	16.4933	Outer	1296.88	4.89573
C	CWxxSRLNx1R3	R	1.21609	3.81736	L	L	N	34.7116	39.5929	18.3547	Outer	1567.6	4.90314
C	CWxxSRLNx1R3	R	1.20862	3.81736	L	L	N	34.9606	40.1762	17.5575	Outer	1614.13	4.90498
C	CWxxSRLNx1R3	R	1.15748	3.81736	L	L	N	35.9396	40.1687	17.4263	Outer	1613.52	4.91221
C	CWxxSRLNx1R3	R	1.14573	3.81736	L	L	N	36.5206	41.9879	17.3047	Outer	1762.98	4.91648
C	CWxxSRLNx1R3	R	1.15399	3.81736	L	L	N	36.9549	41.5903	17.9045	Outer	1729.75	4.91965
C	CWxxSRLNx1R3	R	1.19639	3.81736	L	L	N	36.8243	41.5766	18.7081	Outer	1728.61	4.9187
C	CWxxSRLNx1R3	R	1.17105	3.81736	L	L	N	37.3554	40.5755	18.6679	Outer	1646.37	4.92257
C	CWxxSRLNx1R3	R	1.08944	3.81736	L	L	N	35.0558	38.9301	17.8944	Outer	1515.55	4.90569
C	CWxxSRLNx1R3	R	1.15997	3.81736	L	L	N	37.2112	40.1188	19.462	Outer	1609.52	4.92152
C	CWxxSRLNx1R3	R	1.18945	3.81736	L	L	N	35.5477	41.7966	17.447	Outer	1746.96	4.90932
C	CWxxSRLNx1R3	R	1.18003	3.81736	L	L	N	36.7561	39.4548	16.9377	Outer	1556.68	4.9182
C	CWxxSRLNx1R3	R	1.19844	3.81736	L	L	N	35.6796	40.5582	17.1954	Outer	1644.96	4.9103
C	CWxxSRLNx1R3	R	1.24314	3.81736	L	L	N	38.1964	41.4788	18.9623	Outer	1720.49	4.92868
C	CWxxSRLNx1R3	R	1.18065	3.81736	L	L	N	36.3225	39.665	17.6049	Outer	1573.31	4.91502
C	CWxxSRLNx1R3	R	1.1687	3.81736	L	L	N	37.3394	40.5702	17.0067	Outer	1645.94	4.92246
C	CWxxSRLNx1R3	R	1.19089	3.81736	L	L	N	37.0132	42.1239	18.7128	Outer	1774.43	4.92008
C	CWxxSRLNx1R3	R	1.17608	3.81736	L	L	N	35.7759	39.5218	18.2115	Outer	1561.97	4.91101
C	CWxxSRLNx1R3	R	1.19124	3.81736	L	L	N	36.5271	41.1221	17.921	Outer	1691.03	4.91652
C	CWxxSRLNx1R3	R	1.27244	3.81736	L	L	N	34.5803	38.9328	17.5647	Outer	1515.76	4.90216
C	CWxxSRLNx1R3	R	1.20902	3.81736	L	L	N	39.1854	39.8612	17.7419	Outer	1588.91	4.93581
D	DWTxLxxUx1W	L	1.3879	4.30912	L	L	U	27.8864	43.635	17.7799	Inner	1904.02	4.85114
D	DWTxLxxUx1W	L	1.38168	4.30912	L	L	U	32.5216	44.6217	18.5354	Inner	1991.09	4.88675
D	DWTxLxxUx1W	L	1.33796	4.30912	L	L	U	26.7862	40.6685	17.8584	Inner	1653.93	4.8425
D	DWTxLxxUx1W	L	1.38184	4.30912	L	L	U	27.5348	41.3635	18.1899	Inner	1710.94	4.84839
D	DWTxLxxUx1W	L	1.42857	4.30912	L	L	U	30.9828	43.2048	19.297	Inner	1866.65	4.87507
D	DWTxLxxUx1W	L	1.40462	4.30912	L	L	U	28.7391	42.161	17.7877	Inner	1777.55	4.85779
D	DWTxLxxUx1W	L	1.32658	4.30912	L	L	U	31.2979	42.6507	18.827	Inner	1819.09	4.87747
D	DWTxLxxUx1W	L	1.35057	4.30912	L	L	U	29.5443	39.5305	17.7078	Inner	1562.66	4.86402
D	DWTxLxxUx1W	L	1.37655	4.30912	L	L	U	28.3422	39.5147	17.9176	Inner	1561.41	4.8547
D	DWTxLxxUx1W	L	1.35531	4.30912	L	L	U	27.365	45.9527	16.2549	Inner	2111.65	4.84706
D	DWTxLxxUx1W	L	1.35821	4.30912	L	L	U	30.0233	41.918	16.8459	Inner	1757.12	4.86771
D	DWTxLxxUx1W	L	1.31249	4.30912	L	L	U	27.8247	42.2478	16.3931	Inner	1784.88	4.85066
D	DWTxLxxUx1W	L	1.36721	4.30912	L	L	U	30.8931	40.0523	16.9146	Inner	1604.19	4.87438
D	DWTxLxxUx1W	L	1.34453	4.30912	L	L	U	29.0494	43.7794	16.9547	Inner	1916.63	4.8602
D	DWTxLxxUx1W	L	1.30072	4.30912	L	L	U	31.3124	42.4791	18.7218	Inner	1804.47	4.87758
D	DWTxLxxUx1W	L	1.28856	4.30912	L	L	U	28.6593	40.514	18.4648	Inner	1641.38	4.85717
D	DWTxLxxUx1W	L	1.29158	4.30912	L	L	U	29.5267	43.1604	18.066	Inner	1862.82	4.86389
D	DWTxLxxUx1W	L	1.27981	4.30912	L	L	U	28.9219	39.8089	17.3934	Inner	1584.75	4.85921
D	DWTxLxxUx1W	L	1.3211	4.30912	L	L	U	29.4991	41.0425	17.06	Inner	1684.48	4.86367
D	DWTxLxxUx1W	L	1.32458	4.30912	L	L	U	29.1264	43.3795	17.3655	Inner	1881.79	4.86079
D	DWTxLxxUx1W	L	1.29399	4.30912	L	L	U	31.1858	42.6142	16.7748	Inner	1815.97	4.87661
D	DWTxLxxUx1W	L	1.2798	4.30912	L	L	U	27.5919	42.9435	16.5334	Inner	1844.15	4.84884
D	DWTxLxxUx1W	L	1.30513	4.30912	L	L	U	31.2126	42.8986	18.3652	Inner	1840.29	4.87682
D	DWTxLxxUx1W	L	1.3227	4.30912	L	L	U	30.2194	41.7148	16.321	Inner	1740.12	4.86922
D	DWTxLxxUx1W	L	1.33539	4.30912	L	L	U	27.7948	41.3444	16.155	Inner	1709.36	4.85043
D	DWTxLxxUx1W	L	1.36445	4.30912	L	L	U	29.7023	44.4041	19.0123	Inner	1971.72	4.86524
D	DWTxLxxUx1W	L	1.42971	4.30912	L	L	U	31.2632	40.5099	19.1706	Inner	1641.05	4.8772
D	DWTxRxxUx1W	R	1.33746	3.84918	L	L	U	32.2861	38.8618	22.9467	Outer	1510.24	4.88497
D	DWTxRxxUx1W	R	1.44038	3.84918	L	L	U	34.9186	43.9111	20.1715	Outer	1928.18	4.90467
D	DWTxRxxUx1W	R	1.44651	3.84918	L	L	U	33.4957	38.2664	19.3296	Outer	1464.32	4.89407
D	DWTxRxxUx1W	R	1.43943	3.84918	L	L	U	34.2972	41.0082	19.6028	Outer	1681.67	4.90006
D	DWTxRxxUx1W	R	1.45306	3.84918	L	L	U	34.1645	39.867	22.3022	Outer	1589.38	4.89907
D	DWTxRxxUx1W	R	1.40357	3.84918	L	L	U	34.8007	36.7357	21.2934	Outer	1349.51	4.9038
D	DWTxRxxUx1W	R	1.41482	3.84918	L	L	U	34.1257	39.7127	21.2589	Outer	1577.1	4.89878
D	DWTxRxxUx1W	R	1.40437	3.84918	L	L	U	34.5644	40.7778	21.3927	Outer	1662.83	4.90204
D	DWTxRxxUx1W	R	1.4277	3.84918	L	L	U	36.0334	38.164	22.0966	Outer	1456.49	4.9129
D	DWTxRxxUx1W	R	1.47377	3.84918	L	L	U	35.8617	39.7146	21.1988	Outer	1577.25	4.91164
D	DWTxRxxUx1W	R	1.40504	3.84918	L	L	U	33.5141	36.7719	21.288	Outer	1352.17	4.89421
D	DWTxRxxUx1W	R	1.36325	3.84918	L	L	U	33.5095	36.574	20.9668	Outer	1337.66	4.89417
D	DWTxRxxUx1W	R	1.33357	3.84918	L	L	U	33.4195	35.5917	21.2417	Outer	1266.77	4.8935
D	DWTxRxxUx1W	R	1.37667	3.84918	L	L	U	32.6458	39.4607	20.0607	Outer	1557.14	4.88768
D	DWTxRxxUx1W	R	1.37367	3.84918	L	L	U	35.0681	40.7709	20.7306	Outer	1662.27	4.90578
D	DWTxRxxUx1W	R	1.38447	3.84918	L	L	U	32.1562	39.7444	19.2587	Outer	1579.62	4.88398
D	DWTxRxxUx1W	R	1.40625	3.84918	L	L	U	32.9414	39.5679	20.2425	Outer	1565.62	4.88991
D	DWTxRxxUx1W	R	1.37203	3.84918	L	L	U	31.7402	38.8151	20.5131	Outer	1506.61	4.88083
D	DWTxRxxUx1W	R	1.38453	3.84918	L	L	U	33.1563	37.0369	20.8555	Outer	1371.73	4.89152
D	DWTxRxxUx1W	R	1.40845	3.84918	L	L	U	33.7479	38.5624	22.2421	Outer	1487.06	4.89596
D	DWTxRxxUx1W	R	1.45233	3.84918	L	L	U	36.1518	40.0496	21.6541	Outer	1603.97	4.91377
D	DWTxRxxUx1W	R	1.45518	3.84918	L	L	U	33.9716	39.6095	20.2577	Outer	1568.91	4.89763
D	DWTxRxxUx1W	R	1.36779	3.84918	L	L	U	34.2185	35.8545	20.5657	Outer	1285.55	4.89947
D	DWTxRxxUx1W	R	1.39599	3.84918	L	L	U	35.3119	38.9058	21.5894	Outer	1513.66	4.90758
D	DWTxRxxUx1W	R	1.4635	3.84918	L	L	U	33.9854	39.6835	22.4843	Outer	1574.78	4.89773
D	DWTxRxxUx1W	R	1.40558	3.84918	L	L	U	32.7695	37.4217	22.181	Outer	1400.38	4.88861
D	DWTxRxxUx1W	R	1.3883	3.84918	L	L	U	32.2646	39.8955	20.7764	Outer	1591.65	4.8848
D	DWTxRxxUx1W	R	1.46469	3.84918	L	L	U	33.6729	38.4834	21.302	Outer	1480.97	4.8954
D	DWTxRxxUx1W	R	1.6462	3.84918	L	L	U	43.4907	37.1253	21.1446	Outer	1378.29	4.96627
D	DWxxSLRLx1L4	L	1.47333	4.47113	L	L	L	31.0629	41.1954	17.9603	Inner	1697.06	4.87568
D	DWxxSLRLx1L4	L	1.46846	4.47113	L	L	L	33.1506	44.367	17.253	Inner	1968.43	4.89148
D	DWxxSLRLx1L4	L	1.40325	4.47113	L	L	L	34.1038	45.7141	18.17	Inner	2089.78	4.89861
D	DWxxSLRLx1L4	L	1.41158	4.47113	L	L	L	31.8129	39.8434	18.1457	Inner	1587.5	4.88138
D	DWxxSLRLx1L4	L	1.36112	4.47113	L	L	L	34.3979	44.0257	17.9664	Inner	1938.26	4.9008
D	DWxxSLRLx1L4	L	1.31752	4.47113	L	L	L	31.0808	45.4262	16.7111	Inner	2063.54	4.87581
D	DWxxSLRLx1L4	L	1.32218	4.47113	L	L	L	30.482	41.9022	15.5469	Inner	1755.79	4.87124
D	DWxxSLRLx1L4	L	1.33883	4.47113	L	L	L	28.325	42.7881	14.5618	Inner	1830.82	4.85457
D	DWxxSLRLx1L4	L	1.37047	4.47113	L	L	L	31.5384	43.6358	16.3922	Inner	1904.08	4.8793
D	DWxxSLRLx1L4	L	1.37961	4.47113	L	L	L	28.9614	40.6985	16.3206	Inner	1656.37	4.85951
D	DWxxSLRLx1L4	L	1.37409	4.47113	L	L	L	32.7688	42.613	17.6381	Inner	1815.87	4.88861
D	DWxxSLRLx1L4	L	1.38709	4.47113	L	L	L	19.934	30.31	11.1237	Inner	918.695	4.78694
D	DWxxSLRLx1L4	L	1.47016	4.47113	L	L	L	31.9247	43.3034	19.4373	Inner	1875.19	4.88223
D	DWxxSLRLx1L4	L	1.385	4.47113	L	L	L	30.4479	44.7911	17.239	Inner	2006.24	4.87097
D	DWxxSLRLx1L4	L	1.3412	4.47113	L	L	L	30.0008	40.1613	17.2224	Inner	1612.93	4.86754
D	DWxxSLRLx1L4	L	1.3449	4.47113	L	L	L	31.3698	41.3293	18.2071	Inner	1708.11	4.87802
D	DWxxSLRLx1L4	L	1.3497	4.47113	L	L	L	32.1874	41.2088	17.6023	Inner	1698.17	4.88422
D	DWxxSLRLx1L4	L	1.3562	4.47113	L	L	L	28.3777	42.5145	17.2255	Inner	1807.49	4.85498
D	DWxxSLRLx1L4	L	1.30544	4.47113	L	L	L	30.4162	41.3522	15.9834	Inner	1710.01	4.87073
D	DWxxSLRLx1L4	L	1.30561	4.47113	L	L	L	32.9707	44.8119	14.5403	Inner	2008.11	4.89013
D	DWxxSLRLx1L4	L	1.35826	4.47113	L	L	L	30.1125	42.29	17.4696	Inner	1788.44	4.8684
D	DWxxSLRLx1L4	L	1.40061	4.47113	L	L	L	30.956	42.382	17.8186	Inner	1796.23	4.87486
D	DWxxSLRLx1R3	R	1.42236	4.60049	L	L	L	34.0042	41.7084	19.6951	Outer	1739.59	4.89787
D	DWxxSLRLx1R3	R	1.36941	4.60049	L	L	L	33.4852	43.3149	19.7499	Outer	1876.18	4.89399
D	DWxxSLRLx1R3	R	1.32038	4.60049	L	L	L	33.9195	35.5382	19.0707	Outer	1262.96	4.89724
D	DWxxSLRLx1R3	R	1.3764	4.60049	L	L	L	36.9654	42.3648	20.9893	Outer	1794.77	4.91973
D	DWxxSLRLx1R3	R	1.38631	4.60049	L	L	L	35.0535	37.6823	20.6279	Outer	1419.96	4.90567
D	DWxxSLRLx1R3	R	1.38756	4.60049	L	L	L	35.4268	38.9693	20.3458	Outer	1518.61	4.90843
D	DWxxSLRLx1R3	R	1.41752	4.60049	L	L	L	36.4324	40.7088	19.8263	Outer	1657.21	4.91583
D	DWxxSLRLx1R3	R	1.40113	4.60049	L	L	L	34.8575	36.348	19.5311	Outer	1321.18	4.90422
D	DWxxSLRLx1R3	R	1.36039	4.60049	L	L	L	35.4397	36.9138	19.1099	Outer	1362.63	4.90853
D	DWxxSLRLx1R3	R	1.3782	4.60049	L	L	L	35.5695	34.6582	23.0981	Outer	1201.19	4.90948
D	DWxxSLRLx1R3	R	1.36955	4.60049	L	L	L	35.1494	33.7987	20.047	Outer	1142.35	4.90638
D	DWxxSLRLx1R3	R	1.36168	4.60049	L	L	L	36.6467	36.7201	19.919	Outer	1348.36	4.9174
D	DWxxSLRLx1R3	R	1.35163	4.60049	L	L	L	33.6349	37.6205	19.479	Outer	1415.3	4.89511
D	DWxxSLRLx1R3	R	1.42898	4.60049	L	L	L	33.0546	36.1528	18.1458	Outer	1307.02	4.89076
D	DWxxSLRLx1R3	R	1.41834	4.60049	L	L	L	33.888	39.3063	19.5559	Outer	1544.98	4.897
D	DWxxSLRLx1R3	R	1.38003	4.60049	L	L	L	34.1632	39.1448	19.9612	Outer	1532.31	4.89906
D	DWxxSLRLx1R3	R	1.39663	4.60049	L	L	L	34.2578	38.6079	19.6948	Outer	1490.57	4.89976
D	DWxxSLRLx1R3	R	1.43843	4.60049	L	L	L	33.4508	38.0693	20.3064	Outer	1449.27	4.89373
D	DWxxSLRLx1R3	R	1.42167	4.60049	L	L	L	34.2648	36.9832	21.6166	Outer	1367.76	4.89981
D	DWxxSLRLx1R3	R	1.39248	4.60049	L	L	L	34.9535	39.8673	19.4493	Outer	1589.41	4.90493
D	DWxxSLRLx1R3	R	1.44366	4.60049	L	L	L	37.0988	40.8161	19.2706	Outer	1665.96	4.9207
D	DWxxSLRLx1R3	R	1.38335	4.60049	L	L	L	16.6932	13.4111	9.0338	Outer	179.859	4.75955
D	DWxxSLRLx1R3	R	1.45192	4.60049	L	L	L	34.6055	40.0293	23.6898	Outer	1602.34	4.90235
D	DWxxSLRLx1R3	R	1.47624	4.60049	L	L	L	37.2643	37.7837	19.9939	Outer	1427.61	4.92191
D	DWxxSLRLx1R3	R	1.42281	4.60049	L	L	L	36.2305	40.0555	20.963	Outer	1604.44	4.91435
D	DWxxSRLNx1L4	L	1.20434	4.52711	L	L	N	29.7552	39.5828	16.5488	Inner	1566.8	4.86565
D	DWxxSRLNx1L4	L	1.31394	4.52711	L	L	N	32.1	43.2865	18.1659	Inner	1873.72	4.88356
D	DWxxSRLNx1L4	L	1.2835	4.52711	L	L	N	32.6012	43.3327	19.3026	Inner	1877.72	4.88735
D	DWxxSRLNx1L4	L	1.27605	4.52711	L	L	N	29.8975	42.371	17.8255	Inner	1795.3	4.86675
D	DWxxSRLNx1L4	L	1.32385	4.52711	L	L	N	29.0485	41.658	16.5633	Inner	1735.39	4.86019
D	DWxxSRLNx1L4	L	1.26763	4.52711	L	L	N	30.6961	41.4902	17.7629	Inner	1721.44	4.87287
D	DWxxSRLNx1L4	L	1.22889	4.52711	L	L	N	32.1029	42.112	15.5258	Inner	1773.42	4.88358
D	DWxxSRLNx1L4	L	1.25099	4.52711	L	L	N	29.1291	40.9782	16.2396	Inner	1679.21	4.86081
D	DWxxSRLNx1L4	L	1.26329	4.52711	L	L	N	30.813	43.4044	19.4198	Inner	1883.94	4.87377
D	DWxxSRLNx1L4	L	1.32026	4.52711	L	L	N	31.0033	39.6188	19.3925	Inner	1569.65	4.87522
D	DWxxSRLNx1L4	L	1.29918	4.52711	L	L	N	29.249	42.0463	15.1006	Inner	1767.89	4.86174
D	DWxxSRLNx1L4	L	1.2418	4.52711	L	L	N	30.9775	45.8098	15.5537	Inner	2098.54	4.87503
D	DWxxSRLNx1L4	L	1.33229	4.52711	L	L	N	31.5392	39.357	16.2315	Inner	1548.97	4.8793
D	DWxxSRLNx1L4	L	1.25633	4.52711	L	L	N	30.293	46.1534	17.1693	Inner	2130.14	4.86979
D	DWxxSRLNx1L4	L	1.24819	4.52711	L	L	N	31.2573	43.2857	18.4235	Inner	1873.65	4.87716
D	DWxxSRLNx1L4	L	1.3692	4.52711	L	L	N	32.2303	41.876	19.1112	Inner	1753.6	4.88455
D	DWxxSRLNx1L4	L	1.41695	4.52711	L	L	N	33.909	42.8234	20.1613	Inner	1833.84	4.89716
D	DWxxSRLNx1L4	L	1.42238	4.52711	L	L	N	32.0099	39.5563	16.1372	Inner	1564.7	4.88288
D	DWxxSRLNx1L4	L	1.40497	4.52711	L	L	N	31.7408	43.7934	20.7594	Inner	1917.86	4.88084
D	DWxxSRLNx1L4	L	1.48781	4.52711	L	L	N	32.3826	43.8914	20.8532	Inner	1926.46	4.8857
D	DWxxSRLNx1L4	L	1.38282	4.52711	L	L	N	30.4925	44.151	18.4338	Inner	1949.31	4.87132
D	DWxxSRLNx1L4	L	1.31955	4.52711	L	L	N	30.3647	44.3099	17.9167	Inner	1963.37	4.87034
D	DWxxSRLNx1L4	L	1.33533	4.52711	L	L	N	33	40.7801	18.688	Inner	1663.02	4.89035
D	DWxxSRLNx1L4	L	1.31958	4.52711	L	L	N	30.6778	40.3634	19.814	Inner	1629.2	4.87273
D	DWxxSRLNx1L4	L	1.29184	4.52711	L	L	N	30.6025	42.6385	15.9287	Inner	1818.04	4.87216
D	DWxxSRLNx1L4	L	1.27581	4.52711	L	L	N	31.0178	38.6905	17.1525	Inner	1496.96	4.87533
D	DWxxSRLNx1L4	L	1.30167	4.52711	L	L	N	29.992	42.6468	15.7806	Inner	1818.75	4.86747
D	DWxxSRLNx1L4	L	1.34476	4.52711	L	L	N	28.929	41.1386	16.5224	Inner	1692.39	4.85926
D	DWxxSRLNx1L4	L	1.38256	4.52711	L	L	N	28.9143	41.1292	17.7843	Inner	1691.61	4.85915
D	DWxxSRLNx1L4	L	1.36481	4.52711	L	L	N	30.1695	44.0611	18.0516	Inner	1941.38	4.86884
D	DWxxSRLNx1L4	L	1.36236	4.52711	L	L	N	32.1726	41.4225	18.7109	Inner	1715.82	4.88411
D	DWxxSRLNx1L4	L	1.38061	4.52711	L	L	N	15.6256	41.189	18.4318	Inner	1696.54	4.75036
D	DWxxSRLNx1L4	L	1.39774	4.52711	L	L	N	36.5219	43.5832	16.8746	Inner	1899.49	4.91648
D	DWxxSRLNx1L4	L	1.37482	4.52711	L	L	N	31.5564	41.33	18.2376	Inner	1708.17	4.87944
D	DWxxSRLNx1L4	L	1.37166	4.52711	L	L	N	31.276	41.1384	19.4311	Inner	1692.37	4.8773
D	DWxxSRLNx1L4	L	1.30403	4.52711	L	L	N	30.8758	41.7062	16.417	Inner	1739.4	4.87425
D	DWxxSRLNx1L4	L	1.27962	4.52711	L	L	N	28.7707	42.5136	16.7544	Inner	1807.41	4.85803
D	DWxxSRLNx1L4	L	1.24097	4.52711	L	L	N	32.805	44.7653	15.0367	Inner	2003.93	4.88888
D	DWxxSRLNx1L4	L	1.27675	4.52711	L	L	N	28.9944	44.0435	16.1009	Inner	1939.83	4.85977
D	DWxxSRLNx1L4	L	1.33299	4.52711	L	L	N	29.5958	42.9938	17.3266	Inner	1848.47	4.86442
D	DWxxSRLNx1L4	L	1.31904	4.52711	L	L	N	29.256	43.159	18.2838	Inner	1862.7	4.86179
D	DWxxSRLNx1L4	L	1.34602	4.52711	L	L	N	29.1957	40.911	18.3294	Inner	1673.71	4.86133
D	DWxxSRLNx1L4	L	1.37556	4.52711	L	L	N	32.5494	43.2822	20.5263	Inner	1873.35	4.88696
D	DWxxSRLNx1L4	L	1.35893	4.52711	L	L	N	30.6444	42.8662	19.2575	Inner	1837.51	4.87248
D	DWxxSRLNx1L4	L	1.3409	4.52711	L	L	N	29.7105	42.7304	19.0411	Inner	1825.89	4.86531
D	DWxxSRLNx1R3	R	1.39614	4.68765	L	L	N	32.8153	38.4132	20.0205	Outer	1475.57	4.88896
D	DWxxSRLNx1R3	R	1.38058	4.68765	L	L	N	35.4883	38.3312	20.8069	Outer	1469.28	4.90889
D	DWxxSRLNx1R3	R	1.2888	4.68765	L	L	N	35.3639	34.2057	18.0518	Outer	1170.03	4.90797
D	DWxxSRLNx1R3	R	1.44589	4.68765	L	L	N	38.6464	33.1997	21.6168	Outer	1102.22	4.93193
D	DWxxSRLNx1R3	R	1.46204	4.68765	L	L	N	36.6907	37.0509	20.5834	Outer	1372.77	4.91772
D	DWxxSRLNx1R3	R	1.5125	4.68765	L	L	N	35.986	39.2041	21.6119	Outer	1536.96	4.91255
D	DWxxSRLNx1R3	R	1.45833	4.68765	L	L	N	29.143	33.3472	26.1621	Outer	1112.04	4.86092
D	DWxxSRLNx1R3	R	1.30397	4.68765	L	L	N	35.0798	48.2032	17.389	Outer	2323.55	4.90587
D	DWxxSRLNx1R3	R	1.20593	4.68765	L	L	N	36.4248	28.2669	18.0896	Outer	799.017	4.91577
D	DWxxSRLNx1R3	R	1.45689	4.68765	L	L	N	36.3539	34.9687	21.9911	Outer	1222.81	4.91525
D	DWxxSRLNx1R3	R	1.42552	4.68765	L	L	N	34.7958	36.944	19.5825	Outer	1364.86	4.90376
D	DWxxSRLNx1R3	R	1.47801	4.68765	L	L	N	36.7119	35.0806	22.5774	Outer	1230.65	4.91788
D	DWxxSRLNx1R3	R	1.46036	4.68765	L	L	N	34.8967	37.0521	22.7822	Outer	1372.86	4.90451
D	DWxxSRLNx1R3	R	1.41287	4.68765	L	L	N	33.8885	40.2613	21.3427	Outer	1620.97	4.89701
D	DWxxSRLNx1R3	R	1.40795	4.68765	L	L	N	36.3201	39.6622	20.2942	Outer	1573.09	4.91501
D	DWxxSRLNx1R3	R	1.39537	4.68765	L	L	N	35.3598	36.5197	21.7665	Outer	1333.69	4.90794
D	DWxxSRLNx1R3	R	1.4502	4.68765	L	L	N	37.4686	38.2291	20.2554	Outer	1461.47	4.9234
D	DWxxSRLNx1R3	R	1.51476	4.68765	L	L	N	39.3787	40.8559	21.1272	Outer	1669.2	4.93719
D	DWxxSRLNx1R3	R	1.47331	4.68765	L	L	N	35.5596	42.7676	19.2144	Outer	1829.07	4.90941
D	DWxxSRLNx1R3	R	1.4522	4.68765	L	L	N	38.6822	37.7842	20.1643	Outer	1427.65	4.93219
D	DWxxSRLNx1R3	R	1.48494	4.68765	L	L	N	35.094	38.2461	22.0014	Outer	1462.76	4.90597
D	DWxxSRLNx1R3	R	1.50405	4.68765	L	L	N	35.5044	42.5334	21.9089	Outer	1809.09	4.909
D	DWxxSRLNx1R3	R	1.41666	4.68765	L	L	N	35.5828	40.5432	24.3478	Outer	1643.75	4.90958
D	DWxxSRLNx1R3	R	1.36876	4.68765	L	L	N	32.8052	40.4575	20.5681	Outer	1636.81	4.88888
D	DWxxSRLNx1R3	R	1.34114	4.68765	L	L	N	37.1186	36.41	24.0957	Outer	1325.69	4.92085
D	DWxxSRLNx1R3	R	1.40135	4.68765	L	L	N	33.848	35.0465	23.4721	Outer	1228.26	4.89671
D	DWxxSRLNx1R3	R	1.37562	4.68765	L	L	N	34.1115	38.3127	19.4287	Outer	1467.86	4.89867
D	DWxxSRLNx1R3	R	1.3348	4.68765	L	L	N	34.8073	40.5381	18.9487	Outer	1643.33	4.90385
D	DWxxSRLNx1R3	R	1.34061	4.68765	L	L	N	34.685	36.0115	19.3518	Outer	1296.82	4.90294
D	DWxxSRLNx1R3	R	1.45427	4.68765	L	L	N	35.1644	38.1425	19.3014	Outer	1454.85	4.90649
D	DWxxSRLNx1R3	R	1.45716	4.68765	L	L	N	34.096	43.2035	20.4508	Outer	1866.55	4.89856
D	DWxxSRLNx1R3	R	1.41372	4.68765	L	L	N	37.1769	40.3208	20.1546	Outer	1625.77	4.92127
D	DWxxSRLNx1R3	R	1.27466	4.68765	L	L	N	36.4098	33.6044	21.3533	Outer	1129.26	4.91566
D	DWxxSRLux1L4	L	1.15678	3.94845	L	L	U	30.7112	42.715	14.519	Inner	1824.57	4.87299
D	DWxxSRLux1L4	L	1.0998	3.94845	L	L	U	30.2956	44.3745	12.9545	Inner	1969.09	4.86981
D	DWxxSRLux1L4	L	1.03328	3.94845	L	L	U	29.4408	39.5403	14.8291	Inner	1563.43	4.86322
D	DWxxSRLux1L4	L	1.10155	3.94845	L	L	U	28.6567	40.1895	15.7649	Inner	1615.2	4.85715
D	DWxxSRLux1L4	L	1.13445	3.94845	L	L	U	30.5462	41.7472	13.8307	Inner	1742.83	4.87173
D	DWxxSRLux1L4	L	1.16249	3.94845	L	L	U	29.8003	41.7407	15.5811	Inner	1742.29	4.866
D	DWxxSRLux1L4	L	1.20575	3.94845	L	L	U	30.1936	40.1162	13.9872	Inner	1609.31	4.86902
D	DWxxSRLux1L4	L	1.1922	3.94845	L	L	U	29.4677	42.6929	13.7662	Inner	1822.68	4.86343
D	DWxxSRLux1L4	L	1.19549	3.94845	L	L	U	28.3325	43.1233	13.1902	Inner	1859.62	4.85462
D	DWxxSRLux1L4	L	1.20851	3.94845	L	L	U	29.1151	42.3444	13.5113	Inner	1793.04	4.8607
D	DWxxSRLux1L4	L	1.17821	3.94845	L	L	U	30.0544	38.1917	15.3365	Inner	1458.6	4.86795
D	DWxxSRLux1L4	L	1.24665	3.94845	L	L	U	29.0885	41.3298	17.4833	Inner	1708.15	4.8605
D	DWxxSRLux1L4	L	1.20458	3.94845	L	L	U	34.1885	41.3859	16.4906	Inner	1712.79	4.89925
D	DWxxSRLux1L4	L	1.1996	3.94845	L	L	U	33.6689	44.0415	17.3777	Inner	1939.65	4.89537
D	DWxxSRLux1L4	L	1.28777	3.94845	L	L	U	29.262	40.5353	16.4343	Inner	1643.11	4.86184
D	DWxxSRLux1L4	L	1.22502	3.94845	L	L	U	29.7835	41.8883	14.8826	Inner	1754.63	4.86587
D	DWxxSRLux1L4	L	1.19557	3.94845	L	L	U	30.9312	37.4704	17.0801	Inner	1404.03	4.87467
D	DWxxSRLux1L4	L	1.16653	3.94845	L	L	U	30.9701	40.4492	16.2484	Inner	1636.14	4.87497
D	DWxxSRLux1L4	L	1.1279	3.94845	L	L	U	29.568	41.3126	16.3612	Inner	1706.73	4.86421
D	DWxxSRLux1L4	L	1.19182	3.94845	L	L	U	28.3865	40.8055	14.2063	Inner	1665.09	4.85505
D	DWxxSRLux1L4	L	1.19805	3.94845	L	L	U	28.9966	39.8368	13.8809	Inner	1586.97	4.85979
D	DWxxSRLux1L4	L	1.21167	3.94845	L	L	U	29.1529	39.6999	15.1322	Inner	1576.08	4.861
D	DWxxSRLux1L4	L	1.26307	3.94845	L	L	U	30.1491	42.7179	15.4563	Inner	1824.82	4.86868
D	DWxxSRLux1L4	L	1.24166	3.94845	L	L	U	30.2805	43.1595	16.2556	Inner	1862.74	4.86969
D	DWxxSRLux1L4	L	1.25092	3.94845	L	L	U	31.7548	40.6732	16.7597	Inner	1654.31	4.88094
D	DWxxSRLux1R3	R	1.179	4.27009	L	L	U	30.3296	44.6761	18.2076	Outer	1995.95	4.87007
D	DWxxSRLux1R3	R	1.12234	4.27009	L	L	U	31.5838	40.3557	17.1525	Outer	1628.59	4.87964
D	DWxxSRLux1R3	R	1.20331	4.27009	L	L	U	32.0704	40.7156	17.9899	Outer	1657.76	4.88334
D	DWxxSRLux1R3	R	1.27271	4.27009	L	L	U	35.727	42.3722	20.9756	Outer	1795.4	4.91065
D	DWxxSRLux1R3	R	1.18977	4.27009	L	L	U	33.9794	39.159	20.9015	Outer	1533.43	4.89769
D	DWxxSRLux1R3	R	1.20653	4.27009	L	L	U	33.1759	36.5875	19.6852	Outer	1338.64	4.89167
D	DWxxSRLux1R3	R	1.20633	4.27009	L	L	U	33.8489	37.597	20.466	Outer	1413.54	4.89671
D	DWxxSRLux1R3	R	1.19339	4.27009	L	L	U	34.0791	36.9815	19.2688	Outer	1367.63	4.89843
D	DWxxSRLux1R3	R	1.23589	4.27009	L	L	U	34.714	40.3572	19.274	Outer	1628.7	4.90315
D	DWxxSRLux1R3	R	1.20841	4.27009	L	L	U	33.0262	37.0832	17.8052	Outer	1375.17	4.89055
D	DWxxSRLux1R3	R	1.18394	4.27009	L	L	U	35.1732	41.4058	19.8563	Outer	1714.44	4.90656
D	DWxxSRLux1R3	R	1.20429	4.27009	L	L	U	33.9976	41.4889	20.1708	Outer	1721.33	4.89782
D	DWxxSRLux1R3	R	1.18616	4.27009	L	L	U	34.699	38.8202	19.0599	Outer	1507	4.90304
D	DWxxSRLux1R3	R	1.18063	4.27009	L	L	U	34.0039	38.1454	19.4031	Outer	1455.07	4.89787
D	DWxxSRLux1R3	R	1.12907	4.27009	L	L	U	32.8635	36.2769	18.7046	Outer	1316.01	4.88932
D	DWxxSRLux1R3	R	1.19555	4.27009	L	L	U	34.3927	39.7929	17.2371	Outer	1583.48	4.90077
D	DWxxSRLux1R3	R	1.24394	4.27009	L	L	U	33.1884	36.4757	18.8821	Outer	1330.48	4.89176
D	DWxxSRLux1R3	R	1.19089	4.27009	L	L	U	32.8596	40.0073	18.8849	Outer	1600.58	4.88929
D	DWxxSRLux1R3	R	1.20282	4.27009	L	L	U	32.8802	40.3693	18.7126	Outer	1629.68	4.88945
D	DWxxSRLux1R3	R	1.25156	4.27009	L	L	U	34.1536	38.3955	19.809	Outer	1474.21	4.89899
D	DWxxSRLux1R3	R	1.24686	4.27009	L	L	U	31.9783	40.4981	15.1775	Outer	1640.09	4.88264
D	DWxxSRLux1R3	R	1.26414	4.27009	L	L	U	32.5751	39.1606	19.031	Outer	1533.55	4.88715
D	DWxxSRLux1R3	R	1.22296	4.27009	L	L	U	34.1025	40.5022	19.3289	Outer	1640.43	4.8986
D	DWxxSRLux1R3	R	1.2343	4.27009	L	L	U	33.8501	38.8421	20.1566	Outer	1508.71	4.89672
D	DWxxSRLux1R3	R	1.19976	4.27009	L	L	U	34.3438	36.3592	26.6427	Outer	1321.99	4.9004
F	FWTxLxxUx1W	L	1.2395	4.41088	L	R	U	37.1709	43.5523	18.1143	Inner	1896.81	4.92123
F	FWTxLxxUx1W	L	1.2238	4.41088	L	R	U	36.4903	42.542	18.3405	Inner	1809.83	4.91625
F	FWTxLxxUx1W	L	1.15362	4.41088	L	R	U	38.2846	40.7274	17.6182	Inner	1658.72	4.92931
F	FWTxLxxUx1W	L	1.11388	4.41088	L	R	U	36.5339	42.432	18.1558	Inner	1800.47	4.91657
F	FWTxLxxUx1W	L	1.13567	4.41088	L	R	U	37.1744	44.6745	18.3521	Inner	1995.81	4.92125
F	FWTxLxxUx1W	L	1.20317	4.41088	L	R	U	37.5061	44.2441	18.6598	Inner	1957.54	4.92367
F	FWTxLxxUx1W	L	1.17327	4.41088	L	R	U	36.2679	43.6084	16.8913	Inner	1901.69	4.91462
F	FWTxLxxUx1W	L	1.1352	4.41088	L	R	U	34.2326	43.0074	17.3664	Inner	1849.64	4.89957
F	FWTxLxxUx1W	L	1.11588	4.41088	L	R	U	35.955	44.7389	17.8307	Inner	2001.57	4.91232
F	FWTxLxxUx1W	L	1.15354	4.41088	L	R	U	34.8896	41.0554	17.7707	Inner	1685.55	4.90446
F	FWTxLxxUx1W	L	1.10705	4.41088	L	R	U	36.4054	42.7443	17.1342	Inner	1827.08	4.91563
F	FWTxLxxUx1W	L	1.11536	4.41088	L	R	U	37.1442	43.9329	16.0263	Inner	1930.1	4.92103
F	FWTxLxxUx1W	L	1.09196	4.41088	L	R	U	36.7515	43.2612	18.7533	Inner	1871.53	4.91817
F	FWTxLxxUx1W	L	1.16466	4.41088	L	R	U	36.9134	45.0672	19.1949	Inner	2031.05	4.91935
F	FWTxLxxUx1W	L	1.18929	4.41088	L	R	U	37.3413	45.3828	18.6751	Inner	2059.6	4.92247
F	FWTxLxxUx1W	L	1.15672	4.41088	L	R	U	38.1692	42.1096	18.198	Inner	1773.22	4.92848
F	FWTxLxxUx1W	L	1.19209	4.41088	L	R	U	37.531	43.6849	18.5339	Inner	1908.37	4.92385
F	FWTxLxxUx1W	L	1.17956	4.41088	L	R	U	36.4229	43.038	18.3287	Inner	1852.27	4.91576
F	FWTxLxxUx1W	L	1.15061	4.41088	L	R	U	35.1409	39.0641	17.3936	Inner	1526	4.90632
F	FWTxLxxUx1W	L	1.08417	4.41088	L	R	U	35.5287	42.3593	17.5724	Inner	1794.31	4.90918
F	FWTxLxxUx1W	L	1.15198	4.41088	L	R	U	36.7221	42.5386	17.8886	Inner	1809.53	4.91795
F	FWTxRxxUx1W	R	1.16049	3.88768	L	R	U	39.7464	37.2102	20.4513	Outer	1384.6	4.93983
F	FWTxRxxUx1W	R	1.1975	3.88768	L	R	U	41.3666	39.5186	21.0804	Outer	1561.72	4.95136
F	FWTxRxxUx1W	R	1.24685	3.88768	L	R	U	39.329	39.273	21.5971	Outer	1542.37	4.93684
F	FWTxRxxUx1W	R	1.14749	3.88768	L	R	U	41.3404	37.1062	22.1232	Outer	1376.87	4.95117
F	FWTxRxxUx1W	R	1.12534	3.88768	L	R	U	37.5014	36.6494	21.5591	Outer	1343.18	4.92363
F	FWTxRxxUx1W	R	1.12942	3.88768	L	R	U	38.3533	31.4769	19.6691	Outer	990.792	4.92981
F	FWTxRxxUx1W	R	1.14685	3.88768	L	R	U	34.3406	37.8765	20.8017	Outer	1434.63	4.90038
F	FWTxRxxUx1W	R	1.16736	3.88768	L	R	U	39.8062	41.2565	20.9214	Outer	1702.1	4.94026
F	FWTxRxxUx1W	R	1.11951	3.88768	L	R	U	40.7921	39.3002	19.4888	Outer	1544.51	4.94728
F	FWTxRxxUx1W	R	1.10543	3.88768	L	R	U	37.6763	39.2609	19.6051	Outer	1541.42	4.92491
F	FWTxRxxUx1W	R	1.11298	3.88768	L	R	U	40.0073	38.7636	21.4051	Outer	1502.62	4.94169
F	FWTxRxxUx1W	R	1.13897	3.88768	L	R	U	37.8841	36.776	20.1585	Outer	1352.48	4.92641
F	FWTxRxxUx1W	R	1.15664	3.88768	L	R	U	39.8517	39.295	19.645	Outer	1544.09	4.94058
F	FWTxRxxUx1W	R	1.18731	3.88768	L	R	U	43.7761	39.3089	21.7783	Outer	1545.19	4.96826
F	FWTxRxxUx1W	R	1.24175	3.88768	L	R	U	37.0552	36.4104	21.2604	Outer	1325.72	4.92038
F	FWTxRxxUx1W	R	1.08196	3.88768	L	R	U	41.8835	39.0684	21.0882	Outer	1526.34	4.95501
F	FWTxRxxUx1W	R	1.18891	3.88768	L	R	U	36.8802	36.765	20.5046	Outer	1351.67	4.91911
F	FWTxRxxUx1W	R	1.2229	3.88768	L	R	U	37.8295	36.1913	21.3359	Outer	1309.81	4.92602
F	FWTxRxxUx1W	R	1.36747	3.88768	L	R	U	38.2321	37.9674	23.4244	Outer	1441.52	4.92893
F	FWxxSLRLx1L3	L	1.29964	4.80154	L	R	L	41.6184	42.1077	17.1045	Inner	1773.06	4.95314
F	FWxxSLRLx1L3	L	1.36694	4.80154	L	R	L	37.9196	44.3859	17.5755	Inner	1970.11	4.92667
F	FWxxSLRLx1L3	L	1.33306	4.80154	L	R	L	40.6872	47.1383	18.055	Inner	2222.02	4.94654
F	FWxxSLRLx1L3	L	1.31359	4.80154	L	R	L	38.9479	44.017	18.2817	Inner	1937.49	4.9341
F	FWxxSLRLx1L3	L	1.32209	4.80154	L	R	L	41.3531	44.2839	19.0002	Inner	1961.06	4.95126
F	FWxxSLRLx1L3	L	1.31891	4.80154	L	R	L	42.5613	43.7161	18.7891	Inner	1911.1	4.95977
F	FWxxSLRLx1L3	L	1.37237	4.80154	L	R	L	40.0876	44.9005	19.7819	Inner	2016.05	4.94227
F	FWxxSLRLx1L3	L	1.35392	4.80154	L	R	L	40.7928	43.8215	19.1209	Inner	1920.33	4.94729
F	FWxxSLRLx1L3	L	1.29315	4.80154	L	R	L	36.9892	44.1331	18.687	Inner	1947.73	4.9199
F	FWxxSLRLx1L3	L	1.35523	4.80154	L	R	L	38.0085	41.5524	18.1158	Inner	1726.6	4.92732
F	FWxxSLRLx1L3	L	1.46612	4.80154	L	R	L	40.748	44.8356	19.2333	Inner	2010.23	4.94697
F	FWxxSLRLx1L3	L	1.45517	4.80154	L	R	L	39.4573	44.5369	18.9307	Inner	1983.53	4.93776
F	FWxxSLRLx1L3	L	1.4349	4.80154	L	R	L	42.0052	46.428	19.4766	Inner	2155.56	4.95586
F	FWxxSLRLx1L3	L	1.41165	4.80154	L	R	L	37.0598	41.2685	18.9347	Inner	1703.09	4.92042
F	FWxxSLRLx1L3	L	1.45153	4.80154	L	R	L	38.1711	43.6593	19.6535	Inner	1906.14	4.92849
F	FWxxSLRLx1L3	L	1.457	4.80154	L	R	L	38.8381	44.3065	19.8782	Inner	1963.07	4.93331
F	FWxxSLRLx1L3	L	1.42377	4.80154	L	R	L	39.6952	45.3742	18.5254	Inner	2058.82	4.93946
F	FWxxSLRLx1L3	L	1.37168	4.80154	L	R	L	38.2179	44.194	17.6457	Inner	1953.11	4.92883
F	FWxxSLRLx1L3	L	1.34845	4.80154	L	R	L	39.8095	42.5814	17.7851	Inner	1813.18	4.94028
F	FWxxSLRLx1L3	L	1.2388	4.80154	L	R	L	38.8207	44.7966	18.6362	Inner	2006.74	4.93318
F	FWxxSLRLx1L3	L	1.26109	4.80154	L	R	L	38.694	43.3424	18.4125	Inner	1878.56	4.93227
F	FWxxSLRLx1L3	L	1.34203	4.80154	L	R	L	39.9477	45.619	17.2347	Inner	2081.09	4.94127
F	FWxxSLRLx1L3	L	1.34144	4.80154	L	R	L	38.2681	43.2644	17.7514	Inner	1871.81	4.92919
F	FWxxSLRLx1L3	L	1.35465	4.80154	L	R	L	40.394	46.0843	17.9839	Inner	2123.76	4.94445
F	FWxxSLRLx1R4	R	1.23886	4.76867	L	R	L	42.4537	36.8589	21.9009	Outer	1358.58	4.95902
F	FWxxSLRLx1R4	R	1.2522	4.76867	L	R	L	41.7991	40.2734	20.2426	Outer	1621.95	4.95441
F	FWxxSLRLx1R4	R	1.27089	4.76867	L	R	L	43.4753	43.9473	17.9299	Outer	1931.36	4.96616
F	FWxxSLRLx1R4	R	1.25412	4.76867	L	R	L	41.0735	44.3336	20.0575	Outer	1965.47	4.94928
F	FWxxSLRLx1R4	R	1.31094	4.76867	L	R	L	40.4011	39.9722	20.9707	Outer	1597.78	4.9445
F	FWxxSLRLx1R4	R	1.3201	4.76867	L	R	L	40.0483	39.3155	20.7171	Outer	1545.71	4.94199
F	FWxxSLRLx1R4	R	1.30945	4.76867	L	R	L	43.3539	40.7688	20.1484	Outer	1662.09	4.96532
F	FWxxSLRLx1R4	R	1.37261	4.76867	L	R	L	38.7605	35.1642	19.6798	Outer	1236.52	4.93275
F	FWxxSLRLx1R4	R	1.33103	4.76867	L	R	L	39.2528	41.2027	20.5689	Outer	1697.66	4.93629
F	FWxxSLRLx1R4	R	1.29588	4.76867	L	R	L	40.4375	41.2966	21.4723	Outer	1705.41	4.94476
F	FWxxSLRLx1R4	R	1.30623	4.76867	L	R	L	22.5501	30.4808	21.557	Outer	929.08	4.80852
F	FWxxSLRLx1R4	R	1.33413	4.76867	L	R	L	39.7076	34.9152	22.8998	Outer	1219.07	4.93955
F	FWxxSLRLx1R4	R	1.32475	4.76867	L	R	L	28.5374	7.44033		Outer	55.3586	4.85622
F	FWxxSLRLx1R4	R	1.32801	4.76867	L	R	L	40.7042	42.338	20.1525	Outer	1792.51	4.94666
F	FWxxSLRLx1R4	R	1.36581	4.76867	L	R	L	41.3216	41.0035	19.9069	Outer	1681.29	4.95104
F	FWxxSLRLx1R4	R	1.37975	4.76867	L	R	L	40.6191	40.3558	20.1666	Outer	1628.59	4.94606
F	FWxxSLRLx1R4	R	1.33954	4.76867	L	R	L	42.0527	41.3295	21.1551	Outer	1708.12	4.9562
F	FWxxSLRLx1R4	R	1.2619	4.76867	L	R	L	41.732	40.8312	21.0895	Outer	1667.19	4.95394
F	FWxxSLRLx1R4	R	1.27563	4.76867	L	R	L	34.5083	32.9084	20.363	Outer	1082.96	4.90163
F	FWxxSLRLx1R4	R	1.27981	4.76867	L	R	L	45.2453	46.1513	20.0735	Outer	2129.95	4.97842
F	FWxxSLRLx1R4	R	1.36171	4.76867	L	R	L	42.6634	39.357	20.2821	Outer	1548.97	4.96049
F	FWxxSLRLx1R4	R	1.34519	4.76867	L	R	L	38.5748	41.3785	19.6013	Outer	1712.18	4.93141
F	FWxxSLRLx1R4	R	1.33854	4.76867	L	R	L	42.694	40.3029	21.7825	Outer	1624.33	4.9607
F	FWxxSLRLx1R4	R	1.36538	4.76867	L	R	L	41.2868	40.3455	20.6924	Outer	1627.76	4.95079
F	FWxxSLRLx1R4	R	1.36123	4.76867	L	R	L	42.7634	39.4843	19.3318	Outer	1559.01	4.96119
F	FWxxSLRLx1R4	R	1.39127	4.76867	L	R	L	42.7427	42.009	20.7504	Outer	1764.75	4.96104
F	FWxxSLRLx1R4	R	1.37325	4.76867	L	R	L	39.8321	41.7955	20.2198	Outer	1746.87	4.94044
F	FWxxSLRNx1L3	L	1.28508	4.71783	L	R	N	38.8398	37.8378	17.9856	Inner	1431.7	4.93332
F	FWxxSLRNx1L3	L	1.22048	4.71783	L	R	N	36.2423	33.5805	16.2972	Inner	1127.65	4.91443
F	FWxxSLRNx1L3	L	1.26361	4.71783	L	R	N	37.0161	41.8302	16.7604	Inner	1749.77	4.9201
F	FWxxSLRNx1L3	L	1.28745	4.71783	L	R	N	39.56	45.5256	18.6838	Inner	2072.58	4.93849
F	FWxxSLRNx1L3	L	1.21807	4.71783	L	R	N	38.0499	41.6133	19.5124	Inner	1731.67	4.92762
F	FWxxSLRNx1L3	L	1.2997	4.71783	L	R	N	39.0852	41.2563	17.8884	Inner	1702.09	4.93509
F	FWxxSLRNx1L3	L	1.20019	4.71783	L	R	N	37.3251	41.39	18.6763	Inner	1713.13	4.92235
F	FWxxSLRNx1L3	L	1.23427	4.71783	L	R	N	39.7724	45.808	18.7833	Inner	2098.37	4.94002
F	FWxxSLRNx1L3	L	1.277	4.71783	L	R	N	37.959	41.435	17.2057	Inner	1716.86	4.92696
F	FWxxSLRNx1L3	L	1.14324	4.71783	L	R	N	40.0028	45.7847	20.522	Inner	2096.24	4.94166
F	FWxxSLRNx1L3	L	1.18331	4.71783	L	R	N	38.1529	41.1661	19.0768	Inner	1694.65	4.92836
F	FWxxSLRNx1L3	L	1.27277	4.71783	L	R	N	38.2748	43.1461	18.0335	Inner	1861.59	4.92924
F	FWxxSLRNx1L3	L	1.16486	4.71783	L	R	N	40.6356	47.8598	17.4558	Inner	2290.56	4.94617
F	FWxxSLRNx1R4	R	1.19093	4.92659	L	R	N	39.0036	43.6739	20.5884	Outer	1907.41	4.9345
F	FWxxSLRNx1R4	R	1.25064	4.92659	L	R	N	42.0589	43.0473	20.2435	Outer	1853.07	4.95624
F	FWxxSLRNx1R4	R	1.24471	4.92659	L	R	N	39.6655	42.8994	19.9886	Outer	1840.36	4.93925
F	FWxxSLRNx1R4	R	1.24121	4.92659	L	R	N	43.031	41.9864	20.9115	Outer	1762.85	4.96306
F	FWxxSLRNx1R4	R	1.21021	4.92659	L	R	N	48.6925	41.3025	19.0253	Outer	1705.9	5.00188
F	FWxxSLRNx1R4	R	1.23153	4.92659	L	R	N	38.0263	41.8635	17.458	Outer	1752.55	4.92744
F	FWxxSLRNx1R4	R	1.2312	4.92659	L	R	N	42.7599	42.3287	18.9976	Outer	1791.72	4.96116
F	FWxxSLRNx1R4	R	1.2138	4.92659	L	R	N	39.4497	43.4497	19.6145	Outer	1887.87	4.9377
F	FWxxSLRNx1R4	R	1.2206	4.92659	L	R	N	41.4958	41.9365	19.3798	Outer	1758.67	4.95227
F	FWxxSLRNx1R4	R	1.21249	4.92659	L	R	N	36.2619	40.9544	16.1197	Outer	1677.27	4.91458
F	FWxxSLRNx1R4	R	1.2186	4.92659	L	R	N	39.021	39.9176	20.0454	Outer	1593.42	4.93462
F	FWxxSLRNx1R4	R	1.23197	4.92659	L	R	N	40.7897	43.2978	21.0775	Outer	1874.7	4.94727
F	FWxxSLRNx1R4	R	1.21139	4.92659	L	R	N	17.1442	35.8591	20.4349	Outer	1285.87	4.76341
F	FWxxSLRNx1R4	R	1.2262	4.92659	L	R	N	29.9118	28.9685	14.9516	Outer	839.173	4.86686
F	FWxxSLRNx1R4	R	1.22624	4.92659	L	R	N	29.6499	36.4822	12.2605	Outer	1330.95	4.86484
F	FWxxSLRNx1R4	R	1.21048	4.92659	L	R	N	39.9737	42.2225	19.2675	Outer	1782.74	4.94145
F	FWxxSLRNx1R4	R	1.24511	4.92659	L	R	N	40.0636	42.9353	19.9243	Outer	1843.44	4.9421
F	FWxxSLRNx1R4	R	1.26806	4.92659	L	R	N	40.5616	42.9891	19.8964	Outer	1848.06	4.94565
F	FWxxSLRNx1R4	R	1.2168	4.92659	L	R	N	40.5473	43.0398	20.5929	Outer	1852.42	4.94554
F	FWxxSLRNx1R4	R	1.2225	4.92659	L	R	N	41.1783	42.7523	20.9661	Outer	1827.76	4.95002
F	FWxxSLRNx1R4	R	1.13732	4.92659	L	R	N	43.4647	45.3262	18.7683	Outer	2054.47	4.96609
F	FWxxSLRNx1R4	R	1.08198	4.92659	L	R	N	37.6342	42.0419	19.884	Outer	1767.52	4.9246
F	FWxxSLRux1L4	L	1.23833	4.42155	L	R	U	40.1449	39.8301	22.3024	Inner	1586.44	4.94268
F	FWxxSLRux1L4	L	1.25548	4.42155	L	R	U	42.1246	40.794	21.9113	Inner	1664.15	4.9567
F	FWxxSLRux1L4	L	1.20625	4.42155	L	R	U	33.0969	35.3485	22.0439	Inner	1249.51	4.89108
F	FWxxSLRux1L4	L	1.25836	4.42155	L	R	U	38.0358	37.3824	24.46	Inner	1397.45	4.92751
F	FWxxSLRux1L4	L	1.28361	4.42155	L	R	U	40.5961	39.5423	21.4178	Inner	1563.59	4.94589
F	FWxxSLRux1L4	L	1.26329	4.42155	L	R	U	34.2268	37.0437	21.1662	Inner	1372.23	4.89953
F	FWxxSLRux1L4	L	1.21215	4.42155	L	R	U	37.0565	38.9124	21.417	Inner	1514.17	4.92039
F	FWxxSLRux1L4	L	1.22114	4.42155	L	R	U	38.7617	39.325	21.5814	Inner	1546.45	4.93276
F	FWxxSLRux1L4	L	1.23076	4.42155	L	R	U	38.241	37.4175	21.9172	Inner	1400.07	4.929
F	FWxxSLRux1L4	L	1.16635	4.42155	L	R	U	38.1305	37.9994	20.7357	Inner	1443.96	4.9282
F	FWxxSLRux1L4	L	1.16305	4.42155	L	R	U	28.955	32.653	24.2692	Inner	1066.22	4.85946
F	FWxxSLRux1L4	L	1.18313	4.42155	L	R	U	38.3809	35.2453	18.8036	Inner	1242.23	4.93001
F	FWxxSLRux1L4	L	1.18651	4.42155	L	R	U	38.2766	31.4915	21.0856	Inner	991.716	4.92926
F	FWxxSLRux1L4	L	1.21269	4.42155	L	R	U	41.0759	38.7056	20.9833	Inner	1498.13	4.9493
F	FWxxSLRux1L4	L	1.16456	4.42155	L	R	U	37.607	38.5707	20.7458	Inner	1487.7	4.9244
F	FWxxSLRux1L4	L	1.19477	4.42155	L	R	U	39.7849	38.5611	23.0781	Inner	1486.96	4.9401
F	FWxxSLRux1L4	L	1.25267	4.42155	L	R	U	30.0377	34.0054	24.872	Inner	1156.36	4.86782
F	FWxxSLRux1L4	L	1.23889	4.42155	L	R	U	38.0414	38.7761	21.4119	Inner	1503.59	4.92755
F	FWxxSLRux1R3	R	1.21321	4.01718	L	R	U	36.3365	42.474	18.5295	Outer	1804.04	4.91513
F	FWxxSLRux1R3	R	1.12881	4.01718	L	R	U	35.9538	42.4698	17.6945	Outer	1803.68	4.91231
F	FWxxSLRux1R3	R	1.19824	4.01718	L	R	U	35.4149	43.8061	16.8665	Outer	1918.97	4.90834
F	FWxxSLRux1R3	R	1.17459	4.01718	L	R	U	40.0265	45.8221	20.4307	Outer	2099.67	4.94183
F	FWxxSLRux1R3	R	1.1423	4.01718	L	R	U	38.6243	43.5506	21.0331	Outer	1896.66	4.93177
F	FWxxSLRux1R3	R	1.16555	4.01718	L	R	U	36.7139	45.6534	19.9562	Outer	2084.23	4.91789
F	FWxxSLRux1R3	R	1.23862	4.01718	L	R	U	37.7702	44.1579	18.6593	Outer	1949.92	4.92559
F	FWxxSLRux1R3	R	1.24188	4.01718	L	R	U	37.4365	40.2068	17.9983	Outer	1616.59	4.92316
F	FWxxSLRux1R3	R	1.19371	4.01718	L	R	U	37.0366	43.5538	18.3578	Outer	1896.94	4.92025
F	FWxxSLRux1R3	R	1.16216	4.01718	L	R	U	37.919	43.4321	18.8616	Outer	1886.35	4.92667
F	FWxxSLRux1R3	R	1.17756	4.01718	L	R	U	35.8937	43.4081	19.1269	Outer	1884.26	4.91187
F	FWxxSLRux1R3	R	1.15007	4.01718	L	R	U	36.9876	40.0709	19.0888	Outer	1605.68	4.91989
F	FWxxSLRux1R3	R	1.17256	4.01718	L	R	U	39.0345	43.5315	18.8784	Outer	1894.99	4.93472
F	FWxxSLRux1R3	R	1.16492	4.01718	L	R	U	36.7991	42.6646	18.4626	Outer	1820.27	4.91851
F	FWxxSLRux1R3	R	1.21676	4.01718	L	R	U	38.2742	46.2131	19.2249	Outer	2135.65	4.92924
F	FWxxSLRux1R3	R	1.23895	4.01718	L	R	U	38.5478	43.5915	18.7233	Outer	1900.21	4.93122
F	FWxxSLRux1R3	R	1.24918	4.01718	L	R	U	36.7965	43.5091	18.988	Outer	1893.04	4.91849
F	FWxxSLRux1R3	R	1.21736	4.01718	L	R	U	36.576	43.9615	17.9582	Outer	1932.62	4.91688
F	FWxxSLRux1R3	R	1.16127	4.01718	L	R	U	36.9078	40.5269	18.0202	Outer	1642.43	4.91931
F	FWxxSLRux1R3	R	1.09257	4.01718	L	R	U	37.4994	49.9007	16.5668	Outer	2490.08	4.92362
F	FWxxSLRux1R3	R	1.09803	4.01718	L	R	U	34.99	41.7902	18.4167	Outer	1746.42	4.9052
F	FWxxSLRux1R3	R	1.15861	4.01718	L	R	U	37.5034	45.4338	18.4652	Outer	2064.23	4.92365
H	HWTxLxxUx1W	L	1.23122	4.18794	L	L	U	29.7342	40.8534	17.4062	Inner	1669	4.86549
H	HWTxLxxUx1W	L	1.28079	4.18794	L	L	U	30.999	40.5471	17.5265	Inner	1644.07	4.87519
H	HWTxLxxUx1W	L	1.37496	4.18794	L	L	U	29.1384	43.4673	19.8411	Inner	1889.41	4.86088
H	HWTxLxxUx1W	L	1.33545	4.18794	L	L	U	27.7657	42.6947	19.0192	Inner	1822.84	4.8502
H	HWTxLxxUx1W	L	1.31272	4.18794	L	L	U	28.9483	45.0859	17.6782	Inner	2032.74	4.85941
H	HWTxLxxUx1W	L	1.39031	4.18794	L	L	U	29.5568	43.6018	19.2343	Inner	1901.11	4.86412
H	HWTxLxxUx1W	L	1.46338	4.18794	L	L	U	29.721	41.285	21.0292	Inner	1704.45	4.86539
H	HWTxLxxUx1W	L	1.44295	4.18794	L	L	U	26.6032	41.8959	20.8908	Inner	1755.27	4.84106
H	HWTxLxxUx1W	L	1.37223	4.18794	L	L	U	27.4243	40.4658	19.614	Inner	1637.48	4.84752
H	HWTxLxxUx1W	L	1.38093	4.18794	L	L	U	30.4463	42.7616	21.0538	Inner	1828.56	4.87096
H	HWTxLxxUx1W	L	1.34291	4.18794	L	L	U	28.2437	39.5281	21.0161	Inner	1562.47	4.85393
H	HWTxLxxUx1W	L	1.38172	4.18794	L	L	U	29.2265	43.2151	21.749	Inner	1867.55	4.86157
H	HWTxLxxUx1W	L	1.4452	4.18794	L	L	U	29.5038	40.3091	19.9179	Inner	1624.82	4.86371
H	HWTxLxxUx1W	L	1.37448	4.18794	L	L	U	27.6332	40.8375	19.9447	Inner	1667.7	4.84916
H	HWTxLxxUx1W	L	1.24791	4.18794	L	L	U	28.9173	39.8786	17.0941	Inner	1590.3	4.85917
H	HWTxLxxUx1W	L	1.35249	4.18794	L	L	U	29.0251	40.8252	19.9375	Inner	1666.7	4.86001
H	HWTxLxxUx1W	L	1.34327	4.18794	L	L	U	29.9461	43.7016	20.2561	Inner	1909.83	4.86712
H	HWTxLxxUx1W	L	1.36547	4.18794	L	L	U	28.3564	41.5204	20.0422	Inner	1723.94	4.85481
H	HWTxLxxUx1W	L	1.35184	4.18794	L	L	U	27.605	42.0936	20.5636	Inner	1771.87	4.84894
H	HWTxLxxUx1W	L	1.30107	4.18794	L	L	U	28.3285	44.2237	19.7659	Inner	1955.74	4.85459
H	HWTxLxxUx1W	L	1.36447	4.18794	L	L	U	29.1304	40.5561	22.6975	Inner	1644.8	4.86082
H	HWTxRxxUx1W	R	1.15693	4.30119	L	L	U	28.7311	35.1418	23.0989	Outer	1234.95	4.85773
H	HWTxRxxUx1W	R	1.21259	4.30119	L	L	U	31.007	38.4137	21.7595	Outer	1475.61	4.87525
H	HWTxRxxUx1W	R	1.2187	4.30119	L	L	U	31.9334	32.955	24.4686	Outer	1086.03	4.8823
H	HWTxRxxUx1W	R	1.24643	4.30119	L	L	U	28.3863	35.5645	24.8191	Outer	1264.83	4.85504
H	HWTxRxxUx1W	R	1.30002	4.30119	L	L	U	31.139	36.6146	23.6462	Outer	1340.63	4.87626
H	HWTxRxxUx1W	R	1.41467	4.30119	L	L	U	30.7433	35.5265	25.2404	Outer	1262.13	4.87324
H	HWTxRxxUx1W	R	1.35304	4.30119	L	L	U	26.5689	35.1485	22.8057	Outer	1235.42	4.84079
H	HWxxSLRLx1L3	L	1.30195	4.52717	L	L	L	32.0936	39.4538	19.4455	Inner	1556.6	4.88351
H	HWxxSLRLx1L3	L	1.30502	4.52717	L	L	L	31.3725	39.5964	19.6296	Inner	1567.88	4.87804
H	HWxxSLRLx1L3	L	1.27232	4.52717	L	L	L	34.3282	41.2397	20.3225	Inner	1700.71	4.90029
H	HWxxSLRLx1L3	L	1.26101	4.52717	L	L	L	32.9194	37.6683	20.2589	Inner	1418.9	4.88974
H	HWxxSLRLx1L3	L	1.31433	4.52717	L	L	L	32.6914	38.4836	20.6312	Inner	1480.98	4.88803
H	HWxxSLRLx1L3	L	1.24471	4.52717	L	L	L	33.4258	41.239	20.9686	Inner	1700.66	4.89355
H	HWxxSLRLx1L3	L	1.24766	4.52717	L	L	L	30.5745	36.1509	19.7734	Inner	1306.89	4.87194
H	HWxxSLRLx1L3	L	1.30763	4.52717	L	L	L	32.5304	40.9743	19.2542	Inner	1678.89	4.88681
H	HWxxSLRLx1L3	L	1.28276	4.52717	L	L	L	31.9317	40.2937	19.7929	Inner	1623.58	4.88228
H	HWxxSLRLx1L3	L	1.28441	4.52717	L	L	L	30.5068	39.8636	18.9927	Inner	1589.11	4.87143
H	HWxxSLRLx1L3	L	1.28283	4.52717	L	L	L	31.3883	43.7874	18.334	Inner	1917.34	4.87816
H	HWxxSLRLx1L3	L	1.14407	4.52717	L	L	L	29.3904	41.0576	15.7941	Inner	1685.72	4.86283
H	HWxxSLRLx1R4	R	1.23824	4.48065	L	L	L	33.9769	33.433	24.2054	Outer	1117.76	4.89767
H	HWxxSLRLx1R4	R	1.24699	4.48065	L	L	L	33.7091	25.4955	23.2704	Outer	650.018	4.89567
H	HWxxSLRLx1R4	R	1.30254	4.48065	L	L	L	30.7631	34.0978	22.6557	Outer	1162.66	4.87339
H	HWxxSLRLx1R4	R	1.34176	4.48065	L	L	L	34.3992	37.0656	24.3207	Outer	1373.86	4.90081
H	HWxxSLRLx1R4	R	1.25746	4.48065	L	L	L	30.9687	35.999	24.9769	Outer	1295.93	4.87496
H	HWxxSLRLx1R4	R	1.2831	4.48065	L	L	L	39.3786	40.5349	22.8567	Outer	1643.08	4.93719
H	HWxxSLRLx1R4	R	1.24335	4.48065	L	L	L	34.2423	34.0648	24.5924	Outer	1160.41	4.89965
H	HWxxSLRLx1R4	R	1.27163	4.48065	L	L	L	30.7525	34.8869	23.9865	Outer	1217.1	4.87331
H	HWxxSLRLx1R4	R	1.35323	4.48065	L	L	L	21.6653	22.865	15.5132	Outer	522.809	4.80127
H	HWxxSLRLx1R4	R	1.3659	4.48065	L	L	L	33.9223	38.2126	25.9538	Outer	1460.2	4.89726
H	HWxxSLRLx1R4	R	1.3393	4.48065	L	L	L	36.1749	29.0362	25.4731	Outer	843.103	4.91394
H	HWxxSLRLx1R4	R	1.31582	4.48065	L	L	L	30.5257	34.4692	24.1083	Outer	1188.13	4.87157
H	HWxxSLRLx1R4	R	1.20935	4.48065	L	L	L	8.36346	18.2588	16.3864	Outer	333.384	4.68549
H	HWxxSLRLx1R4	R	1.23333	4.48065	L	L	L				Outer
H	HWxxSLRLx1R4	R	1.24384	4.48065	L	L	L	30.1159	30.3618	23.1298	Outer	921.837	4.86843
H	HWxxSLRLx1R4	R	1.24184	4.48065	L	L	L	34.6505	35.3758	21.953	Outer	1251.45	4.90268
H	HWxxSLRLx1R4	R	1.23423	4.48065	L	L	L	38.1813	36.7182	23.978	Outer	1348.23	4.92857
H	HWxxSLRLx1R4	R	1.27783	4.48065	L	L	L	33.337	34.2135	21.9416	Outer	1170.57	4.89288
H	HWxxSLRLx1R4	R	1.36119	4.48065	L	L	L	35.0771	34.469	24.7778	Outer	1188.11	4.90585
H	HWxxSLRLx1R4	R	1.31762	4.48065	L	L	L	31.657	32.3572	24.3963	Outer	1046.99	4.8802
H	HWxxSLRLx1R4	R	1.28609	4.48065	L	L	L	33.7461	37.0827	23.4338	Outer	1375.13	4.89594
H	HWxxSLRLx1R4	R	1.18925	4.48065	L	L	L	32.9143	34.4321	23.7854	Outer	1185.57	4.8897
H	HWxxSLRLx1R4	R	1.19625	4.48065	L	L	L	31.1293	30.4622	24.947	Outer	927.945	4.87618
H	HWxxSLRNx1L3	L	1.34783	4.633	L	L	N	31.3256	39.1287	20.2119	Inner	1531.06	4.87768
H	HWxxSLRNx1L3	L	1.36201	4.633	L	L	N	35.2902	40.5751	19.7861	Inner	1646.34	4.90742
H	HWxxSLRNx1L3	L	1.31394	4.633	L	L	N	32.1724	41.4285	17.6541	Inner	1716.32	4.88411
H	HWxxSLRNx1L3	L	1.29521	4.633	L	L	N	32.3665	38.7437	20.147	Inner	1501.08	4.88557
H	HWxxSLRNx1L3	L	1.28565	4.633	L	L	N	31.5142	39.806	20.6479	Inner	1584.51	4.87911
H	HWxxSLRNx1L3	L	1.30361	4.633	L	L	N	32.0879	40.1115	19.9365	Inner	1608.93	4.88347
H	HWxxSLRNx1L3	L	1.24647	4.633	L	L	N	31.4242	37.8833	19.5725	Inner	1435.14	4.87843
H	HWxxSLRNx1L3	L	1.19479	4.633	L	L	N	31.7998	35.9961	18.2719	Inner	1295.72	4.88128
H	HWxxSLRNx1L3	L	1.24663	4.633	L	L	N	31.6084	33.8772	18.5622	Inner	1147.66	4.87983
H	HWxxSLRNx1L3	L	1.25673	4.633	L	L	N	33.342	40.1686	19.4169	Inner	1613.52	4.89292
H	HWxxSLRNx1L3	L	1.23411	4.633	L	L	N	31.3136	36.3396	18.4841	Inner	1320.57	4.87759
H	HWxxSLRNx1L3	L	1.24372	4.633	L	L	N	31.6521	39.7043	20.1393	Inner	1576.43	4.88016
H	HWxxSLRNx1L3	L	1.12811	4.633	L	L	N	31.2522	36.619	17.1726	Inner	1340.95	4.87712
H	HWxxSLRNx1L3	L	1.19622	4.633	L	L	N	30.6203	37.4131	18.1286	Inner	1399.74	4.87229
H	HWxxSLRNx1L3	L	1.22352	4.633	L	L	N	32.0666	37.6217	18.2429	Inner	1415.39	4.88331
H	HWxxSLRNx1L3	L	1.20051	4.633	L	L	N	30.958	39.2105	18.1663	Inner	1537.46	4.87488
H	HWxxSLRNx1L3	L	1.25347	4.633	L	L	N	31.892	38.2115	17.8202	Inner	1460.12	4.88198
H	HWxxSLRNx1L3	L	1.24405	4.633	L	L	N	31.2939	37.6514	19.0256	Inner	1417.63	4.87744
H	HWxxSLRNx1L3	L	1.16843	4.633	L	L	N	30.7286	38.9789	17.9829	Inner	1519.35	4.87312
H	HWxxSLRNx1L3	L	1.17197	4.633	L	L	N	30.0046	36.7615	18.5471	Inner	1351.41	4.86757
H	HWxxSLRNx1L3	L	1.19227	4.633	L	L	N	29.7072	40.1975	18.9872	Inner	1615.84	4.86528
H	HWxxSLRNx1L3	L	1.15749	4.633	L	L	N	32.4069	37.8827	18.7757	Inner	1435.1	4.88588
H	HWxxSLRNx1L3	L	1.13409	4.633	L	L	N	31.9275	36.7125	17.9514	Inner	1347.81	4.88225
H	HWxxSLRNx1L3	L	1.17234	4.633	L	L	N	29.546	36.2127	16.9322	Inner	1311.36	4.86404
H	HWxxSLRNx1L3	L	1.17546	4.633	L	L	N	32.5991	37.9203	18.5472	Inner	1437.95	4.88733
H	HWxxSLRNx1L3	L	1.25081	4.633	L	L	N	33.2275	41.1883	18.4131	Inner	1696.47	4.89206
H	HWxxSLRNx1L3	L	1.09248	4.633	L	L	N	28.807	37.0143	18.481	Inner	1370.06	4.85832
H	HWxxSLRNx1L3	L	0.993801	4.633	L	L	N	27.5278	36.4315	14.9175	Inner	1327.25	4.84833
H	HWxxSLRNx1L3	L	1.05148	4.633	L	L	N	29.0701	34.2373	15.6309	Inner	1172.19	4.86036
H	HWxxSLRNx1R4	R	1.19796	4.48314	L	L	N	34.1999	35.2995	22.5883	Outer	1246.05	4.89933
H	HWxxSLRNx1R4	R	1.20474	4.48314	L	L	N	33.7329	34.8196	23.6261	Outer	1212.4	4.89584
H	HWxxSLRNx1R4	R	1.20802	4.48314	L	L	N	31.5105	33.149	22.311	Outer	1098.85	4.87909
H	HWxxSLRNx1R4	R	1.21826	4.48314	L	L	N	22.3017	26.0238	24.15	Outer	677.236	4.80649
H	HWxxSLRNx1R4	R	1.20203	4.48314	L	L	N	36.676	34.5184	24.3781	Outer	1191.52	4.91761
H	HWxxSLRNx1R4	R	1.14735	4.48314	L	L	N	31.2663	35.3377	23.0576	Outer	1248.75	4.87723
H	HWxxSLRNx1R4	R	1.19902	4.48314	L	L	N	31.4412	35.1351	23.8259	Outer	1234.47	4.87856
H	HWxxSLRNx1R4	R	1.22792	4.48314	L	L	N	30.9916	34.0051	22.0057	Outer	1156.35	4.87513
H	HWxxSLRNx1R4	R	1.18895	4.48314	L	L	N	22.8794	33.1317	15.3804	Outer	1097.71	4.8112
H	HWxxSLRNx1R4	R	1.11606	4.48314	L	L	N	29.5936	32.3994	19.6144	Outer	1049.72	4.8644
H	HWxxSLRNx1R4	R	1.08384	4.48314	L	L	N	32.5997	32.9267	22.4587	Outer	1084.17	4.88733
H	HWxxSLRNx1R4	R	1.17011	4.48314	L	L	N	35.523	34.5857	23.3993	Outer	1196.17	4.90914
H	HWxxSLRNx1R4	R	1.12209	4.48314	L	L	N	33.9752	32.6873	22.1955	Outer	1068.46	4.89765
H	HWxxSLRNx1R4	R	1.11092	4.48314	L	L	N	33.8946	34.6145	23.8773	Outer	1198.16	4.89705
H	HWxxSLRNx1R4	R	1.1065	4.48314	L	L	N	35.4887	37.7689	23.6301	Outer	1426.49	4.90889
H	HWxxSLRNx1R4	R	1.1222	4.48314	L	L	N	32.9024	31.2393	23.3973	Outer	975.893	4.88962
H	HWxxSLRNx1R4	R	1.16929	4.48314	L	L	N	30.5073	30.0142	23.1164	Outer	900.852	4.87143
H	HWxxSLRNx1R4	R	1.19458	4.48314	L	L	N	30.4183	33.2047	24.4426	Outer	1102.55	4.87075
H	HWxxSLRNx1R4	R	1.15436	4.48314	L	L	N	30.2158	31.6775	23.1377	Outer	1003.46	4.86919
H	HWxxSLRNx1R4	R	1.12495	4.48314	L	L	N	10.0174	20.1741	24.5717	Outer	406.995	4.70064
H	HWxxSLRNx1R4	R	1.2748	4.48314	L	L	N	34.5609	36.8586	23.3237	Outer	1358.56	4.90202
H	HWxxSLRNx1R4	R	1.24972	4.48314	L	L	N	34.6291	36.3876	20.8319	Outer	1324.06	4.90252
H	HWxxSLRNx1R4	R	1.18259	4.48314	L	L	N	38.1325	36.2893	23.2255	Outer	1316.91	4.92821
H	HWxxSLRNx1R4	R	1.16972	4.48314	L	L	N	33.947	37.021	22.4051	Outer	1370.56	4.89744
H	HWxxSLRux1L3	L	1.33088	4.74852	L	L	U	27.8691	37.8559	23.139	Inner	1433.07	4.85101
H	HWxxSLRux1L3	L	1.35757	4.74852	L	L	U	28.9852	42.1559	20.9352	Inner	1777.12	4.8597
H	HWxxSLRux1L3	L	1.37822	4.74852	L	L	U	31.9523	43.3481	22.3979	Inner	1879.06	4.88244
H	HWxxSLRux1L3	L	1.29891	4.74852	L	L	U	31.4442	45.778	19.516	Inner	2095.62	4.87858
H	HWxxSLRux1L3	L	1.24347	4.74852	L	L	U	27.205	41.6232	17.8178	Inner	1732.49	4.8458
H	HWxxSLRux1L3	L	1.26116	4.74852	L	L	U	30.0671	43.5424	20.2665	Inner	1895.94	4.86805
H	HWxxSLRux1L3	L	1.29931	4.74852	L	L	U	28.901	40.7127	19.9408	Inner	1657.53	4.85904
H	HWxxSLRux1L3	L	1.24412	4.74852	L	L	U	27.8006	38.826	17.7636	Inner	1507.46	4.85047
H	HWxxSLRux1L3	L	1.26406	4.74852	L	L	U	29.9416	41.9503	17.9519	Inner	1759.83	4.86709
H	HWxxSLRux1L3	L	1.27367	4.74852	L	L	U	29.4443	40.2337	17.6932	Inner	1618.75	4.86325
H	HWxxSLRux1L3	L	1.26874	4.74852	L	L	U	30.6767	42.649	19.2991	Inner	1818.94	4.87273
H	HWxxSLRux1L3	L	1.30407	4.74852	L	L	U	30.3756	42.3131	20.2861	Inner	1790.4	4.87042
H	HWxxSLRux1L3	L	1.33446	4.74852	L	L	U	29.5185	43.4851	20.3081	Inner	1890.96	4.86382
H	HWxxSLRux1L3	L	1.3269	4.74852	L	L	U	28.2191	40.444	19.6825	Inner	1635.71	4.85374
H	HWxxSLRux1L3	L	1.29704	4.74852	L	L	U	28.4199	40.2629	17.6283	Inner	1621.1	4.85531
H	HWxxSLRux1L3	L	1.29937	4.74852	L	L	U	29.2844	43.9387	18.9049	Inner	1930.61	4.86201
H	HWxxSLRux1L3	L	1.25135	4.74852	L	L	U	30.7665	37.7605	19.422	Inner	1425.86	4.87341
H	HWxxSLRux1L3	L	1.25071	4.74852	L	L	U	30.7969	43.2145	19.1829	Inner	1867.49	4.87365
H	HWxxSLRux1L3	L	1.28704	4.74852	L	L	U	31.9703	43.5214	19.5221	Inner	1894.11	4.88258
H	HWxxSLRux1L3	L	1.29415	4.74852	L	L	U	31.5446	41.4303	19.2006	Inner	1716.47	4.87935
H	HWxxSLRux1L3	L	1.27235	4.74852	L	L	U	26.6373	40.3713	20.048	Inner	1629.84	4.84133
H	HWxxSLRux1L3	L	1.28794	4.74852	L	L	U	30.7422	41.1209	19.9784	Inner	1690.92	4.87323
H	HWxxSLRux1L3	L	1.21672	4.74852	L	L	U	29.561	42.8358	19.0858	Inner	1834.9	4.86415
H	HWxxSLRux1L3	L	1.24915	4.74852	L	L	U	27.1153	39.0993	17.9543	Inner	1528.75	4.84509
H	HWxxSLRux1L3	L	1.20567	4.74852	L	L	U	28.7484	41.2417	19.0689	Inner	1700.88	4.85786
H	HWxxSLRux1R4	R	1.20739	4.91828	L	L	U	27.2726	33.2321	20.9345	Outer	1104.38	4.84633
H	HWxxSLRux1R4	R	1.1471	4.91828	L	L	U				Outer
H	HWxxSLRux1R4	R	1.17181	4.91828	L	L	U	27.4502	36.2752	21.5374	Outer	1315.89	4.84773
H	HWxxSLRux1R4	R	1.1794	4.91828	L	L	U	30.3319	37.3913	23.48	Outer	1398.11	4.87008
H	HWxxSLRux1R4	R	1.1995	4.91828	L	L	U	32.8007	32.57	24.7811	Outer	1060.8	4.88885
H	HWxxSLRux1R4	R	1.26076	4.91828	L	L	U	28.6787	36.7896	21.3842	Outer	1353.47	4.85732
H	HWxxSLRux1R4	R	1.20272	4.91828	L	L	U	32.9213	40.9764	24.7783	Outer	1679.07	4.88976
H	HWxxSLRux1R4	R	1.20038	4.91828	L	L	U	36.3877	35.4627	22.3625	Outer	1257.6	4.9155
H	HWxxSLRux1R4	R	1.22846	4.91828	L	L	U	32.4546	39.3578	25.0538	Outer	1549.03	4.88624
H	HWxxSLRux1R4	R	1.20414	4.91828	L	L	U	30.4096	31.7053	23.4386	Outer	1005.22	4.87068
H	HWxxSLRux1R4	R	1.21845	4.91828	L	L	U	28.7105	35.9401	22.763	Outer	1291.69	4.85757
H	HWxxSLRux1R4	R	1.23583	4.91828	L	L	U	21.8845	27.2618	22.2421	Outer	743.205	4.80307
H	HWxxSLRux1R4	R	1.31063	4.91828	L	L	U	30.8732	34.1978	24.5421	Outer	1169.49	4.87423
H	HWxxSLRux1R4	R	1.313	4.91828	L	L	U	30.4456	35.5439	25.0903	Outer	1263.37	4.87096
H	HWxxSLRux1R4	R	1.28624	4.91828	L	L	U	29.6144	38.9483	23.8513	Outer	1516.97	4.86456
H	HWxxSLRux1R4	R	1.23362	4.91828	L	L	U	5.52944	4.19936	5.45654	Outer	17.6346	4.65899
H	HWxxSLRux1R4	R	1.24238	4.91828	L	L	U	28.1143	26.1197	22.2032	Outer	682.239	4.85292
H	HWxxSLRux1R4	R	1.20006	4.91828	L	L	U	31.2485	35.5194	21.0837	Outer	1261.63	4.87709
H	HWxxSLRux1R4	R	1.3225	4.91828	L	L	U	33.2076	35.5629	24.0458	Outer	1264.72	4.89191
H	HWxxSLRux1R4	R	1.27105	4.91828	L	L	U	34.162	39.8715	23.6082	Outer	1589.74	4.89905
I	IWTxLxxUx1W	L	1.30602	4.12581	L	R	U	36.8436	46.2602	22.1527	Inner	2140.01	4.91884
I	IWTxLxxUx1W	L	1.21878	4.12581	L	R	U	36.9365	38.3944	21.901	Inner	1474.13	4.91952
I	IWTxLxxUx1W	L	1.2383	4.12581	L	R	U	36.1418	42.0768	22.0043	Inner	1770.46	4.9137
I	IWTxLxxUx1W	L	1.27554	4.12581	L	R	U	40.9458	46.6466	21.8247	Inner	2175.9	4.94838
I	IWTxLxxUx1W	L	1.32822	4.12581	L	R	U	35.6574	40.6961	22.1388	Inner	1656.17	4.91013
I	IWTxLxxUx1W	L	1.30843	4.12581	L	R	U	35.6994	43.2717	20.0797	Inner	1872.44	4.91044
I	IWTxLxxUx1W	L	1.33558	4.12581	L	R	U	33.4665	41.5594	20.9307	Inner	1727.19	4.89385
I	IWTxLxxUx1W	L	1.31547	4.12581	L	R	U	33.9679	40.7084	21.5608	Inner	1657.18	4.8976
I	IWTxLxxUx1W	L	1.28299	4.12581	L	R	U	33.2905	40.6928	20.5365	Inner	1655.91	4.89253
I	IWTxLxxUx1W	L	1.23567	4.12581	L	R	U	33.8469	40.2396	20.9109	Inner	1619.23	4.8967
I	IWTxLxxUx1W	L	1.27241	4.12581	L	R	U	34.9253	40.7243	22.2812	Inner	1658.47	4.90472
I	IWTxLxxUx1W	L	1.29794	4.12581	L	R	U	36.182	44.5604	21.2071	Inner	1985.63	4.91399
I	IWTxLxxUx1W	L	1.33439	4.12581	L	R	U	35.2652	38.9841	22.2157	Inner	1519.76	4.90724
I	IWTxLxxUx1W	L	1.28624	4.12581	L	R	U	35.5125	41.7975	20.4416	Inner	1747.03	4.90906
I	IWTxLxxUx1W	L	1.22773	4.12581	L	R	U	35.2087	42.5019	22.3669	Inner	1806.41	4.90682
I	IWTxLxxUx1W	L	1.23505	4.12581	L	R	U	36.5994	41.0818	21.4081	Inner	1687.71	4.91705
I	IWTxLxxUx1W	L	1.18869	4.12581	L	R	U	35.071	39.3388	20.6584	Inner	1547.54	4.9058
I	IWTxLxxUx1W	L	1.13346	4.12581	L	R	U	33.4718	37.7952	20.4205	Inner	1428.47	4.89389
I	IWTxLxxUx1W	L	1.14906	4.12581	L	R	U	34.604	40.4396	19.2817	Inner	1635.36	4.90234
I	IWTxLxxUx1W	L	1.19282	4.12581	L	R	U	33.8303	39.3564	19.9275	Inner	1548.92	4.89657
I	IWTxLxxUx1W	L	1.206	4.12581	L	R	U	35.5612	43.8361	20.2609	Inner	1921.6	4.90942
I	IWTxLxxUx1W	L	1.22241	4.12581	L	R	U	33.5417	39.0545	20.4589	Inner	1525.25	4.89441
I	IWTxLxxUx1W	L	1.25449	4.12581	L	R	U	34.7169	42.4104	19.7957	Inner	1798.65	4.90318
I	IWTxLxxUx1W	L	1.2508	4.12581	L	R	U	35.4868	42.3117	21.924	Inner	1790.28	4.90887
I	IWTxLxxUx1W	L	1.22113	4.12581	L	R	U	36.386	44.3291	20.938	Inner	1965.07	4.91549
I	IWTxLxxUx1W	L	1.17255	4.12581	L	R	U	34.4262	39.3898	21.2788	Inner	1551.56	4.90102
I	IWTxRxxUx1W	R	1.23276	3.56211	L	R	U	36.1614	38.2591	24.9749	Outer	1463.76	4.91384
I	IWTxRxxUx1W	R	1.20462	3.56211	L	R	U	34.3604	36.9221	23.1827	Outer	1363.25	4.90053
I	IWTxRxxUx1W	R	1.18782	3.56211	L	R	U	38.9329	42.5636	23.969	Outer	1811.66	4.93399
I	IWTxRxxUx1W	R	1.23264	3.56211	L	R	U	40.1184	37.5261	23.2048	Outer	1408.21	4.94249
I	IWTxRxxUx1W	R	1.29564	3.56211	L	R	U	35.9873	40.3011	23.6176	Outer	1624.18	4.91256
I	IWTxRxxUx1W	R	1.2888	3.56211	L	R	U	37.2677	38.3102	25.0671	Outer	1467.68	4.92193
I	IWTxRxxUx1W	R	1.21477	3.56211	L	R	U	37.3527	37.6295	24.8968	Outer	1415.98	4.92255
I	IWTxRxxUx1W	R	1.23366	3.56211	L	R	U	36.4288	39.1773	24.0291	Outer	1534.86	4.9158
I	IWTxRxxUx1W	R	1.24152	3.56211	L	R	U	37.3073	41.9236	23.3505	Outer	1757.59	4.92222
I	IWTxRxxUx1W	R	1.21767	3.56211	L	R	U	34.4804	37.0574	24.0079	Outer	1373.25	4.90142
I	IWTxRxxUx1W	R	1.18272	3.56211	L	R	U	35.8839	37.3604	25.1951	Outer	1395.8	4.9118
I	IWTxRxxUx1W	R	1.20938	3.56211	L	R	U	34.1537	40.276	25.5033	Outer	1622.16	4.89899
I	IWTxRxxUx1W	R	1.2077	3.56211	L	R	U	36.3849	38.6805	24.0951	Outer	1496.18	4.91548
I	IWTxRxxUx1W	R	1.21361	3.56211	L	R	U	39.6974	40.8831	23.406	Outer	1671.43	4.93948
I	IWTxRxxUx1W	R	1.23954	3.56211	L	R	U	34.373	40.61	24.2731	Outer	1649.17	4.90062
I	IWxxLRSNx1L1	L	1.33454	4.46666	L	R	N	38.2075	41.5988	22.1574	Inner	1730.46	4.92876
I	IWxxLRSNx1L1	L	1.27389	4.46666	L	R	N	36.8021	40.5559	21.2031	Inner	1644.78	4.91854
I	IWxxLRSNx1L1	L	1.25965	4.46666	L	R	N	35.0827	38.0631	20.3331	Inner	1448.8	4.90589
I	IWxxLRSNx1L1	L	1.2992	4.46666	L	R	N	41.1239	43.8539	21.802	Inner	1923.17	4.94964
I	IWxxLRSNx1L1	L	1.32221	4.46666	L	R	N	39.2784	41.9878	22.6611	Inner	1762.97	4.93647
I	IWxxLRSNx1L1	L	1.32254	4.46666	L	R	N	38.9649	42.5654	20.8625	Inner	1811.81	4.93422
I	IWxxLRSNx1L1	L	1.40446	4.46666	L	R	N	38.2066	41.8508	23.9103	Inner	1751.49	4.92875
I	IWxxLRSNx1L1	L	1.36052	4.46666	L	R	N	38.9266	42.1323	24.1827	Inner	1775.13	4.93395
I	IWxxLRSNx1L1	L	1.30105	4.46666	L	R	N	33.0201	37.3577	22.8644	Inner	1395.6	4.8905
I	IWxxLRSNx1L1	L	1.22576	4.46666	L	R	N	34.9167	38.0151	22.9439	Inner	1445.15	4.90466
I	IWxxLRSNx1L1	L	1.18138	4.46666	L	R	N	34.299	34.0139	22.6886	Inner	1156.94	4.90007
I	IWxxLRSNx1L1	L	1.24495	4.46666	L	R	N	37.3222	41.2884	21.917	Inner	1704.73	4.92233
I	IWxxLRSNx1L1	L	1.23915	4.46666	L	R	N	38.4835	42.3627	21.3734	Inner	1794.6	4.93075
I	IWxxLRSNx1L1	L	1.28018	4.46666	L	R	N	40.7814	43.3719	22.5633	Inner	1881.12	4.94721
I	IWxxLRSNx1L1	L	1.26266	4.46666	L	R	N	36.702	43.0925	23.4202	Inner	1856.96	4.9178
I	IWxxLRSNx1L1	L	1.22491	4.46666	L	R	N	38.1108	41.1668	23.3501	Inner	1694.7	4.92806
I	IWxxLRSNx1L1	L	1.23821	4.46666	L	R	N	39.0388	41.1465	22.3789	Inner	1693.04	4.93475
I	IWxxLRSNx1L1	L	1.30083	4.46666	L	R	N	39.7084	42.2047	23.0757	Inner	1781.24	4.93956
I	IWxxLRSNx1L1	L	1.34954	4.46666	L	R	N	39.1443	41.2675	22.8952	Inner	1703.01	4.93551
I	IWxxLRSNx1L1	L	1.37116	4.46666	L	R	N	37.9115	38.8688	22.6453	Inner	1510.78	4.92661
I	IWxxLRSNx1L1	L	1.40355	4.46666	L	R	N	40.2047	40.9564	22.6585	Inner	1677.43	4.9431
I	IWxxLRSNx1L1	L	1.3834	4.46666	L	R	N	38.5671	42.76	22.1268	Inner	1828.42	4.93135
I	IWxxLRSNx1L1	L	1.37272	4.46666	L	R	N	37.7302	41.854	22.6564	Inner	1751.76	4.9253
I	IWxxLRSNx1L1	L	1.34584	4.46666	L	R	N	37.7502	41.5391	22.2335	Inner	1725.49	4.92544
I	IWxxLRSNx1L1	L	1.26456	4.46666	L	R	N	34.8727	37.8883	22.4732	Inner	1435.52	4.90433
I	IWxxLRSNx1L1	L	1.2198	4.46666	L	R	N	36.6044	40.4571	22.7386	Inner	1636.78	4.91709
I	IWxxLRSNx1R2	R	1.24969	4.62516	L	R	N	42.6375	38.1764	27.4693	Outer	1457.44	4.96031
I	IWxxLRSNx1R2	R	1.3031	4.62516	L	R	N	40.2331	40.0297	26.3601	Outer	1602.38	4.94331
I	IWxxLRSNx1R2	R	1.27954	4.62516	L	R	N	42.3664	41.0831	26.2952	Outer	1687.82	4.9584
I	IWxxLRSNx1R2	R	1.27366	4.62516	L	R	N	42.9282	40.5349	26.4374	Outer	1643.08	4.96234
I	IWxxLRSNx1R2	R	1.30565	4.62516	L	R	N	43.417	41.5884	24.3481	Outer	1729.59	4.96576
I	IWxxLRSNx1R2	R	1.28045	4.62516	L	R	N	38.8159	41.446	24.544	Outer	1717.77	4.93315
I	IWxxLRSNx1R2	R	1.31623	4.62516	L	R	N	43.8255	42.209	26.1854	Outer	1781.6	4.9686
I	IWxxLRSNx1R2	R	1.3294	4.62516	L	R	N	43.3711	42.2097	28.1828	Outer	1781.66	4.96544
I	IWxxLRSNx1R2	R	1.38355	4.62516	L	R	N	41.0436	40.9366	25.9867	Outer	1675.81	4.94907
I	IWxxLRSNx1R2	R	1.40164	4.62516	L	R	N	39.6346	41.001	25.7486	Outer	1681.08	4.93903
I	IWxxLRSNx1R2	R	1.40402	4.62516	L	R	N	40.9443	38.6275	26.2244	Outer	1492.08	4.94836
I	IWxxLRSNx1R2	R	1.32067	4.62516	L	R	N	41.0786	40.8315	25.768	Outer	1667.21	4.94932
I	IWxxLRSNx1R2	R	1.31273	4.62516	L	R	N	39.9905	40.7533	24.0762	Outer	1660.83	4.94157
I	IWxxLRSNx1R2	R	1.3346	4.62516	L	R	N	39.3413	34.5365	30.5255	Outer	1192.77	4.93693
I	IWxxLRSNx1R2	R	1.3566	4.62516	L	R	N	26.1182	20.13	27.2111	Outer	405.216	4.83722
I	IWxxLRSNx1R2	R	1.33942	4.62516	L	R	N	41.5259	41.3316	27.9983	Outer	1708.3	4.95248
I	IWxxLRSNx1R2	R	1.33445	4.62516	L	R	N	38.8644	41.6436	25.3901	Outer	1734.19	4.9335
I	IWxxLRSNx1R2	R	1.36286	4.62516	L	R	N	41.3846	42.1139	25.6196	Outer	1773.58	4.95148
I	IWxxLRSNx1R2	R	1.34918	4.62516	L	R	N	39.8654	40.7049	25.6477	Outer	1656.88	4.94068
I	IWxxLRSNx1R2	R	1.35055	4.62516	L	R	N	39.0438	37.3019	24.3719	Outer	1391.43	4.93479
I	IWxxLRSNx1R2	R	1.38081	4.62516	L	R	N	43.6893	41.1727	26.194	Outer	1695.19	4.96765
I	IWxxLRSNx1R2	R	1.31162	4.62516	L	R	N	39.2782	40.8931	24.459	Outer	1672.25	4.93647
I	IWxxLRSNx1R2	R	1.35555	4.62516	L	R	N	38.9256	40.203	25.5212	Outer	1616.28	4.93394
I	IWxxLRSNx1R2	R	1.3498	4.62516	L	R	N	41.6291	41.157	25.2205	Outer	1693.89	4.95321
I	IWxxLRSNx1R2	R	1.33603	4.62516	L	R	N	39.9678	39.9417	26.665	Outer	1595.34	4.94141
I	IWxxLRSNx1R2	R	1.3227	4.62516	L	R	N	39.771	40.1172	24.8605	Outer	1609.39	4.94001
I	IWxxLRSNx1R2	R	1.31674	4.62516	L	R	N	39.1068	32.7289	39.4283	Outer	1071.18	4.93524
I	IWxxLRSNx1R2	R	1.30108	4.62516	L	R	N	16.4056	25.4609	8.75582	Outer	648.255	4.75708
I	IWxxLRSNx1R2	R	1.32054	4.62516	L	R	N	28.939	26.9056	25.2016	Outer	723.909	4.85934
I	IWxxLRSNx1R2	R	1.289	4.62516	L	R	N	39.8698	37.6849	26.587	Outer	1420.15	4.94071
I	IWxxLRSNx1R2	R	1.27669	4.62516	L	R	N	36.8918	40.9566	24.2147	Outer	1677.45	4.91919
I	IWxxLRSNx1R2	R	1.32047	4.62516	L	R	N	8.52913	9.68625	4.18035	Outer	93.8234	4.68702
I	IWxxLRSux1L3	L	1.13801	4.09031	L	R	U	34.9886	44.3874	19.5942	Inner	1970.24	4.90519
I	IWxxLRSux1L3	L	1.0607	4.09031	L	R	U	37.1957	45.6491	16.6466	Inner	2083.84	4.92141
I	IWxxLRSux1L3	L	1.0338	4.09031	L	R	U	36.4419	46.7492	20.9219	Inner	2185.49	4.9159
I	IWxxLRSux1L3	L	1.10272	4.09031	L	R	U	34.9322	42.3023	19.432	Inner	1789.49	4.90477
I	IWxxLRSux1L3	L	1.10669	4.09031	L	R	U	37.6943	45.3862	22.2325	Inner	2059.91	4.92504
I	IWxxLRSux1L3	L	1.16757	4.09031	L	R	U	35.488	40.94	20.2645	Inner	1676.09	4.90888
I	IWxxLRSux1L3	L	1.09475	4.09031	L	R	U	36.2703	44.3021	18.7339	Inner	1962.68	4.91464
I	IWxxLRSux1L3	L	1.0098	4.09031	L	R	U	38.652	44.6483	20.864	Inner	1993.47	4.93197
I	IWxxLRSux1L3	L	1.0344	4.09031	L	R	U	36.6078	41.903	20.7464	Inner	1755.86	4.91711
I	IWxxLRSux1L3	L	1.06928	4.09031	L	R	U	37.4548	43.044	20.7868	Inner	1852.79	4.92329
I	IWxxLRSux1L3	L	1.09935	4.09031	L	R	U	37.8525	44.9271	20.2698	Inner	2018.45	4.92618
I	IWxxLRSux1L3	L	1.08113	4.09031	L	R	U	36.3897	44.1014	19.619	Inner	1944.94	4.91552
I	IWxxLRSux1L3	L	1.02376	4.09031	L	R	U	37.8654	43.7463	19.1495	Inner	1913.74	4.92628
I	IWxxLRSux1L3	L	1.06771	4.09031	L	R	U	34.8884	41.6321	19.2817	Inner	1733.23	4.90445
I	IWxxLRSux1L3	L	1.05961	4.09031	L	R	U	35.8812	43.1716	19.8965	Inner	1863.78	4.91178
I	IWxxLRSux1L3	L	1.08208	4.09031	L	R	U	35.8718	42.994	20.5497	Inner	1848.49	4.91171
I	IWxxLRSux1L3	L	1.04758	4.09031	L	R	U	36.5191	42.6371	19.1961	Inner	1817.92	4.91646
I	IWxxLRSux1L3	L	0.995124	4.09031	L	R	U	35.8486	42.8957	20.9297	Inner	1840.04	4.91154
I	IWxxLRSux1L3	L	1.08329	4.09031	L	R	U	34.9573	42.0349	22.1643	Inner	1766.93	4.90496
I	IWxxLRSux1L3	L	1.0855	4.09031	L	R	U	39.9385	46.7747	24.8701	Inner	2187.88	4.9412
I	IWxxLRSux1L3	L	1.11537	4.09031	L	R	U	34.1992	42.3847	19.9303	Inner	1796.46	4.89933
I	IWxxLRSux1L3	L	1.16105	4.09031	L	R	U	35.7875	42.0032	22.1925	Inner	1764.27	4.91109
I	IWxxLRSux1L3	L	1.07641	4.09031	L	R	U	35.7711	41.1712	19.1735	Inner	1695.07	4.91097
I	IWxxLRSux1R2	R	1.1011	4.09529	L	R	U	34.4468	40.4091	22.4468	Outer	1632.89	4.90117
I	IWxxLRSux1R2	R	1.10958	4.09529	L	R	U	38.1551	41.3526	23.0414	Outer	1710.04	4.92838
I	IWxxLRSux1R2	R	1.08278	4.09529	L	R	U	35.278	40.8401	23.5828	Outer	1667.91	4.90733
I	IWxxLRSux1R2	R	1.08172	4.09529	L	R	U	36.5134	39.4654	23.356	Outer	1557.52	4.91642
I	IWxxLRSux1R2	R	1.10769	4.09529	L	R	U	37.9678	40.6869	23.7451	Outer	1655.43	4.92702
I	IWxxLRSux1R2	R	1.1245	4.09529	L	R	U	38.7275	40.9814	23.1873	Outer	1679.47	4.93251
I	IWxxLRSux1R2	R	1.0621	4.09529	L	R	U	35.4957	41.8956	24.2339	Outer	1755.24	4.90894
I	IWxxLRSux1R2	R	1.0259	4.09529	L	R	U	37.676	45.8147	23.4631	Outer	2098.99	4.9249
I	IWxxLRSux1R2	R	1.10105	4.09529	L	R	U	36.6987	40.8768	21.6791	Outer	1670.91	4.91778
I	IWxxLRSux1R2	R	1.0965	4.09529	L	R	U	36.4049	42.0025	22.4597	Outer	1764.21	4.91563
I	IWxxLRSux1R2	R	1.01579	4.09529	L	R	U	37.9209	40.8396	23.4008	Outer	1667.87	4.92668
I	IWxxLRSux1R2	R	1.06868	4.09529	L	R	U	35.955	39.6645	22.4545	Outer	1573.27	4.91232
I	IWxxLRSux1R2	R	1.10169	4.09529	L	R	U	36.3445	40.6222	22.8682	Outer	1650.16	4.91518
I	IWxxRLSLx1L3	L	1.42763	4.79752	L	R	L	43.3228	43.0993	25.0887	Inner	1857.55	4.9651
I	IWxxRLSLx1L3	L	1.3569	4.79752	L	R	L	38.448	42.1168	21.5732	Inner	1773.83	4.93049
I	IWxxRLSLx1L3	L	1.43834	4.79752	L	R	L	37.6744	44.0213	20.8734	Inner	1937.88	4.92489
I	IWxxRLSLx1L3	L	1.4101	4.79752	L	R	L	39.867	46.814	22.3285	Inner	2191.55	4.94069
I	IWxxRLSLx1L3	L	1.45105	4.79752	L	R	L	37.8265	42.948	23.753	Inner	1844.53	4.926
I	IWxxRLSLx1L3	L	1.43783	4.79752	L	R	L	36.6308	42.7944	23.6452	Inner	1831.36	4.91728
I	IWxxRLSLx1L3	L	1.4461	4.79752	L	R	L	38.589	41.7615	23.4996	Inner	1744.02	4.93151
I	IWxxRLSLx1L3	L	1.46243	4.79752	L	R	L	36.7967	41.3802	23.4949	Inner	1712.32	4.9185
I	IWxxRLSLx1L3	L	1.49	4.79752	L	R	L	41.3251	47.719	24.2988	Inner	2277.1	4.95106
I	IWxxRLSLx1L3	L	1.47625	4.79752	L	R	L	37.7049	42.6971	24.6314	Inner	1823.04	4.92511
I	IWxxRLSLx1L3	L	1.43711	4.79752	L	R	L	38.1337	44.2128	23.5184	Inner	1954.78	4.92822
I	IWxxRLSLx1L3	L	1.41545	4.79752	L	R	L	38.9035	44.935	22.0075	Inner	2019.15	4.93378
I	IWxxRLSLx1L3	L	1.42311	4.79752	L	R	L	38.5122	44.195	23.3096	Inner	1953.2	4.93096
I	IWxxRLSLx1L3	L	1.46078	4.79752	L	R	L	36.3601	41.6743	23.0727	Inner	1736.75	4.9153
I	IWxxRLSLx1L3	L	1.40403	4.79752	L	R	L	39.8641	46.4291	24.2552	Inner	2155.66	4.94067
I	IWxxRLSLx1L3	L	1.42673	4.79752	L	R	L	39.2377	41.23	23.6466	Inner	1699.91	4.93618
I	IWxxRLSLx1L3	L	1.40387	4.79752	L	R	L	38.6436	43.3641	21.232	Inner	1880.44	4.93191
I	IWxxRLSLx1L3	L	1.42341	4.79752	L	R	L	37.9674	42.2806	22.1027	Inner	1787.65	4.92702
I	IWxxRLSLx1L3	L	1.49354	4.79752	L	R	L	37.4367	40.0136	23.1654	Inner	1601.09	4.92316
I	IWxxRLSLx1L3	L	1.47168	4.79752	L	R	L	38.2663	43.9914	22.1681	Inner	1935.24	4.92918
I	IWxxRLSLx1L3	L	1.39198	4.79752	L	R	L	39.6257	44.5015	21.8128	Inner	1980.38	4.93896
I	IWxxRLSLx1L3	L	1.3991	4.79752	L	R	L	37.4281	40.4221	22.2336	Inner	1633.95	4.9231
I	IWxxRLSLx1L3	L	1.404	4.79752	L	R	L	38.6113	42.3329	25.4825	Inner	1792.08	4.93167
I	IWxxRLSLx1L3	L	1.43818	4.79752	L	R	L	40.0624	41.8787	24.101	Inner	1753.82	4.94209
I	IWxxRLSLx1L3	L	1.39544	4.79752	L	R	L	35.7874	40.4314	23.015	Inner	1634.7	4.91109
I	IWxxRLSLx1L3	L	1.37044	4.79752	L	R	L	36.5833	40.8512	23.0565	Inner	1668.82	4.91693
I	IWxxRLSLx1L3	L	1.44516	4.79752	L	R	L	35.9195	42.4919	24.5205	Inner	1805.56	4.91206
I	IWxxRLSLx1L3	L	1.45825	4.79752	L	R	L	35.7532	42.0062	23.591	Inner	1764.52	4.91084
I	IWxxRLSLx1L3	L	1.42897	4.79752	L	R	L	44.0071	48.8395	21.8927	Inner	2385.29	4.96986
I	IWxxRLSLx1L3	L	1.49025	4.79752	L	R	L	39.2832	42.5199	24.24	Inner	1807.94	4.93651
I	IWxxRLSLx1L3	L	1.4699	4.79752	L	R	L	40.2427	42.2417	24.6536	Inner	1784.36	4.94337
I	IWxxRLSLx1L3	L	1.38388	4.79752	L	R	L	36.7024	41.8818	24.2094	Inner	1754.09	4.91781
I	IWxxRLSLx1L3	L	1.41544	4.79752	L	R	L	36.6693	41.9273	22.8326	Inner	1757.9	4.91756
I	IWxxRLSLx1L3	L	1.36661	4.79752	L	R	L	36.3449	42.1322	20.3499	Inner	1775.12	4.91519
I	IWxxRLSLx1L3	L	1.32996	4.79752	L	R	L	39.9014	47.7495	22.0649	Inner	2280.02	4.94094
I	IWxxRLSLx1L3	L	1.32522	4.79752	L	R	L	38.5719	45.6482	20.5588	Inner	2083.76	4.93139
I	IWxxRLSLx1R4	R	1.40607	4.63915	L	R	L	41.4794	39.5021	27.853	Outer	1560.42	4.95215
I	IWxxRLSLx1R4	R	1.44271	4.63915	L	R	L	46.8743	43.6782	28.6235	Outer	1907.78	4.98958
I	IWxxRLSLx1R4	R	1.47727	4.63915	L	R	L	36.979	28.7277	29.5693	Outer	825.278	4.91983
I	IWxxRLSLx1R4	R	1.466	4.63915	L	R	L	16.8614	19.4665	2.88647	Outer	378.943	4.76099
I	IWxxRLSLx1R4	R	1.4437	4.63915	L	R	L	38.4036	28.7871	26.5808	Outer	828.697	4.93017
I	IWxxRLSLx1R4	R	1.46293	4.63915	L	R	L	43.7375	43.2066	27.5515	Outer	1866.81	4.96799
I	IWxxRLSLx1R4	R	1.45083	4.63915	L	R	L	40.0378	42.0428	26.4569	Outer	1767.6	4.94191
I	IWxxRLSLx1R4	R	1.36233	4.63915	L	R	L	41.0005	41.0837	26.2518	Outer	1687.87	4.94876
I	IWxxRLSLx1R4	R	1.28183	4.63915	L	R	L	38.8211	39.9078	26.4946	Outer	1592.63	4.93319
I	IWxxRLSLx1R4	R	1.32571	4.63915	L	R	L	42.4538	37.6558	28.255	Outer	1417.96	4.95902
I	IWxxRLSLx1R4	R	1.39511	4.63915	L	R	L	41.1744	39.6855	26.1617	Outer	1574.94	4.95
I	IWxxRLSLx1R4	R	1.40386	4.63915	L	R	L	41.9593	42.1734	25.8846	Outer	1778.6	4.95554
I	IWxxRLSLx1R4	R	1.39392	4.63915	L	R	L	36.0484	38.1441	26.7334	Outer	1454.97	4.91301
I	IWxxRLSLx1R4	R	1.38369	4.63915	L	R	L	38.3745	41.2775	26.9868	Outer	1703.83	4.92996
I	IWxxRLSLx1R4	R	1.3914	4.63915	L	R	L	39.478	37.6541	27.0089	Outer	1417.83	4.93791
I	IWxxRLSLx1R4	R	1.4108	4.63915	L	R	L	41.7716	45.0925	27.0543	Outer	2033.33	4.95422
I	IWxxRLSLx1R4	R	1.33819	4.63915	L	R	L	38.6675	35.8734	26.5018	Outer	1286.9	4.93208
I	IWxxRLSLx1R4	R	1.38357	4.63915	L	R	L	39.813	40.0615	26.4127	Outer	1604.92	4.94031
I	IWxxRLSLx1R4	R	1.41395	4.63915	L	R	L	40.5969	38.7338	27.1578	Outer	1500.3	4.9459
I	IWxxRLSLx1R4	R	1.38301	4.63915	L	R	L	38.4105	35.9741	19.5895	Outer	1294.14	4.93022
I	IWxxRLSLx1R4	R	1.34268	4.63915	L	R	L	27.2011	21.6703	23.8921	Outer	469.603	4.84577
I	IWxxRLSLx1R4	R	1.37824	4.63915	L	R	L	39.9991	38.1666	26.4309	Outer	1456.69	4.94164
I	IWxxRLSLx1R4	R	1.39954	4.63915	L	R	L	37.6325	39.2122	26.597	Outer	1537.6	4.92459
I	IWxxRLSLx1R4	R	1.37087	4.63915	L	R	L	43.258	40.7662	25.9771	Outer	1661.89	4.96465
I	IWxxRLSLx1R4	R	1.37806	4.63915	L	R	L	39.3823	38.2344	25.3732	Outer	1461.87	4.93722
I	IWxxRLSLx1R4	R	1.37842	4.63915	L	R	L	41.1223	38.7049	27.929	Outer	1498.07	4.94963
J	JWTxLxxUx1W	L	1.14698	3.43518	L	L	U	26.4193	41.2456	13.7071	Inner	1701.2	4.8396
J	JWTxLxxUx1W	L	1.21341	3.43518	L	L	U	29.7491	45.0513	13.7164	Inner	2029.62	4.8656
J	JWTxLxxUx1W	L	1.29536	3.43518	L	L	U	29.5875	46.5518	13.4747	Inner	2167.07	4.86436
J	JWTxLxxUx1W	L	1.3	3.43518	L	L	U	26.9072	44.5145	13.3921	Inner	1981.54	4.84346
J	JWTxLxxUx1W	L	1.29729	3.43518	L	L	U	28.8581	43.1992	12.5978	Inner	1866.17	4.85871
J	JWTxLxxUx1W	L	1.33526	3.43518	L	L	U	31.7306	44.6251	14.9664	Inner	1991.4	4.88076
J	JWTxLxxUx1W	L	1.33047	3.43518	L	L	U	29.6901	44.2206	14.572	Inner	1955.46	4.86515
J	JWTxLxxUx1W	L	1.30791	3.43518	L	L	U	28.2369	42.8145	14.4096	Inner	1833.09	4.85388
J	JWTxLxxUx1W	L	1.30165	3.43518	L	L	U	29.5257	44.8137	14.7395	Inner	2008.26	4.86388
J	JWTxLxxUx1W	L	1.32729	3.43518	L	L	U	30.2	44.8029	14.4517	Inner	2007.3	4.86907
J	JWTxLxxUx1W	L	1.28412	3.43518	L	L	U	28.0707	45.7183	12.8138	Inner	2090.16	4.85258
J	JWTxLxxUx1W	L	1.28573	3.43518	L	L	U	31.6344	44.9665	16.0124	Inner	2021.99	4.88003
J	JWTxLxxUx1W	L	1.27723	3.43518	L	L	U	28.4573	42.9063	13.9541	Inner	1840.95	4.8556
J	JWTxLxxUx1W	L	1.28946	3.43518	L	L	U	27.3368	43.7191	15.5015	Inner	1911.36	4.84684
J	JWTxLxxUx1W	L	1.32788	3.43518	L	L	U	30.8251	45.5169	14.2925	Inner	2071.79	4.87386
J	JWTxLxxUx1W	L	1.3605	3.43518	L	L	U	28.8225	44.6298	14.3348	Inner	1991.82	4.85844
J	JWTxLxxUx1W	L	1.37093	3.43518	L	L	U	32.0413	46.8153	14.9007	Inner	2191.67	4.88311
J	JWTxLxxUx1W	L	1.36035	3.43518	L	L	U	29.2106	42.4549	13.6711	Inner	1802.41	4.86144
J	JWTxLxxUx1W	L	1.35042	3.43518	L	L	U	32.2719	47.1118	15.1238	Inner	2219.52	4.88486
J	JWTxLxxUx1W	L	1.36366	3.43518	L	L	U	26.7188	44.403	14.6902	Inner	1971.62	4.84197
J	JWTxLxxUx1W	L	1.31541	3.43518	L	L	U	30.0316	47.7153	14.1377	Inner	2276.75	4.86778
J	JWTxLxxUx1W	L	1.29652	3.43518	L	L	U	28.0034	46.0642	14.4496	Inner	2121.91	4.85206
J	JWTxLxxUx1W	L	1.30719	3.43518	L	L	U	32.2209	47.9205	14.0358	Inner	2296.37	4.88447
J	JWTxLxxUx1W	L	1.38203	3.43518	L	L	U	31.5744	45.8743	15.6121	Inner	2104.45	4.87957
J	JWTxLxxUx1W	L	1.37563	3.43518	L	L	U	28.2572	46.4299	15.7814	Inner	2155.73	4.85404
J	JWTxLxxUx1W	L	1.29645	3.43518	L	L	U	28.3946	42.9141	15.0208	Inner	1841.62	4.85511
J	JWTxLxxUx1W	L	1.31577	3.43518	L	L	U	29.432	43.4931	15.5198	Inner	1891.65	4.86316
J	JWTxLxxUx1W	L	1.34347	3.43518	L	L	U	30.586	45.7237	14.7659	Inner	2090.66	4.87203
J	JWTxLxxUx1W	L	1.31658	3.43518	L	L	U	28.0143	44.5123	13.509	Inner	1981.35	4.85214
J	JWTxLxxUx1W	L	1.27589	3.43518	L	L	U	28.0203	48.2462	14.1082	Inner	2327.7	4.85219
J	JWTxRxxUx1W	R	1.23339	3.781	L	L	U	30.5092	43.624	16.3646	Outer	1903.05	4.87144
J	JWTxRxxUx1W	R	1.24414	3.781	L	L	U	26.4725	40.4229	16.2183	Outer	1634.01	4.84003
J	JWTxRxxUx1W	R	1.29544	3.781	L	L	U	23.5117	36.5574	20.2172	Outer	1336.44	4.81634
J	JWTxRxxUx1W	R	1.32327	3.781	L	L	U	34.3837	43.2631	17.3673	Outer	1871.69	4.9007
J	JWTxRxxUx1W	R	1.30202	3.781	L	L	U	33.8948	45.6472	19.7959	Outer	2083.67	4.89705
J	JWTxRxxUx1W	R	1.33734	3.781	L	L	U	31.5322	42.0141	17.9083	Outer	1765.18	4.87925
J	JWTxRxxUx1W	R	1.37386	3.781	L	L	U	30.5503	42.2657	18.1008	Outer	1786.39	4.87176
J	JWTxRxxUx1W	R	1.30678	3.781	L	L	U	28.9767	42.0485	18.0153	Outer	1768.08	4.85963
J	JWTxRxxUx1W	R	1.26276	3.781	L	L	U	33.9717	42.1028	17.6023	Outer	1772.64	4.89763
J	JWTxRxxUx1W	R	1.27444	3.781	L	L	U	33.831	42.9312	19.9551	Outer	1843.09	4.89658
J	JWTxRxxUx1W	R	1.30304	3.781	L	L	U	28.1708	39.2542	18.4186	Outer	1540.89	4.85336
J	JWTxRxxUx1W	R	1.33416	3.781	L	L	U	32.2544	44.9973	17.6515	Outer	2024.76	4.88473
J	JWTxRxxUx1W	R	1.2654	3.781	L	L	U	31.909	40.8766	18.7246	Outer	1670.9	4.88211
J	JWTxRxxUx1W	R	1.24561	3.781	L	L	U	27.5915	44.077	18.0654	Outer	1942.78	4.84883
J	JWTxRxxUx1W	R	1.21402	3.781	L	L	U	35.6099	41.2619	17.0337	Outer	1702.54	4.90978
J	JWTxRxxUx1W	R	1.25908	3.781	L	L	U	33.2427	43.1985	16.3968	Outer	1866.11	4.89217
J	JWTxRxxUx1W	R	1.24519	3.781	L	L	U	32.7425	43.4841	18.5402	Outer	1890.87	4.88841
J	JWTxRxxUx1W	R	1.24391	3.781	L	L	U	32.8728	43.0572	16.789	Outer	1853.92	4.88939
J	JWTxRxxUx1W	R	1.35223	3.781	L	L	U	31.4093	41.994	16.1537	Outer	1763.5	4.87832
J	JWTxRxxUx1W	R	1.30633	3.781	L	L	U	31.1266	40.8279	15.8261	Outer	1666.92	4.87616
J	JWTxRxxUx1W	R	1.26049	3.781	L	L	U	35.8809	44.9693	19.0795	Outer	2022.24	4.91178
J	JWTxRxxUx1W	R	1.17939	3.781	L	L	U	32.8326	41.6416	18.6566	Outer	1734.02	4.88909
J	JWTxRxxUx1W	R	1.12728	3.781	L	L	U	31.1551	41.8833	17.3052	Outer	1754.21	4.87638
J	JWxxSLRLx1L3	L	1.36397	4.222	L	L	L				Inner
J	JWxxSLRLx1L3	L	1.34281	4.222	L	L	L				Inner
J	JWxxSLRLx1L3	L	1.33041	4.222	L	L	L				Inner
J	JWxxSLRLx1L3	L	1.30414	4.222	L	L	L				Inner
J	JWxxSLRLx1L3	L	1.24424	4.222	L	L	L				Inner
J	JWxxSLRLx1L3	L	1.2422	4.222	L	L	L				Inner
J	JWxxSLRLx1L3	L	1.27166	4.222	L	L	L				Inner
J	JWxxSLRLx1L3	L	1.26971	4.222	L	L	L				Inner
J	JWxxSLRLx1L3	L	1.27471	4.222	L	L	L				Inner
J	JWxxSLRLx1L3	L	1.33042	4.222	L	L	L				Inner
J	JWxxSLRLx1L3	L	1.30776	4.222	L	L	L				Inner
J	JWxxSLRLx1L3	L	1.29162	4.222	L	L	L				Inner
J	JWxxSLRLx1L3	L	1.20261	4.222	L	L	L				Inner
J	JWxxSLRLx1L3	L	1.28513	4.222	L	L	L				Inner
J	JWxxSLRLx1L3	L	1.3065	4.222	L	L	L				Inner
J	JWxxSLRLx1L3	L	1.26267	4.222	L	L	L				Inner
J	JWxxSLRLx1L3	L	1.26455	4.222	L	L	L				Inner
J	JWxxSLRLx1L3	L	1.32392	4.222	L	L	L				Inner
J	JWxxSLRLx1L3	L	1.35114	4.222	L	L	L				Inner
J	JWxxSLRLx1L3	L	1.30384	4.222	L	L	L				Inner
J	JWxxSLRLx1L3	L	1.24913	4.222	L	L	L				Inner
J	JWxxSLRLx1L3	L	1.27168	4.222	L	L	L				Inner
J	JWxxSLRLx1L3	L	1.27605	4.222	L	L	L				Inner
J	JWxxSLRLx1L3	L	1.28748	4.222	L	L	L				Inner
J	JWxxSLRLx1L3	L	1.32067	4.222	L	L	L				Inner
J	JWxxSLRLx1L3	L	1.30609	4.222	L	L	L				Inner
J	JWxxSLRLx1L3	L	1.28173	4.222	L	L	L				Inner
J	JWxxSLRLx1L3	L	1.25541	4.222	L	L	L				Inner
J	JWxxSLRLx1L3	L	1.20094	4.222	L	L	L				Inner
J	JWxxSLRLx1L3	L	1.25381	4.222	L	L	L				Inner
J	JWxxSLRLx1L3	L	1.3061	4.222	L	L	L				Inner
J	JWxxSLRLx1L3	L	1.25437	4.222	L	L	L				Inner
J	JWxxSLRLx1R4	R	1.17979	3.92821	L	L	L				Outer
J	JWxxSLRLx1R4	R	1.26487	3.92821	L	L	L				Outer
J	JWxxSLRLx1R4	R	1.2385	3.92821	L	L	L				Outer
J	JWxxSLRLx1R4	R	1.1837	3.92821	L	L	L				Outer
J	JWxxSLRLx1R4	R	1.15273	3.92821	L	L	L				Outer
J	JWxxSLRLx1R4	R	1.18586	3.92821	L	L	L				Outer
J	JWxxSLRLx1R4	R	1.21499	3.92821	L	L	L				Outer
J	JWxxSLRLx1R4	R	1.21869	3.92821	L	L	L				Outer
J	JWxxSLRLx1R4	R	1.17894	3.92821	L	L	L				Outer
J	JWxxSLRLx1R4	R	1.17171	3.92821	L	L	L				Outer
J	JWxxSLRLx1R4	R	1.1898	3.92821	L	L	L				Outer
J	JWxxSLRLx1R4	R	1.16163	3.92821	L	L	L				Outer
J	JWxxSLRLx1R4	R	1.2856	3.92821	L	L	L			1.45802	Outer
J	JWxxSLRLx1R4	R	1.24057	3.92821	L	L	L				Outer
J	JWxxSLRLx1R4	R	1.19396	3.92821	L	L	L				Outer
J	JWxxSLRLx1R4	R	1.12016	3.92821	L	L	L				Outer
J	JWxxSLRLx1R4	R	1.16498	3.92821	L	L	L				Outer
J	JWxxSLRLx1R4	R	1.23523	3.92821	L	L	L				Outer
J	JWxxSLRLx1R4	R	1.20796	3.92821	L	L	L				Outer
J	JWxxSLRNx1L5	L	1.26972	4.08643	L	L	N				Inner
J	JWxxSLRNx1L5	L	1.22857	4.08643	L	L	N				Inner
J	JWxxSLRNx1L5	L	1.16765	4.08643	L	L	N				Inner
J	JWxxSLRNx1L5	L	1.17461	4.08643	L	L	N			0	Inner
J	JWxxSLRNx1L5	L	1.23818	4.08643	L	L	N				Inner
J	JWxxSLRNx1L5	L	1.23868	4.08643	L	L	N				Inner
J	JWxxSLRNx1L5	L	1.25801	4.08643	L	L	N				Inner
J	JWxxSLRNx1L5	L	1.32117	4.08643	L	L	N				Inner
J	JWxxSLRNx1L5	L	1.31308	4.08643	L	L	N				Inner
J	JWxxSLRNx1L5	L	1.25934	4.08643	L	L	N				Inner
J	JWxxSLRNx1L5	L	1.23305	4.08643	L	L	N				Inner
J	JWxxSLRNx1L5	L	1.24191	4.08643	L	L	N				Inner
J	JWxxSLRNx1L5	L	1.14538	4.08643	L	L	N				Inner
J	JWxxSLRNx1L5	L	1.17889	4.08643	L	L	N				Inner
J	JWxxSLRNx1R6	R	1.17953	4.20831	L	L	N				Outer
J	JWxxSLRNx1R6	R	1.10366	4.20831	L	L	N				Outer
J	JWxxSLRNx1R6	R	1.10021	4.20831	L	L	N				Outer
J	JWxxSLRNx1R6	R	1.08911	4.20831	L	L	N				Outer
J	JWxxSLRNx1R6	R	1.23377	4.20831	L	L	N				Outer
J	JWxxSLRNx1R6	R	1.2797	4.20831	L	L	N				Outer
J	JWxxSLRNx1R6	R	1.22566	4.20831	L	L	N				Outer
J	JWxxSLRNx1R6	R	1.21574	4.20831	L	L	N				Outer
J	JWxxSLRNx1R6	R	1.19187	4.20831	L	L	N				Outer
J	JWxxSLRNx1R6	R	1.17103	4.20831	L	L	N				Outer
J	JWxxSLRNx1R6	R	1.17016	4.20831	L	L	N				Outer
J	JWxxSLRNx1R6	R	1.23643	4.20831	L	L	N				Outer
J	JWxxSLRNx1R6	R	1.07926	4.20831	L	L	N				Outer
J	JWxxSLRNx1R6	R	1.09392	4.20831	L	L	N				Outer
J	JWxxSLRNx1R6	R	1.15581	4.20831	L	L	N				Outer
J	JWxxSLRNx1R6	R	1.14638	4.20831	L	L	N				Outer
J	JWxxSLRNx1R6	R	1.1805	4.20831	L	L	N				Outer
J	JWxxSLRNx1R6	R	1.18913	4.20831	L	L	N				Outer
J	JWxxSLRNx1R6	R	1.117	4.20831	L	L	N				Outer
J	JWxxSLRNx1R6	R	1.16235	4.20831	L	L	N				Outer
J	JWxxSLRNx1R6	R	1.13627	4.20831	L	L	N				Outer
J	JWxxSLRNx1R6	R	1.24606	4.20831	L	L	N				Outer
J	JWxxSLRNx1R6	R	1.19251	4.20831	L	L	N				Outer
J	JWxxSLRNx1R6	R	1.20063	4.20831	L	L	N				Outer
J	JWxxSLRNx1R6	R	1.22543	4.20831	L	L	N				Outer
J	JWxxSLRNx1R6	R	1.27571	4.20831	L	L	N				Outer
J	JWxxSLRNx1R6	R	1.36231	4.20831	L	L	N				Outer
J	JWxxSLRNx1R6	R	1.33408	4.20831	L	L	N				Outer
J	JWxxSLRNx1R6	R	1.28068	4.20831	L	L	N				Outer
J	JWxxSLRNx1R6	R	1.22229	4.20831	L	L	N				Outer
J	JWxxSLRNx1R6	R	1.24226	4.20831	L	L	N				Outer
J	JWxxSLRux1L4	L	1.33108	4.64653	L	L	U	31.1977	43.9895	15.7386	Inner	1935.08	4.87671
J	JWxxSLRux1L4	L	1.30386	4.64653	L	L	U	26.987	44.2424	14.4961	Inner	1957.39	4.84408
J	JWxxSLRux1L4	L	1.13631	4.64653	L	L	U	28.2392	47.9932	12.5273	Inner	2303.35	4.8539
J	JWxxSLRux1L4	L	1.18782	4.64653	L	L	U	23.8641	37.3593	14.4283	Inner	1395.72	4.81919
J	JWxxSLRux1L4	L	1.22716	4.64653	L	L	U	29.8294	43.9346	16.0548	Inner	1930.25	4.86622
J	JWxxSLRux1L4	L	1.18979	4.64653	L	L	U	30.7006	47.8188	14.3374	Inner	2286.64	4.87291
J	JWxxSLRux1L4	L	1.23483	4.64653	L	L	U	27.1388	43.9628	11.8942	Inner	1932.73	4.84528
J	JWxxSLRux1L4	L	1.19746	4.64653	L	L	U	27.5083	44.2259	14.5525	Inner	1955.93	4.84818
J	JWxxSLRux1L4	L	1.16944	4.64653	L	L	U	27.3323	45.2777	14.365	Inner	2050.07	4.8468
J	JWxxSLRux1L4	L	1.16391	4.64653	L	L	U	30.1267	48.2806	13.9731	Inner	2331.02	4.86851
J	JWxxSLRux1L4	L	1.1527	4.64653	L	L	U	26.8282	44.2669	14.1217	Inner	1959.55	4.84283
J	JWxxSLRux1L4	L	1.16856	4.64653	L	L	U	25.7752	45.1711	14.5444	Inner	2040.43	4.8345
J	JWxxSLRux1L4	L	1.2471	4.64653	L	L	U	30.0446	45.612	15.5516	Inner	2080.45	4.86788
J	JWxxSLRux1L4	L	1.25327	4.64653	L	L	U	28.2079	43.12	14.8314	Inner	1859.33	4.85365
J	JWxxSLRux1L4	L	1.22291	4.64653	L	L	U	29.398	46.9487	14.336	Inner	2204.18	4.86289
J	JWxxSLRux1L4	L	1.17128	4.64653	L	L	U	28.3131	49.7777	13.388	Inner	2477.82	4.85447
J	JWxxSLRux1L4	L	1.07048	4.64653	L	L	U	25.3764	43.5724	13.9915	Inner	1898.55	4.83132
J	JWxxSLRux1L4	L	1.13129	4.64653	L	L	U	28.6186	40.4348	15.1791	Inner	1634.97	4.85685
J	JWxxSLRux1R5	R	1.17517	4.46763	L	L	U	36.5458	46.1365	20.9363	Outer	2128.58	4.91666
J	JWxxSLRux1R5	R	1.23967	4.46763	L	L	U	33.2036	41.7165	19.1053	Outer	1740.27	4.89188
J	JWxxSLRux1R5	R	1.33959	4.46763	L	L	U	26.7113	42.6997	18.7003	Outer	1823.26	4.84191
J	JWxxSLRux1R5	R	1.2696	4.46763	L	L	U	29.1959	41.4876	13.1701	Outer	1721.22	4.86133
J	JWxxSLRux1R5	R	1.23947	4.46763	L	L	U	30.4069	35.0055	16.4646	Outer	1225.38	4.87066
J	JWxxSLRux1R5	R	1.1981	4.46763	L	L	U	32.4518	41.1385	16.9929	Outer	1692.37	4.88622
J	JWxxSLRux1R5	R	1.27255	4.46763	L	L	U	34.1019	42.7909	17.4614	Outer	1831.06	4.8986
J	JWxxSLRux1R5	R	1.25618	4.46763	L	L	U	26.8743	43.5038	18.2919	Outer	1892.58	4.8432
J	JWxxSLRux1R5	R	1.21111	4.46763	L	L	U	32.5966	44.2134	16.4788	Outer	1954.82	4.88731
J	JWxxSLRux1R5	R	1.26929	4.46763	L	L	U	31.8567	41.5076	18.2274	Outer	1722.88	4.88172
J	JWxxSLRux1R5	R	1.2948	4.46763	L	L	U	34.216	42.9027	16.5266	Outer	1840.64	4.89945
J	JWxxSLRux1R5	R	1.2546	4.46763	L	L	U	30.6466	44.1546	16.6176	Outer	1949.63	4.8725
J	JWxxSLRux1R5	R	1.18363	4.46763	L	L	U	32.8283	45.0744	19.8289	Outer	2031.7	4.88906
J	JWxxSLRux1R5	R	1.2607	4.46763	L	L	U	22.0059	21.8637	4.35426	Outer	478.023	4.80407
J	JWxxSLRux1R5	R	1.3329	4.46763	L	L	U	32.0469	42.7066	17.7024	Outer	1823.86	4.88316
J	JWxxSLRux1R5	R	1.27046	4.46763	L	L	U	32.3626	43.7591	15.8224	Outer	1914.86	4.88555
J	JWxxSLRux1R5	R	1.32679	4.46763	L	L	U	30.4255	43.2953	17.1648	Outer	1874.48	4.8708
J	JWxxSLRux1R5	R	1.27162	4.46763	L	L	U	29.8837	43.8828	14.2803	Outer	1925.7	4.86664
J	JWxxSLRux1R5	R	1.26125	4.46763	L	L	U	29.3757	43.8555	17.1405	Outer	1923.31	4.86272
J	JWxxSLRux1R5	R	1.24418	4.46763	L	L	U	30.5925	41.8189	17.3489	Outer	1748.82	4.87208
J	JWxxSLRux1R5	R	1.26647	4.46763	L	L	U	28.8471	44.364	18.0879	Outer	1968.16	4.85863
J	JWxxSLRux1R5	R	1.3389	4.46763	L	L	U	30.671	42.8456	17.0488	Outer	1835.74	4.87268
M	MWTxLxxUx1W	L	1.21231	3.75575	L	R	U	36.6797	47.126	9.9309	Inner	2220.86	4.91764
M	MWTxLxxUx1W	L	1.24373	3.75575	L	R	U	33.8215	45.8125	11.1275	Inner	2098.78	4.89651
M	MWTxLxxUx1W	L	1.22678	3.75575	L	R	U	34.9706	43.351	11.6901	Inner	1879.31	4.90506
M	MWTxLxxUx1W	L	1.1719	3.75575	L	R	U	36.5714	57.854	11.0962	Inner	3347.09	4.91685
M	MWTxLxxUx1W	L	1.16023	3.75575	L	R	U	35.0945	44.5695	9.55417	Inner	1986.44	4.90597
M	MWTxLxxUx1W	L	1.13196	3.75575	L	R	U	37.6029	43.2568	12.7897	Inner	1871.15	4.92437
M	MWTxLxxUx1W	L	1.15817	3.75575	L	R	U	34.4344	43.4678	13.3536	Inner	1889.45	4.90108
M	MWTxLxxUx1W	L	1.23138	3.75575	L	R	U	36.5264	46.5487	12.217	Inner	2166.78	4.91652
M	MWTxLxxUx1W	L	1.29927	3.75575	L	R	U	33.3173	45.6345	10.2744	Inner	2082.51	4.89273
M	MWTxLxxUx1W	L	1.22048	3.75575	L	R	U	36.8813	51.8645	10.9411	Inner	2689.93	4.91911
M	MWTxLxxUx1W	L	1.15985	3.75575	L	R	U	34.3745	45.5401	11.0614	Inner	2073.9	4.90063
M	MWTxLxxUx1W	L	1.12203	3.75575	L	R	U	35.3199	41.4571	14.4229	Inner	1718.69	4.90764
M	MWTxLxxUx1W	L	1.16373	3.75575	L	R	U	37.0558	40.6323	11.6459	Inner	1650.98	4.92039
M	MWTxLxxUx1W	L	1.19579	3.75575	L	R	U	37.5553	47.6836	15.1962	Inner	2273.72	4.92403
M	MWTxLxxUx1W	L	1.2017	3.75575	L	R	U	35.374	45.3778	10.7386	Inner	2059.14	4.90804
M	MWTxLxxUx1W	L	1.19661	3.75575	L	R	U	35.9091	47.4382	11.132	Inner	2250.39	4.91199
M	MWTxLxxUx1W	L	1.22968	3.75575	L	R	U	37.1532	43.3356	12.3475	Inner	1877.98	4.9211
M	MWTxLxxUx1W	L	1.2252	3.75575	L	R	U	24.5901	44.2514	13.1083	Inner	1958.18	4.82503
M	MWTxLxxUx1W	L	1.18439	3.75575	L	R	U	33.9445	42.3541	10.6319	Inner	1793.87	4.89743
M	MWTxLxxUx1W	L	1.15072	3.75575	L	R	U	32.6512	43.1025	8.89945	Inner	1857.83	4.88772
M	MWTxLxxUx1W	L	1.18263	3.75575	L	R	U	34.4533	42.6851	10.6979	Inner	1822.02	4.90122
M	MWTxLxxUx1W	L	1.18147	3.75575	L	R	U	35.7716	43.9123	11.6315	Inner	1928.29	4.91097
M	MWTxLxxUx1W	L	1.23094	3.75575	L	R	U	35.1068	47.8809	12.2902	Inner	2292.58	4.90607
M	MWTxLxxUx1W	L	1.23895	3.75575	L	R	U	35.8575	45.8863	10.6032	Inner	2105.56	4.91161
M	MWTxLxxUx1W	L	1.18805	3.75575	L	R	U	32.1612	43.3702	9.66548	Inner	1880.98	4.88402
M	MWTxLxxUx1W	L	1.0449	3.75575	L	R	U	34.8563	45.5905	10.5678	Inner	2078.5	4.90421
M	MWTxLxxUx1W	L	1.05147	3.75575	L	R	U	32.187	40.7872	11.4703	Inner	1663.6	4.88422
M	MWTxLxxUx1W	L	1.18631	3.75575	L	R	U	38.6061	47.1284	10.6721	Inner	2221.09	4.93164
M	MWTxRxxUx1W	R	1.04942	3.8743	L	R	U	37.0048	38.5434	13.8656	Outer	1485.59	4.92002
M	MWTxRxxUx1W	R	1.1006	3.8743	L	R	U	35.5939	39.6629	14.4198	Outer	1573.15	4.90966
M	MWTxRxxUx1W	R	1.11557	3.8743	L	R	U	34.7757	41.9661	13.4565	Outer	1761.15	4.90361
M	MWTxRxxUx1W	R	1.08749	3.8743	L	R	U	40.5601	44.3268	12.4944	Outer	1964.87	4.94563
M	MWTxRxxUx1W	R	1.08312	3.8743	L	R	U	39.362	41.6432	14.7078	Outer	1734.16	4.93707
M	MWTxRxxUx1W	R	1.16227	3.8743	L	R	U	38.9105	45.2724	13.4689	Outer	2049.59	4.93383
M	MWTxRxxUx1W	R	1.1759	3.8743	L	R	U	37.3176	41.5234	12.6303	Outer	1724.2	4.9223
M	MWTxRxxUx1W	R	1.20899	3.8743	L	R	U	38.2603	37.4215	10.4598	Outer	1400.37	4.92914
M	MWTxRxxUx1W	R	1.2196	3.8743	L	R	U	39.7444	37.0226	27.9924	Outer	1370.68	4.93981
M	MWTxRxxUx1W	R	1.21392	3.8743	L	R	U	38.0366	45.8464	14.0066	Outer	2101.89	4.92752
M	MWTxRxxUx1W	R	1.20814	3.8743	L	R	U	39.5231	46.7043	13.3975	Outer	2181.29	4.93823
M	MWTxRxxUx1W	R	1.19717	3.8743	L	R	U	37.72	45.2081	13.6545	Outer	2043.77	4.92522
M	MWTxRxxUx1W	R	1.15267	3.8743	L	R	U	37.6016	41.1142	13.9472	Outer	1690.38	4.92436
M	MWTxRxxUx1W	R	1.19067	3.8743	L	R	U	36.8317	42.094	11.6683	Outer	1771.9	4.91875
M	MWTxRxxUx1W	R	1.17311	3.8743	L	R	U	38.6038	44.1061	13.1934	Outer	1945.34	4.93162
M	MWTxRxxUx1W	R	1.17379	3.8743	L	R	U	40.9329	42.6053	13.0475	Outer	1815.21	4.94828
M	MWTxRxxUx1W	R	1.20186	3.8743	L	R	U	39.9746	45.7231	13.4559	Outer	2090.6	4.94146
M	MWTxRxxUx1W	R	1.22759	3.8743	L	R	U	41.4976	40.3964	13.7291	Outer	1631.87	4.95228
M	MWTxRxxUx1W	R	1.20766	3.8743	L	R	U	38.3426	44.2508	13.6797	Outer	1958.13	4.92973
M	MWTxRxxUx1W	R	1.23291	3.8743	L	R	U	41.8666	40.2407	16.4296	Outer	1619.32	4.95489
M	MWTxRxxUx1W	R	1.18936	3.8743	L	R	U	36.4408	44.9226	14.1398	Outer	2018.04	4.91589
M	MWTxRxxUx1W	R	1.15951	3.8743	L	R	U	36.9856	42.0883	12.4431	Outer	1771.43	4.91988
M	MWTxRxxUx1W	R	1.16297	3.8743	L	R	U	36.1111	49.754	18.4381	Outer	2475.46	4.91347
M	MWTxRxxUx1W	R	1.15039	3.8743	L	R	U	10.4534	9.67952	2.87686	Outer	93.6932	4.70459
M	MWxxSRLLx1L4	L	1.15271	4.52291	L	R	L	37.2974	38.1134	8.75461	Inner	1452.63	4.92215
M	MWxxSRLLx1L4	L	1.21738	4.52291	L	R	L	40.5189	47.1196	9.26945	Inner	2220.25	4.94534
M	MWxxSRLLx1L4	L	1.20456	4.52291	L	R	L	29.93	48.3546	10.4392	Inner	2338.17	4.867
M	MWxxSRLLx1L4	L	1.12882	4.52291	L	R	L	51.0418	46.716	9.07759	Inner	2182.38	5.01756
M	MWxxSRLLx1L4	L	1.14666	4.52291	L	R	L	38.7347	46.2559	8.71606	Inner	2139.61	4.93256
M	MWxxSRLLx1L4	L	1.03798	4.52291	L	R	L	37.483	46.6088	10.5789	Inner	2172.38	4.9235
M	MWxxSRLLx1L4	L	1.14376	4.52291	L	R	L	42.0629	44.6387	12.0233	Inner	1992.61	4.95627
M	MWxxSRLLx1L4	L	1.17109	4.52291	L	R	L	39.3737	46.486	10.6115	Inner	2160.95	4.93716
M	MWxxSRLLx1L4	L	1.17963	4.52291	L	R	L	37.4732	46.5002	9.88244	Inner	2162.27	4.92343
M	MWxxSRLLx1L4	L	1.13796	4.52291	L	R	L	39.4833	47.5917	8.61684	Inner	2264.97	4.93795
M	MWxxSRLLx1L4	L	1.16071	4.52291	L	R	L	38.595	47.2544	10.2107	Inner	2232.98	4.93156
M	MWxxSRLLx1L4	L	1.1791	4.52291	L	R	L	25.2876	28.1221	10.8494	Inner	790.855	4.83061
M	MWxxSRLLx1L4	L	1.15984	4.52291	L	R	L				Inner
M	MWxxSRLLx1L4	L	1.19261	4.52291	L	R	L	27.7715	37.8869	9.72648	Inner	1435.42	4.85024
M	MWxxSRLLx1R3	R	1.12475	3.88532	L	R	L	39.1065	41.6671	13.6021	Outer	1736.15	4.93524
M	MWxxSRLLx1R3	R	1.15323	3.88532	L	R	L	43.2913	45.187	14.7651	Outer	2041.87	4.96488
M	MWxxSRLLx1R3	R	1.31134	3.88532	L	R	L	44.6337	45.3154	12.6035	Outer	2053.49	4.9742
M	MWxxSRLLx1R3	R	1.30688	3.88532	L	R	L	40.8689	41.8381	13.4832	Outer	1750.43	4.94783
M	MWxxSRLLx1R3	R	1.24705	3.88532	L	R	L	39.8755	39.8725	13.4332	Outer	1589.82	4.94075
M	MWxxSRLLx1R3	R	1.24398	3.88532	L	R	L	39.4504	41.2504	14.2715	Outer	1701.59	4.93771
M	MWxxSRLLx1R3	R	1.25159	3.88532	L	R	L	43.1137	43.3074	14.6084	Outer	1875.53	4.96364
M	MWxxSRLLx1R3	R	1.21747	3.88532	L	R	L	43.8075	43.2845	13.6671	Outer	1873.55	4.96848
M	MWxxSRLLx1R3	R	1.17566	3.88532	L	R	L	42.7149	44.1453	14.8456	Outer	1948.81	4.96085
M	MWxxSRLLx1R3	R	1.22627	3.88532	L	R	L	41.4875	37.2556	13.611	Outer	1387.98	4.95221
M	MWxxSRLLx1R3	R	1.23629	3.88532	L	R	L	38.6272	29.1166	11.3547	Outer	847.779	4.93179
M	MWxxSRLLx1R3	R	1.17246	3.88532	L	R	L	36.7986	42.4297	14.2829	Outer	1800.28	4.91851
M	MWxxSRLLx1R3	R	1.12395	3.88532	L	R	L	41.5401	42.99	12.7895	Outer	1848.14	4.95258
M	MWxxSRLLx1R3	R	1.17119	3.88532	L	R	L	40.6154	36.7877	13.9975	Outer	1353.34	4.94603
M	MWxxSRLLx1R3	R	1.23199	3.88532	L	R	L	41.0456	39.5413	12.7287	Outer	1563.52	4.94908
M	MWxxSRLLx1R3	R	1.18958	3.88532	L	R	L	40.9441	41.4942	13.2316	Outer	1721.77	4.94836
M	MWxxSRLLx1R3	R	1.22667	3.88532	L	R	L	42.0495	42.5329	12.916	Outer	1809.05	4.95618
M	MWxxSRLLx1R3	R	1.22841	3.88532	L	R	L	43.6645	43.7443	13.3026	Outer	1913.56	4.96748
M	MWxxSRLLx1R3	R	1.1849	3.88532	L	R	L	42.6424	42.2167	14.9746	Outer	1782.25	4.96034
M	MWxxSRLLx1R3	R	1.16387	3.88532	L	R	L	41.1212	40.4695	14.3831	Outer	1637.78	4.94962
M	MWxxSRLLx1R3	R	1.1674	3.88532	L	R	L	40.7672	42.2159	12.5907	Outer	1782.18	4.94711
M	MWxxSRLLx1R3	R	1.14681	3.88532	L	R	L	43.4349	40.336	13.6419	Outer	1627	4.96588
M	MWxxSRLLx1R3	R	1.08825	3.88532	L	R	L	43.3498	39.9142	14.4695	Outer	1593.14	4.96529
M	MWxxSRLNx1L4	L	0.979525	4.02291	L	R	N	33.2596	48.7943	11.0097	Inner	2380.88	4.8923
M	MWxxSRLNx1L4	L	1.03071	4.02291	L	R	N	38.7618	38.8265	11.2531	Inner	1507.5	4.93276
M	MWxxSRLNx1L4	L	1.06536	4.02291	L	R	N	40.4034	49.5923	10.8949	Inner	2459.39	4.94452
M	MWxxSRLNx1L4	L	1.10786	4.02291	L	R	N	38.1878	46.4132	10.0877	Inner	2154.18	4.92861
M	MWxxSRLNx1L4	L	1.09881	4.02291	L	R	N	42.9504	49.2577	10.8055	Inner	2426.33	4.9625
M	MWxxSRLNx1L4	L	1.13603	4.02291	L	R	N	28.3359	32.8877	10.6413	Inner	1081.6	4.85465
M	MWxxSRLNx1L4	L	1.16916	4.02291	L	R	N	14.8246	22.5606	14.6731	Inner	508.982	4.74341
M	MWxxSRLNx1L4	L	1.13528	4.02291	L	R	N	37.4622	46.786	9.86748	Inner	2188.93	4.92335
M	MWxxSRLNx1L4	L	1.07264	4.02291	L	R	N	37.7671	44.4453	10.266	Inner	1975.39	4.92556
M	MWxxSRLNx1L4	L	1.02371	4.02291	L	R	N	35.0836	42.3582	10.9151	Inner	1794.21	4.90589
M	MWxxSRLNx1L4	L	1.05825	4.02291	L	R	N	36.59	41.049	10.5712	Inner	1685.02	4.91698
M	MWxxSRLNx1L4	L	1.02332	4.02291	L	R	N	42.2963	44.833	11.5461	Inner	2010	4.95791
M	MWxxSRLNx1L4	L	1.06582	4.02291	L	R	N	41.4666	46.13	9.96625	Inner	2127.97	4.95206
M	MWxxSRLNx1L4	L	1.10548	4.02291	L	R	N	38.7191	43.7435	10.6015	Inner	1913.49	4.93245
M	MWxxSRLNx1L4	L	1.10173	4.02291	L	R	N	25.8381	33.4964	10.5325	Inner	1122.01	4.835
M	MWxxSRLNx1L4	L	1.08721	4.02291	L	R	N	37.147	39.3722	10.3372	Inner	1550.17	4.92105
M	MWxxSRLNx1L4	L	1.1096	4.02291	L	R	N	38.6681	46.4794	10.0607	Inner	2160.34	4.93208
M	MWxxSRLNx1L4	L	1.10126	4.02291	L	R	N	33.9372	45.4548	9.85733	Inner	2066.14	4.89737
M	MWxxSRLNx1L4	L	1.05224	4.02291	L	R	N	41.369	43.4594	10.2601	Inner	1888.72	4.95137
M	MWxxSRLNx1L4	L	1.05596	4.02291	L	R	N	36.7943	43.1773	10.1023	Inner	1864.28	4.91848
M	MWxxSRLNx1L4	L	1.09005	4.02291	L	R	N	37.2462	38.0925	10.9659	Inner	1451.03	4.92178
M	MWxxSRLNx1L4	L	1.08387	4.02291	L	R	N	38.518	43.8067	9.84699	Inner	1919.03	4.931
M	MWxxSRLNx1L4	L	1.07347	4.02291	L	R	N	39.463	45.081	9.434	Inner	2032.3	4.9378
M	MWxxSRLNx1R3	R	1.13635	4.10307	L	R	N	38.6233	41.8366	12.9825	Outer	1750.3	4.93176
M	MWxxSRLNx1R3	R	1.15199	4.10307	L	R	N	42.27	45.2668	13.5156	Outer	2049.09	4.95773
M	MWxxSRLNx1R3	R	1.12913	4.10307	L	R	N	41.0575	41.925	12.3324	Outer	1757.7	4.94917
M	MWxxSRLNx1R3	R	1.06745	4.10307	L	R	N	40.9881	43.1403	14.0964	Outer	1861.08	4.94868
M	MWxxSRLNx1R3	R	1.07055	4.10307	L	R	N	38.8466	42.5318	14.2004	Outer	1808.95	4.93337
M	MWxxSRLNx1R3	R	1.02422	4.10307	L	R	N	38.9596	40.0429	11.3449	Outer	1603.43	4.93418
M	MWxxSRLNx1R3	R	1.05548	4.10307	L	R	N	41.7957	41.666	13.7736	Outer	1736.05	4.95439
M	MWxxSRLNx1R3	R	1.09168	4.10307	L	R	N	33.3612	30.7692	4.53579	Outer	946.741	4.89306
M	MWxxSRLNx1R3	R	1.13406	4.10307	L	R	N	41.7239	40.8873	11.0381	Outer	1671.77	4.95388
M	MWxxSRLNx1R3	R	1.16697	4.10307	L	R	N	42.9285	38.4288	13.485	Outer	1476.78	4.96234
M	MWxxSRLNx1R3	R	1.17163	4.10307	L	R	N	44.0826	40.8504	13.2302	Outer	1668.76	4.97039
M	MWxxSRLNx1R3	R	1.11083	4.10307	L	R	N	44.5799	42.8237	17.5258	Outer	1833.87	4.97383
M	MWxxSRLNx1R3	R	1.1061	4.10307	L	R	N	43.9247	44.4349	14.8749	Outer	1974.46	4.96929
M	MWxxSRLNx1R3	R	1.13649	4.10307	L	R	N	39.6171	43.8648	12.4849	Outer	1924.12	4.9389
M	MWxxSRLNx1R3	R	1.10967	4.10307	L	R	N	39.745	40.9226	12.4064	Outer	1674.66	4.93982
M	MWxxSRLNx1R3	R	1.11228	4.10307	L	R	N	41.5792	44.5225	14.5951	Outer	1982.26	4.95286
M	MWxxSRLNx1R3	R	1.1791	4.10307	L	R	N	43.3431	40.7835	13.4741	Outer	1663.3	4.96524
M	MWxxSRLNx1R3	R	1.20428	4.10307	L	R	N	44.3701	44.7249	13.5632	Outer	2000.32	4.97238
M	MWxxSRLNx1R3	R	1.23899	4.10307	L	R	N	39.0733	34.1232	7.73852	Outer	1164.39	4.935
M	MWxxSRLNx1R3	R	1.19713	4.10307	L	R	N	43.4736	41.9724	12.7175	Outer	1761.68	4.96615
M	MWxxSRLNx1R3	R	1.17204	4.10307	L	R	N	44.2269	44.3943	13.5016	Outer	1970.86	4.97139
M	MWxxSRLNx1R3	R	1.16464	4.10307	L	R	N	44.4366	44.2706	16.7936	Outer	1959.88	4.97284
M	MWxxSRLNx1R3	R	1.19463	4.10307	L	R	N	41.5901	42.0865	12.8783	Outer	1771.27	4.95294
M	MWxxSRLNx1R3	R	1.17637	4.10307	L	R	N	41.7492	41.9747	13.6589	Outer	1761.87	4.95406
M	MWxxSRLNx1R3	R	1.18198	4.10307	L	R	N	41.2413	42.9173	13.5078	Outer	1841.9	4.95047
M	MWxxSRLNx1R3	R	1.14983	4.10307	L	R	N	40.4375	43.3434	12.8786	Outer	1878.65	4.94476
M	MWxxSRLNx1R3	R	1.13498	4.10307	L	R	N	43.02	45.3387	12.3074	Outer	2055.6	4.96298
M	MWxxSRLNx1R3	R	1.06316	4.10307	L	R	N	40.9171	42.3216	12.8833	Outer	1791.12	4.94817
M	MWxxSRLNx1R3	R	1.10897	4.10307	L	R	N	41.5256	43.0125	13.8606	Outer	1850.07	4.95248
M	MWxxSRLNx1R3	R	1.15962	4.10307	L	R	N	40.4324	40.689	13.0381	Outer	1655.6	4.94473
M	MWxxSRLux1L4	L	1.147	4.61739	L	R	U	29.3833	42.8725	8.13786	Inner	1838.05	4.86278
M	MWxxSRLux1L4	L	1.10083	4.61739	L	R	U	35.4959	48.5309	11.0608	Inner	2355.25	4.90894
M	MWxxSRLux1L4	L	1.07879	4.61739	L	R	U	33.8793	45.1348	12.2931	Inner	2037.15	4.89694
M	MWxxSRLux1L4	L	1.16333	4.61739	L	R	U	35.1616	41.8895	12.0715	Inner	1754.73	4.90647
M	MWxxSRLux1L4	L	1.18411	4.61739	L	R	U	36.7664	46.5065	11.8619	Inner	2162.85	4.91827
M	MWxxSRLux1L4	L	1.15277	4.61739	L	R	U	36.2853	45.3461	16.2864	Inner	2056.27	4.91475
M	MWxxSRLux1L4	L	1.06934	4.61739	L	R	U	33.7144	45.8026	10.9295	Inner	2097.87	4.89571
M	MWxxSRLux1L4	L	0.999611	4.61739	L	R	U	34.591	43.9363	9.62531	Inner	1930.4	4.90224
M	MWxxSRLux1L4	L	1.06134	4.61739	L	R	U	34.2962	31.4208	11.8269	Inner	987.267	4.90005
M	MWxxSRLux1L4	L	1.10717	4.61739	L	R	U	35.6507	44.0839	10.3774	Inner	1943.39	4.91008
M	MWxxSRLux1L4	L	1.18541	4.61739	L	R	U	35.7433	47.211	11.318	Inner	2228.88	4.91077
M	MWxxSRLux1L4	L	1.16743	4.61739	L	R	U	33.4901	43.4474	10.13	Inner	1887.67	4.89403
M	MWxxSRLux1L4	L	1.16609	4.61739	L	R	U	34.8175	46.3422	9.88914	Inner	2147.6	4.90392
M	MWxxSRLux1L4	L	1.17497	4.61739	L	R	U	32.3809	45.1474	10.5282	Inner	2038.28	4.88568
M	MWxxSRLux1L4	L	1.12281	4.61739	L	R	U	35.9108	47.182	12.4138	Inner	2226.14	4.912
M	MWxxSRLux1L4	L	1.15783	4.61739	L	R	U	35.1515	41.1244	14.4934	Inner	1691.22	4.9064
M	MWxxSRLux1L4	L	1.11918	4.61739	L	R	U	37.5101	44.621	10.8665	Inner	1991.03	4.9237
M	MWxxSRLux1L4	L	1.14249	4.61739	L	R	U	37.2664	45.441	11.4653	Inner	2064.88	4.92192
M	MWxxSRLux1L4	L	1.06327	4.61739	L	R	U	41.7765	43.9805	12.1605	Inner	1934.29	4.95425
M	MWxxSRLux1L4	L	0.996527	4.61739	L	R	U	36.1897	42.156	12.0483	Inner	1777.13	4.91405
M	MWxxSRLux1R3	R	1.15165	4.38632	L	R	U	35.7618	40.7532	13.9721	Outer	1660.82	4.9109
M	MWxxSRLux1R3	R	1.1332	4.38632	L	R	U	36.3274	40.4097	13.3737	Outer	1632.95	4.91506
M	MWxxSRLux1R3	R	1.1086	4.38632	L	R	U	35.6929	39.1438	13.8149	Outer	1532.23	4.91039
M	MWxxSRLux1R3	R	1.0593	4.38632	L	R	U	38.3608	41.3737	10.6501	Outer	1711.78	4.92986
M	MWxxSRLux1R3	R	1.04869	4.38632	L	R	U	37.2204	41.7126	12.2497	Outer	1739.94	4.92159
M	MWxxSRLux1R3	R	1.11241	4.38632	L	R	U	36.0844	41.8157	12.8356	Outer	1748.55	4.91328
M	MWxxSRLux1R3	R	1.17195	4.38632	L	R	U	37.6269	41.6866	14.7885	Outer	1737.77	4.92455
M	MWxxSRLux1R3	R	1.13814	4.38632	L	R	U	40.3876	44.3923	12.3743	Outer	1970.67	4.94441
M	MWxxSRLux1R3	R	1.10677	4.38632	L	R	U	36.7403	38.2651	14.3788	Outer	1464.22	4.91808
M	MWxxSRLux1R3	R	1.12569	4.38632	L	R	U	36.1879	37.9318	11.7866	Outer	1438.82	4.91404
M	MWxxSRLux1R3	R	1.05544	4.38632	L	R	U	36.8758	41.6494	14.2226	Outer	1734.67	4.91907
M	MWxxSRLux1R3	R	1.02556	4.38632	L	R	U	30.2784	35.4478	10.835	Outer	1256.54	4.86967
M	MWxxSRLux1R3	R	1.05593	4.38632	L	R	U	49.0137	36.8826	15.2055	Outer	1360.32	5.00404
M	MWxxSRLux1R3	R	0.994667	4.38632	L	R	U	37.1737	39.6605	12.5179	Outer	1572.96	4.92125
M	MWxxSRLux1R3	R	0.97968	4.38632	L	R	U	36.6384	43.8109	11.4773	Outer	1919.4	4.91734
M	MWxxSRLux1R3	R	1.02486	4.38632	L	R	U	36.248	40.9199	12.6529	Outer	1674.44	4.91448
M	MWxxSRLux1R3	R	1.03387	4.38632	L	R	U	37.4498	42.4564	12.6548	Outer	1802.55	4.92326
M	MWxxSRLux1R3	R	1.03909	4.38632	L	R	U	36.9785	42.6468	12.8192	Outer	1818.75	4.91982
M	MWxxSRLux1R3	R	1.01564	4.38632	L	R	U	36.0956	40.863	11.4421	Outer	1669.79	4.91336
M	MWxxSRLux1R3	R	1.02221	4.38632	L	R	U	34.8333	40.5467	11.882	Outer	1644.04	4.90404
P	PWTxLxxUx1W	L	1.16738	3.56991	L	R	U	34.6942	42.2561	17.2834	Inner	1785.58	4.90301
P	PWTxLxxUx1W	L	1.31322	3.56991	L	R	U	38.3089	42.6661	18.8938	Inner	1820.4	4.92949
P	PWTxLxxUx1W	L	1.27205	3.56991	L	R	U	33.2492	39.7387	18.9417	Inner	1579.16	4.89222
P	PWTxLxxUx1W	L	1.24328	3.56991	L	R	U	37.5366	39.7192	16.771	Inner	1577.62	4.92389
P	PWTxLxxUx1W	L	1.23674	3.56991	L	R	U	33.1402	41.4601	17.8684	Inner	1718.94	4.8914
P	PWTxLxxUx1W	L	1.32171	3.56991	L	R	U	33.9603	38.2211	17.6581	Inner	1460.85	4.89754
P	PWTxLxxUx1W	L	1.30868	3.56991	L	R	U	35.008	39.4977	17.3271	Inner	1560.07	4.90533
P	PWTxLxxUx1W	L	1.29802	3.56991	L	R	U	34.9247	38.3991	18.4335	Inner	1474.49	4.90472
P	PWTxLxxUx1W	L	1.41994	3.56991	L	R	U	38.3781	38.5002	22.4434	Inner	1482.27	4.92999
P	PWTxLxxUx1W	L	1.38314	3.56991	L	R	U	37.7103	39.0955	20.1165	Inner	1528.46	4.92515
P	PWTxLxxUx1W	L	1.45145	3.56991	L	R	U	37.2762	36.4904	20.9163	Inner	1331.55	4.92199
P	PWTxLxxUx1W	L	1.3646	3.56991	L	R	U	34.8504	40.1706	18.563	Inner	1613.68	4.90417
P	PWTxLxxUx1W	L	1.42752	3.56991	L	R	U	39.8957	37.4154	20.3261	Inner	1399.91	4.9409
P	PWTxLxxUx1W	L	1.40336	3.56991	L	R	U	35.3586	37.6754	20.2801	Inner	1419.44	4.90793
P	PWTxLxxUx1W	L	1.37454	3.56991	L	R	U	37.8347	37.3851	20.8884	Inner	1397.65	4.92606
P	PWTxLxxUx1W	L	1.36344	3.56991	L	R	U	33.8181	38.8302	19.3554	Inner	1507.79	4.89648
P	PWTxLxxUx1W	L	1.39106	3.56991	L	R	U	32.5406	37.9969	20.484	Inner	1443.76	4.88689
P	PWTxLxxUx1W	L	1.39573	3.56991	L	R	U	37.7294	38.0733	20.0571	Inner	1449.58	4.92529
P	PWTxLxxUx1W	L	1.36344	3.56991	L	R	U	35.2655	37.6436	19.3568	Inner	1417.04	4.90724
P	PWTxLxxUx1W	L	1.30568	3.56991	L	R	U	35.4228	36.7078	20.0687	Inner	1347.46	4.9084
P	PWTxLxxUx1W	L	1.21669	3.56991	L	R	U	33.5279	34.6383	18.6766	Inner	1199.81	4.89431
P	PWTxLxxUx1W	L	1.2643	3.56991	L	R	U	32.9629	34.1009	19.7126	Inner	1162.87	4.89007
P	PWTxLxxUx1W	L	1.28976	3.56991	L	R	U	37.0314	35.6626	18.6077	Inner	1271.82	4.92021
P	PWTxLxxUx1W	L	1.29444	3.56991	L	R	U	33.7415	39.9856	19.585	Inner	1598.85	4.89591
P	PWTxLxxUx1W	L	1.31306	3.56991	L	R	U	35.8616	36.5787	19.5818	Inner	1338	4.91164
P	PWTxLxxUx1W	L	1.34801	3.56991	L	R	U	36.7897	40.2983	20.326	Inner	1623.95	4.91844
P	PWTxLxxUx1W	L	1.35594	3.56991	L	R	U	35.2199	38.2958	20.9516	Inner	1466.57	4.9069
P	PWTxLxxUx1W	L	1.23774	3.56991	L	R	U	35.1153	36.0381	20.2188	Inner	1298.75	4.90613
P	PWTxLxxUx1W	L	1.30701	3.56991	L	R	U	37.7537	37.9748	19.8653	Inner	1442.09	4.92547
P	PWTxLxxUx1W	L	1.28753	3.56991	L	R	U	36.0253	34.9138	19.8969	Inner	1218.98	4.91284
P	PWTxLxxUx1W	L	1.30109	3.56991	L	R	U	35.3495	37.6599	20.9413	Inner	1418.27	4.90786
P	PWTxRxxUx1W	R	1.3014	3.71287	L	R	U	39.6275	28.6767	23.8638	Outer	822.351	4.93898
P	PWTxRxxUx1W	R	1.28044	3.71287	L	R	U	33.902	29.7128	23.4573	Outer	882.852	4.89711
P	PWTxRxxUx1W	R	1.29742	3.71287	L	R	U	36.0065	30.3757	24.1035	Outer	922.686	4.9127
P	PWTxRxxUx1W	R	1.26413	3.71287	L	R	U	38.187	29.3131	26.0306	Outer	859.26	4.92861
P	PWTxRxxUx1W	R	1.29457	3.71287	L	R	U	30.1347	27.8771	25.5545	Outer	777.132	4.86857
P	PWTxRxxUx1W	R	1.35294	3.71287	L	R	U	38.4033	30.1879	24.7777	Outer	911.307	4.93017
P	PWTxRxxUx1W	R	1.43986	3.71287	L	R	U	39.7332	31.8922	27.7417	Outer	1017.11	4.93973
P	PWTxRxxUx1W	R	1.40714	3.71287	L	R	U	38.8692	27.0436	26.8498	Outer	731.355	4.93353
P	PWTxRxxUx1W	R	1.35156	3.71287	L	R	U	35.725	31.2789	25.161	Outer	978.371	4.91063
P	PWTxRxxUx1W	R	1.38773	3.71287	L	R	U	30.0747	29.501	26.306	Outer	870.308	4.86811
P	PWTxRxxUx1W	R	1.36645	3.71287	L	R	U	37.4627	28.7804	24.5795	Outer	828.314	4.92335
P	PWTxRxxUx1W	R	1.3146	3.71287	L	R	U	36.894	30.8354	24.2879	Outer	950.825	4.91921
P	PWTxRxxUx1W	R	1.26909	3.71287	L	R	U	37.5616	31.8293	24.5054	Outer	1013.1	4.92407
P	PWTxRxxUx1W	R	1.31248	3.71287	L	R	U	31.833	29.5988	24.1132	Outer	876.087	4.88154
P	PWTxRxxUx1W	R	1.26494	3.71287	L	R	U	31.8837	30.9162	24.7232	Outer	955.809	4.88192
P	PWTxRxxUx1W	R	1.20475	3.71287	L	R	U	13.3438	5.8549	14.1276	Outer	34.2799	4.73043
P	PWTxRxxUx1W	R	1.41308	3.71287	L	R	U	37.0798	29.3039	24.361	Outer	858.719	4.92056
P	PWTxRxxUx1W	R	1.42814	3.71287	L	R	U	37.6613	36.3712	25.2929	Outer	1322.86	4.9248
P	PWTxRxxUx1W	R	1.35796	3.71287	L	R	U	38.8643	29.3822	24.0366	Outer	863.313	4.9335
P	PWTxRxxUx1W	R	1.27675	3.71287	L	R	U	36.6806	29.6604	23.8347	Outer	879.742	4.91765
P	PWTxRxxUx1W	R	1.24707	3.71287	L	R	U	34.9709	27.9445	22.8574	Outer	780.896	4.90506
P	PWTxRxxUx1W	R	1.36439	3.71287	L	R	U	30.5049	29.4557	23.5093	Outer	867.635	4.87141
P	PWTxRxxUx1W	R	1.36033	3.71287	L	R	U	31.2817	32.5363	24.6664	Outer	1058.61	4.87735
P	PWTxRxxUx1W	R	1.36994	3.71287	L	R	U	35.7939	29.1632	23.7154	Outer	850.491	4.91114
P	PWxxSLRLx1L4	L	1.33569	3.88875	L	R	L	32.4215	44.304	16.8412	Inner	1962.84	4.88599
P	PWxxSLRLx1L4	L	1.29531	3.88875	L	R	L	28.6896	39.854	17.1381	Inner	1588.34	4.8574
P	PWxxSLRLx1L4	L	1.34747	3.88875	L	R	L	30.812	37.5591	16.8296	Inner	1410.69	4.87376
P	PWxxSLRLx1L4	L	1.3786	3.88875	L	R	L	31.652	43.7793	17.1361	Inner	1916.63	4.88016
P	PWxxSLRLx1L4	L	1.40731	3.88875	L	R	L	33.8754	44.5235	16.799	Inner	1982.34	4.89691
P	PWxxSLRLx1L4	L	1.44379	3.88875	L	R	L	32.7749	44.9445	16.4768	Inner	2020	4.88866
P	PWxxSLRLx1L4	L	1.39427	3.88875	L	R	L	32.9881	46.8999	17.7907	Inner	2199.6	4.89026
P	PWxxSLRLx1L4	L	1.38039	3.88875	L	R	L	34.1978	40.8908	16.8678	Inner	1672.06	4.89932
P	PWxxSLRLx1L4	L	1.39986	3.88875	L	R	L	31.6417	39.9836	17.3113	Inner	1598.69	4.88008
P	PWxxSLRLx1L4	L	1.40698	3.88875	L	R	L	35.1236	45.2486	15.4729	Inner	2047.44	4.90619
P	PWxxSLRLx1L4	L	1.39438	3.88875	L	R	L	23.4697	42.4518	16.1901	Inner	1802.16	4.816
P	PWxxSLRLx1L4	L	1.46778	3.88875	L	R	L	32.5571	46.5511	18.9813	Inner	2167.01	4.88701
P	PWxxSLRLx1L4	L	1.44478	3.88875	L	R	L	30.4752	35.8975	19.7789	Inner	1288.63	4.87118
P	PWxxSLRLx1L4	L	1.41637	3.88875	L	R	L	35.2741	45.9928	16.0783	Inner	2115.34	4.9073
P	PWxxSLRLx1L4	L	1.40905	3.88875	L	R	L	34.3081	42.1939	16.6374	Inner	1780.32	4.90014
P	PWxxSLRLx1L4	L	1.40126	3.88875	L	R	L	31.5438	35.0284	16.8203	Inner	1226.99	4.87934
P	PWxxSLRLx1L4	L	1.38301	3.88875	L	R	L	28.3304	42.5101	17.8123	Inner	1807.1	4.85461
P	PWxxSLRLx1L4	L	1.4339	3.88875	L	R	L	33.5553	43.1824	19.0767	Inner	1864.72	4.89452
P	PWxxSLRLx1L4	L	1.4664	3.88875	L	R	L	35.9745	41.4831	17.71	Inner	1720.85	4.91247
P	PWxxSLRLx1L4	L	1.44462	3.88875	L	R	L	34.8927	41.6207	18.6323	Inner	1732.29	4.90448
P	PWxxSLRLx1L4	L	1.34682	3.88875	L	R	L	31.2653	41.1742	17.8813	Inner	1695.31	4.87722
P	PWxxSLRLx1L4	L	1.4223	3.88875	L	R	L	34.342	41.2015	17.5678	Inner	1697.57	4.90039
P	PWxxSLRLx1L4	L	1.44205	3.88875	L	R	L	29.4019	42.7743	18.2664	Inner	1829.64	4.86292
P	PWxxSLRLx1L4	L	1.37461	3.88875	L	R	L	33.6204	46.5612	15.7239	Inner	2167.95	4.895
P	PWxxSLRLx1R5	R	1.34097	4.03659	L	R	L	27.6186	34.172	21.4956	Outer	1167.72	4.84905
P	PWxxSLRLx1R5	R	1.43707	4.03659	L	R	L	28.7311	35.7068	20.3109	Outer	1274.98	4.85773
P	PWxxSLRLx1R5	R	1.43722	4.03659	L	R	L	35.009	37.3727	21.6369	Outer	1396.72	4.90534
P	PWxxSLRLx1R5	R	1.40563	4.03659	L	R	L	33.6048	35.2471	21.9938	Outer	1242.36	4.89489
P	PWxxSLRLx1R5	R	1.37877	4.03659	L	R	L	30.373	35.8016	21.7235	Outer	1281.76	4.8704
P	PWxxSLRLx1R5	R	1.34847	4.03659	L	R	L				Outer
P	PWxxSLRLx1R5	R	1.32478	4.03659	L	R	L	31.3712	26.3035	19.6323	Outer	691.876	4.87803
P	PWxxSLRLx1R5	R	1.35089	4.03659	L	R	L	31.1888	35.5436	19.8898	Outer	1263.35	4.87664
P	PWxxSLRLx1R5	R	1.32021	4.03659	L	R	L	34.9267	36.3165	21.2216	Outer	1318.89	4.90473
P	PWxxSLRLx1R5	R	1.35911	4.03659	L	R	L	34.1791	37.6435	21.5969	Outer	1417.03	4.89918
P	PWxxSLRLx1R5	R	1.45988	4.03659	L	R	L	36.7805	43.0934	23.2524	Outer	1857.04	4.91838
P	PWxxSLRLx1R5	R	1.40021	4.03659	L	R	L	36.9005	39.7937	21.0201	Outer	1583.54	4.91925
P	PWxxSLRLx1R5	R	1.39488	4.03659	L	R	L	34.2624	35.2602	23.0877	Outer	1243.28	4.8998
P	PWxxSLRLx1R5	R	1.38849	4.03659	L	R	L	36.0854	38.1463	21.1469	Outer	1455.14	4.91328
P	PWxxSLRLx1R5	R	1.41266	4.03659	L	R	L	32.8261	35.7811	21.2508	Outer	1280.28	4.88904
P	PWxxSLRLx1R5	R	1.43618	4.03659	L	R	L	29.7261	36.5445	21.089	Outer	1335.5	4.86543
P	PWxxSLRLx1R5	R	1.4715	4.03659	L	R	L	35.3223	38.8565	21.3675	Outer	1509.83	4.90766
P	PWxxSLRLx1R5	R	1.41454	4.03659	L	R	L	33.1487	35.9916	20.8926	Outer	1295.4	4.89147
P	PWxxSLRLx1R5	R	1.37224	4.03659	L	R	L	31.918	36.3589	21.0921	Outer	1321.97	4.88218
P	PWxxSLRLx1R5	R	1.36927	4.03659	L	R	L	30.0718	36.9824	21.0573	Outer	1367.7	4.86809
P	PWxxSLRLx1R5	R	1.4239	4.03659	L	R	L				Outer
P	PWxxSLRLx1R5	R	1.41309	4.03659	L	R	L	27.7426	31.5022	19.2896	Outer	992.386	4.85002
P	PWxxSLRLx1R5	R	1.40852	4.03659	L	R	L	31.8868	36.8042	20.8972	Outer	1354.55	4.88194
P	PWxxSLRLx1R5	R	1.35154	4.03659	L	R	L	31.1413	36.6874	19.8966	Outer	1345.97	4.87628
P	PWxxSLRLx1R5	R	1.44066	4.03659	L	R	L	34.2839	35.4191	20.0064	Outer	1254.52	4.89996
P	PWxxSLRLx1R5	R	1.49597	4.03659	L	R	L	34.8577	38.2086	21.016	Outer	1459.9	4.90422
P	PWxxSLRNx1L4	L	1.33024	4.5074	L	R	N	31.7234	43.9457	17.6785	Inner	1931.22	4.8807
P	PWxxSLRNx1L4	L	1.3091	4.5074	L	R	N	30.628	42.1293	17.0802	Inner	1774.88	4.87235
P	PWxxSLRNx1L4	L	1.25814	4.5074	L	R	N	31.6185	44.4131	15.2051	Inner	1972.53	4.87991
P	PWxxSLRNx1L4	L	1.19624	4.5074	L	R	N	31.9595	43.7615	18.7012	Inner	1915.07	4.88249
P	PWxxSLRNx1L4	L	1.23931	4.5074	L	R	N	28.5438	40.4462	20.1787	Inner	1635.89	4.85627
P	PWxxSLRNx1L4	L	1.30228	4.5074	L	R	N	35.1829	43.9567	18.4743	Inner	1932.19	4.90663
P	PWxxSLRNx1L4	L	1.31095	4.5074	L	R	N	37.2176	38.967	18.0727	Inner	1518.43	4.92157
P	PWxxSLRNx1L4	L	1.24219	4.5074	L	R	N	32.6726	43.5325	19.7543	Inner	1895.08	4.88788
P	PWxxSLRNx1L4	L	1.22634	4.5074	L	R	N	31.8812	44.1511	18.2326	Inner	1949.32	4.8819
P	PWxxSLRNx1L4	L	1.28649	4.5074	L	R	N	31.2926	37.7788	19.8549	Inner	1427.24	4.87743
P	PWxxSLRNx1L4	L	1.36444	4.5074	L	R	N	30.6465	41.6381	18.6361	Inner	1733.73	4.87249
P	PWxxSLRNx1L4	L	1.37589	4.5074	L	R	N	31.0688	45.1557	17.2205	Inner	2039.04	4.87572
P	PWxxSLRNx1L4	L	1.33316	4.5074	L	R	N	33.2661	43.1073	16.3145	Inner	1858.24	4.89235
P	PWxxSLRNx1L4	L	1.29588	4.5074	L	R	N	31.3898	44.0679	16.1898	Inner	1941.98	4.87817
P	PWxxSLRNx1L4	L	1.27818	4.5074	L	R	N	30.8938	42.0173	17.2614	Inner	1765.45	4.87439
P	PWxxSLRNx1L4	L	1.29802	4.5074	L	R	N	33.5039	42.9794	16.9572	Inner	1847.23	4.89413
P	PWxxSLRNx1L4	L	1.36407	4.5074	L	R	N	31.6413	40.6195	20.2305	Inner	1649.94	4.88008
P	PWxxSLRNx1L4	L	1.33711	4.5074	L	R	N	29.9288	40.1576	18.9909	Inner	1612.63	4.86699
P	PWxxSLRNx1L4	L	1.35813	4.5074	L	R	N	33.4586	46.1724	17.9508	Inner	2131.89	4.89379
P	PWxxSLRNx1L4	L	1.36184	4.5074	L	R	N	31.877	43.593	17.5811	Inner	1900.35	4.88187
P	PWxxSLRNx1L4	L	1.32589	4.5074	L	R	N	30.2622	43.8771	17.9982	Inner	1925.2	4.86955
P	PWxxSLRNx1L4	L	1.25953	4.5074	L	R	N	34.4228	38.7712	17.7155	Inner	1503.2	4.90099
P	PWxxSLRNx1L4	L	1.31235	4.5074	L	R	N	30.7865	42.195	19.3129	Inner	1780.42	4.87357
P	PWxxSLRNx1L4	L	1.33377	4.5074	L	R	N	32.915	39.9878	18.2962	Inner	1599.02	4.88971
P	PWxxSLRNx1L4	L	1.3772	4.5074	L	R	N	30.8364	44.3688	17.1867	Inner	1968.59	4.87395
P	PWxxSLRNx1L4	L	1.3075	4.5074	L	R	N	32.3399	43.5718	16.7009	Inner	1898.5	4.88537
P	PWxxSLRNx1L4	L	1.39982	4.5074	L	R	N	32.1883	42.1421	19.2895	Inner	1775.96	4.88423
P	PWxxSLRNx1L4	L	1.56279	4.5074	L	R	N	33.4324	47.813	19.2956	Inner	2286.08	4.89359
P	PWxxSLRNx1L4	L	1.54082	4.5074	L	R	N	34.2387	40.7317	18.4116	Inner	1659.07	4.89962
P	PWxxSLRNx1R5	R	1.45258	4.34304	L	R	N	36.0854	37.7457	20.7857	Outer	1424.74	4.91328
P	PWxxSLRNx1R5	R	1.44106	4.34304	L	R	N	31.6351	36.694	20.2926	Outer	1346.45	4.88003
P	PWxxSLRNx1R5	R	1.42267	4.34304	L	R	N	31.5294	38.6719	20.3048	Outer	1495.52	4.87923
P	PWxxSLRNx1R5	R	1.35599	4.34304	L	R	N	30.7026	35.5736	7.34941	Outer	1265.48	4.87292
P	PWxxSLRNx1R5	R	1.31555	4.34304	L	R	N	29.8247	36.7395	18.954	Outer	1349.79	4.86618
P	PWxxSLRNx1R5	R	1.39556	4.34304	L	R	N	32.822	38.8141	21.6075	Outer	1506.54	4.88901
P	PWxxSLRNx1R5	R	1.40642	4.34304	L	R	N	32.1585	39.1874	19.2479	Outer	1535.65	4.884
P	PWxxSLRNx1R5	R	1.3413	4.34304	L	R	N	33.7113	37.4384	20.2647	Outer	1401.64	4.89568
P	PWxxSLRNx1R5	R	1.41402	4.34304	L	R	N	31.3569	38.4943	22.0086	Outer	1481.81	4.87792
P	PWxxSLRNx1R5	R	1.36782	4.34304	L	R	N	31.2525	38.1134	20.153	Outer	1452.63	4.87712
P	PWxxSLRNx1R5	R	1.37548	4.34304	L	R	N	34.8654	36.4986	22.3125	Outer	1332.15	4.90428
P	PWxxSLRNx1R5	R	1.34662	4.34304	L	R	N	33.8605	36.6964	22.6588	Outer	1346.63	4.8968
P	PWxxSLRNx1R5	R	1.37453	4.34304	L	R	N	33.3576	36.7333	19.6667	Outer	1349.33	4.89303
P	PWxxSLRNx1R5	R	1.32955	4.34304	L	R	N	36.3092	36.7718	21.2914	Outer	1352.17	4.91493
P	PWxxSLRNx1R5	R	1.29226	4.34304	L	R	N	29.6984	32.4966	19.1962	Outer	1056.03	4.86521
P	PWxxSLRNx1R5	R	1.34413	4.34304	L	R	N	25.1959	31.9401	8.42002	Outer	1020.17	4.82988
P	PWxxSLRNx1R5	R	1.29631	4.34304	L	R	N	35.0834	31.0288	10.5427	Outer	962.789	4.90589
P	PWxxSLRNx1R5	R	1.29031	4.34304	L	R	N	35.0173	38.3395	20.0583	Outer	1469.92	4.9054
P	PWxxSLRux1L3	L	1.09841	4.72694	L	R	U	31.4744	34.1418	17.3899	Inner	1165.66	4.87881
P	PWxxSLRux1L3	L	1.08275	4.72694	L	R	U	30.4883	36.3645	17.1329	Inner	1322.37	4.87128
P	PWxxSLRux1L3	L	1.09987	4.72694	L	R	U	32.1343	33.2659	18.7762	Inner	1106.62	4.88382
P	PWxxSLRux1L3	L	1.10666	4.72694	L	R	U	31.9626	34.8217	18.528	Inner	1212.55	4.88252
P	PWxxSLRux1L3	L	1.09594	4.72694	L	R	U	32.9846	35.2473	18.4168	Inner	1242.38	4.89023
P	PWxxSLRux1L3	L	1.12804	4.72694	L	R	U	36.6819	32.029	19.4278	Inner	1025.85	4.91766
P	PWxxSLRux1L3	L	1.24419	4.72694	L	R	U	33.7258	36.9102	20.1426	Inner	1362.37	4.89579
P	PWxxSLRux1L3	L	1.23436	4.72694	L	R	U	33.826	35.6397	19.8722	Inner	1270.19	4.89654
P	PWxxSLRux1L3	L	1.1976	4.72694	L	R	U	36.5934	39.9088	19.7838	Inner	1592.72	4.91701
P	PWxxSLRux1L3	L	1.13244	4.72694	L	R	U	34.0024	36.5939	20.4334	Inner	1339.12	4.89786
P	PWxxSLRux1L3	L	1.13976	4.72694	L	R	U	34.2475	34.7426	19.8506	Inner	1207.05	4.89968
P	PWxxSLRux1L3	L	1.04034	4.72694	L	R	U	32.6089	34.1129	19.8091	Inner	1163.69	4.8874
P	PWxxSLRux1L3	L	1.19437	4.72694	L	R	U	33.0935	33.3225	21.341	Inner	1110.39	4.89105
P	PWxxSLRux1L3	L	1.1851	4.72694	L	R	U	32.9753	34.2562	19.4921	Inner	1173.49	4.89016
P	PWxxSLRux1L3	L	1.20143	4.72694	L	R	U	33.3498	32.681	18.1883	Inner	1068.05	4.89298
P	PWxxSLRux1L3	L	1.15624	4.72694	L	R	U	32.1341	36.5868	16.1327	Inner	1338.59	4.88382
P	PWxxSLRux1L3	L	1.13277	4.72694	L	R	U	32.0283	39.5685	18.8903	Inner	1565.67	4.88302
P	PWxxSLRux1L3	L	1.19894	4.72694	L	R	U	31.4774	35.1889	18.9542	Inner	1238.26	4.87883
P	PWxxSLRux1L3	L	1.18366	4.72694	L	R	U	37.7677	40.3492	19.4911	Inner	1628.06	4.92557
P	PWxxSLRux1L3	L	1.13718	4.72694	L	R	U	35.4651	38.9827	20.6446	Inner	1519.65	4.90871
P	PWxxSLRux1L3	L	1.11875	4.72694	L	R	U	33.5941	31.1516	20.0015	Inner	970.42	4.89481
P	PWxxSLRux1L3	L	1.22824	4.72694	L	R	U	33.248	35.9326	20.1411	Inner	1291.15	4.89221
P	PWxxSLRux1L3	L	1.28059	4.72694	L	R	U	36.2768	37.2037	20.6662	Inner	1384.12	4.91469
P	PWxxSLRux1L3	L	1.22815	4.72694	L	R	U	34.1225	35.0037	19.696	Inner	1225.26	4.89875
P	PWxxSLRux1L3	L	1.16161	4.72694	L	R	U	36.5325	37.9528	18.7246	Inner	1440.41	4.91656
P	PWxxSLRux1L3	L	1.10316	4.72694	L	R	U	36.5171	33.5423	19.4442	Inner	1125.08	4.91645
P	PWxxSLRux1R4	R	1.16216	4.38146	L	R	U	39.9259	31.494	22.8386	Outer	991.87	4.94111
P	PWxxSLRux1R4	R	1.08365	4.38146	L	R	U	39.7034	39.6777	22.3106	Outer	1574.32	4.93952
P	PWxxSLRux1R4	R	1.09458	4.38146	L	R	U	37.2732	30.3712	24.122	Outer	922.41	4.92197
P	PWxxSLRux1R4	R	1.13599	4.38146	L	R	U	36.2713	27.4907	24.2525	Outer	755.737	4.91465
P	PWxxSLRux1R4	R	1.08325	4.38146	L	R	U	36.4543	31.8954	22.9751	Outer	1017.31	4.91599
P	PWxxSLRux1R4	R	1.1511	4.38146	L	R	U	30.4138	29.0366	22.3389	Outer	843.123	4.87071
P	PWxxSLRux1R4	R	1.13811	4.38146	L	R	U	29.5116	29.9877	38.0704	Outer	899.261	4.86377
P	PWxxSLRux1R4	R	1.11547	4.38146	L	R	U	35.1521	30.7459	24.1253	Outer	945.313	4.9064
P	PWxxSLRux1R4	R	1.22464	4.38146	L	R	U	40.7574	28.6668	24.951	Outer	821.783	4.94704
P	PWxxSLRux1R4	R	1.18361	4.38146	L	R	U	32.9386	32.0759	23.7309	Outer	1028.86	4.88989
P	PWxxSLRux1R4	R	1.15574	4.38146	L	R	U	13.6683	12.0003	21.6923	Outer	144.006	4.73328
P	PWxxSLRux1R4	R	1.19795	4.38146	L	R	U			0.42721	Outer
P	PWxxSLRux1R4	R	1.21895	4.38146	L	R	U	33.338	28.6747	22.5259	Outer	822.238	4.89289
P	PWxxSLRux1R4	R	1.1628	4.38146	L	R	U	34.5593	30.8877	22.1496	Outer	954.049	4.90201
P	PWxxSLRux1R4	R	1.16819	4.38146	L	R	U	35.3862	32.8647	23.4117	Outer	1080.09	4.90813
P	PWxxSLRux1R4	R	1.1785	4.38146	L	R	U	37.9802	31.7322	23.542	Outer	1006.93	4.92711
P	PWxxSLRux1R4	R	1.134	4.38146	L	R	U	37.2329	32.7978	22.5429	Outer	1075.7	4.92168
P	PWxxSLRux1R4	R	1.03932	4.38146	L	R	U	37.7757	31.9109	23.2165	Outer	1018.31	4.92563
P	PWxxSLRux1R4	R	1.08318	4.38146	L	R	U	35.5201	29.9617	23.017	Outer	897.705	4.90912
P	PWxxSLRux1R4	R	1.10448	4.38146	L	R	U	34.6613	28.0079	22.435	Outer	784.443	4.90276
P	PWxxSLRux1R4	R	1.13994	4.38146	L	R	U	35.8719	28.8964	22.0277	Outer	835.004	4.91171
P	PWxxSLRux1R4	R	1.22895	4.38146	L	R	U	34.3897	33.1929	51.2536	Outer	1101.77	4.90074
P	PWxxSLRux1R4	R	1.19097	4.38146	L	R	U	37.1472	34.0449	26.4373	Outer	1159.06	4.92105
P	PWxxSLRux1R4	R	1.19756	4.38146	L	R	U	36.1976	32.2336	22.33	Outer	1039.01	4.91411
P	PWxxSLRux1R4	R	1.26381	4.38146	L	R	U	37.3329	30.6615	21.8632	Outer	940.127	4.92241
P	PWxxSLRux1R4	R	1.25894	4.38146	L	R	U	38.6306	32.0879	23.5697	Outer	1029.64	4.93181
P	PWxxSLRux1R4	R	1.16489	4.38146	L	R	U	34.8724	34.8683	23.7596	Outer	1215.8	4.90433
P	PWxxSLRux1R4	R	1.08449	4.38146	L	R	U	13.2488	6.2046	8.57169	Outer	38.4971	4.72959
P	PWxxSLRux1R4	R	1.12138	4.38146	L	R	U	0			Outer		4.60517
P	PWxxSLRux1R4	R	1.24195	4.38146	L	R	U	35.315	30.683	22.6908	Outer	941.445	4.90761
P	PWxxSLRux1R4	R	1.21108	4.38146	L	R	U	36.2543	32.8228	24.1912	Outer	1077.34	4.91452
P	PWxxSLRux1R4	R	1.24053	4.38146	L	R	U	38.6945	31.1852	24.085	Outer	972.516	4.93227
P	PWxxSLRux1R4	R	1.28317	4.38146	L	R	U	35.9711	28.9909	24.0499	Outer	840.471	4.91244
Q	QWTxLxxUx1W	L	1.14807	3.49416	L	0	U	40.1236			Inner		4.94252
Q	QWTxLxxUx1W	L	1.20216	3.49416	L	0	U	41.5783			Inner		4.95285
Q	QWTxLxxUx1W	L	1.16661	3.49416	L	0	U	35.5766			Inner		4.90954
Q	QWTxLxxUx1W	L	1.19968	3.49416	L	0	U	42.269			Inner		4.95772
Q	QWTxLxxUx1W	L	1.14441	3.49416	L	0	U	42.6789			Inner		4.9606
Q	QWTxLxxUx1W	L	1.16977	3.49416	L	0	U	39.7277			Inner		4.9397
Q	QWTxLxxUx1W	L	1.16317	3.49416	L	0	U	40.1034			Inner		4.94238
Q	QWTxLxxUx1W	L	1.18198	3.49416	L	0	U	42.2285			Inner		4.95744
Q	QWTxLxxUx1W	L	1.22382	3.49416	L	0	U	42.1464			Inner		4.95686
Q	QWTxLxxUx1W	L	1.33974	3.49416	L	0	U	41.6957			Inner		4.95368
Q	QWTxLxxUx1W	L	1.4078	3.49416	L	0	U	41.5841			Inner		4.95289
Q	QWTxLxxUx1W	L	1.4925	3.49416	L	0	U	41.5245			Inner		4.95247
Q	QWTxLxxUx1W	L	1.23475	3.49416	L	0	U	36.3355			Inner		4.91512
Q	QWTxLxxUx1W	L	1.01172	3.49416	L	0	U	35.807			Inner		4.91123
Q	QWTxRxxUx1W	R	1.12001	3.48697	L	0	U	41.3604			Outer		4.95131
Q	QWTxRxxUx1W	R	1.12344	3.48697	L	0	U	41.1236			Outer		4.94964
Q	QWTxRxxUx1W	R	1.18103	3.48697	L	0	U	41.6107			Outer		4.95308
Q	QWTxRxxUx1W	R	1.21952	3.48697	L	0	U	43.4215			Outer		4.96579
Q	QWTxRxxUx1W	R	1.23275	3.48697	L	0	U	34.4731			Outer		4.90136
Q	QWTxRxxUx1W	R	1.32672	3.48697	L	0	U	40.4885			Outer		4.94513
Q	QWTxRxxUx1W	R	1.30568	3.48697	L	0	U	42.4377			Outer		4.9589
Q	QWTxRxxUx1W	R	1.23925	3.48697	L	0	U	43.9025			Outer		4.96914
Q	QWTxRxxUx1W	R	1.17647	3.48697	L	0	U	44.5012			Outer		4.97329
Q	QWTxRxxUx1W	R	1.14094	3.48697	L	0	U	45.7847			Outer		4.98213
Q	QWTxRxxUx1W	R	1.21562	3.48697	L	0	U	36.4659			Outer		4.91607
Q	QWTxRxxUx1W	R	1.21508	3.48697	L	0	U	44.5703			Outer		4.97377
Q	QWTxRxxUx1W	R	1.19495	3.48697	L	0	U	40.392	35.5431	21.585	Outer	1263.31	4.94444
Q	QWTxRxxUx1W	R	1.37346	3.48697	L	0	U	32.3253	33.6063	17.5892	Outer	1129.38	4.88526
Q	QWTxRxxUx1W	R	1.30505	3.48697	L	0	U	44.1815	40.0971	21.0296	Outer	1607.78	4.97107
Q	QWTxRxxUx1W	R	1.16686	3.48697	L	0	U	43.1419	38.6683	20.249	Outer	1495.23	4.96384
Q	QWxxSLRLx1L4	L	1.46041	3.78917	L	0	L	43.7805	40.513	19.3751	Inner	1641.3	4.96829
Q	QWxxSLRLx1L4	L	1.49493	3.78917	L	0	L	46.519	45.5205	18.3735	Inner	2072.12	4.98715
Q	QWxxSLRLx1L4	L	1.45666	3.78917	L	0	L	41.7001	44.4184	15.7047	Inner	1973	4.95371
Q	QWxxSLRLx1L4	L	1.46829	3.78917	L	0	L	45.0452	37.7302	16.4257	Inner	1423.57	4.97705
Q	QWxxSLRLx1L4	L	1.28824	3.78917	L	0	L	43.8416	43.5155	17.2523	Inner	1893.6	4.96871
Q	QWxxSLRLx1L4	L	1.20483	3.78917	L	0	L	42.5708	46.1757	15.1815	Inner	2132.2	4.95984
Q	QWxxSLRLx1L4	L	1.32788	3.78917	L	0	L	44.7946	43.8978	17.8909	Inner	1927.02	4.97532
Q	QWxxSLRLx1L4	L	1.32368	3.78917	L	0	L	43.9109	43.9246	17.5882	Inner	1929.37	4.96919
Q	QWxxSLRLx1L4	L	1.30106	3.78917	L	0	L	42.8444	45.9789	16.8045	Inner	2114.06	4.96176
Q	QWxxSLRLx1L4	L	1.32166	3.78917	L	0	L	40.2463	39.8209	16.7169	Inner	1585.71	4.9434
Q	QWxxSLRLx1L4	L	1.30001	3.78917	L	0	L	39.8366	42.2709	16.9144	Inner	1786.83	4.94047
Q	QWxxSLRLx1L4	L	1.41426	3.78917	L	0	L	42.0938	44.5453	19.401	Inner	1984.28	4.95649
Q	QWxxSLRLx1L4	L	1.38652	3.78917	L	0	L	43.3972	44.951	16.3861	Inner	2020.6	4.96562
Q	QWxxSLRLx1L4	L	1.15809	3.78917	L	0	L	42.0574	44.0905	15.3884	Inner	1943.97	4.95623
Q	QWxxSLRLx1L4	L	1.45265	3.78917	L	0	L	42.5074	41.5314	17.806	Inner	1724.85	4.95939
Q	QWxxSLRLx1L4	L	1.42752	3.78917	L	0	L	42.972	43.883	16.8616	Inner	1925.72	4.96265
Q	QWxxSLRLx1L4	L	1.42554	3.78917	L	0	L	42.9063	44.5484	17.0679	Inner	1984.56	4.96219
Q	QWxxSLRLx1L4	L	1.43923	3.78917	L	0	L	43.3024	44.7602	17.5527	Inner	2003.47	4.96496
Q	QWxxSLRLx1L4	L	1.42884	3.78917	L	0	L	42.2972	46.3758	16.6457	Inner	2150.72	4.95792
Q	QWxxSLRLx1L4	L	1.47435	3.78917	L	0	L	43.8343	43.9285	18.1178	Inner	1929.71	4.96866
Q	QWxxSLRLx1L4	L	1.47383	3.78917	L	0	L	44.6761	44.6542	19.6491	Inner	1994	4.9745
Q	QWxxSLRLx1L4	L	1.40802	3.78917	L	0	L	42.2261	43.7917	18.6121	Inner	1917.71	4.95742
Q	QWxxSLRLx1R5	R	1.40508	3.71282	L	0	L	44.3555	36.4165	19.9292	Outer	1326.16	4.97228
Q	QWxxSLRLx1R5	R	1.39711	3.71282	L	0	L	47.755	30.9637	21.645	Outer	958.751	4.99556
Q	QWxxSLRLx1R5	R	1.48963	3.71282	L	0	L	50.1769	34.0322	21.8033	Outer	1158.19	5.01181
Q	QWxxSLRLx1R5	R	1.48471	3.71282	L	0	L	46.8348	37.2307	20.4043	Outer	1386.13	4.98931
Q	QWxxSLRLx1R5	R	1.42312	3.71282	L	0	L	44.1022	41.4913	18.498	Outer	1721.53	4.97052
Q	QWxxSLRLx1R5	R	1.41879	3.71282	L	0	L	52.2574	40.3226	22.5005	Outer	1625.91	5.02557
Q	QWxxSLRLx1R5	R	1.50187	3.71282	L	0	L	48.207	39.3757	20.9338	Outer	1550.45	4.99861
Q	QWxxSLRLx1R5	R	1.53244	3.71282	L	0	L	48.8107	38.4507	20.6056	Outer	1478.46	5.00267
Q	QWxxSLRLx1R5	R	1.52071	3.71282	L	0	L	50.7241	40.8503	19.4325	Outer	1668.75	5.01545
Q	QWxxSLRLx1R5	R	1.51648	3.71282	L	0	L	48.3455	37.0555	21.5648	Outer	1373.11	4.99954
Q	QWxxSLRLx1R5	R	1.42148	3.71282	L	0	L	51.3929	40.5656	18.5613	Outer	1645.57	5.01988
Q	QWxxSLRLx1R5	R	1.41027	3.71282	L	0	L	41.8238	37.8962	20.3681	Outer	1436.12	4.95459
Q	QWxxSLRLx1R5	R	1.40037	3.71282	L	0	L	47.4873	43.1048	20.8244	Outer	1858.02	4.99374
Q	QWxxSLRLx1R5	R	1.46225	3.71282	L	0	L	49.7451	41.5526	21.2967	Outer	1726.62	5.00893
Q	QWxxSLRLx1R5	R	1.47168	3.71282	L	0	L	50.0997	37.7755	23.2208	Outer	1426.99	5.0113
Q	QWxxSLRLx1R5	R	1.41859	3.71282	L	0	L	48.6348	36.7557	22.4292	Outer	1350.98	5.00149
Q	QWxxSLRLx1R5	R	1.51877	3.71282	L	0	L	45.5682	38.5596	20.1228	Outer	1486.84	4.98064
Q	QWxxSLRLx1R5	R	1.4515	3.71282	L	0	L	46.7347	37.1654	20.7042	Outer	1381.26	4.98863
Q	QWxxSLRNx1L2	L	1.29022	3.87824	L	0	N	43.8301	41.1759	15.7223	Inner	1695.45	4.96863
Q	QWxxSLRNx1L2	L	1.45848	3.87824	L	0	N	45.1643	36.1047	18.2538	Inner	1303.55	4.97787
Q	QWxxSLRNx1L2	L	1.21827	3.87824	L	0	N	38.3518	39.247	14.2758	Inner	1540.32	4.9298
Q	QWxxSLRNx1L2	L	1.21278	3.87824	L	0	N	42.6381	40.66	17.8217	Inner	1653.23	4.96031
Q	QWxxSLRNx1L2	L	1.21887	3.87824	L	0	N	44.1866	43.4596	18.0429	Inner	1888.74	4.97111
Q	QWxxSLRNx1L2	L	1.35193	3.87824	L	0	N	44.5023	44.0869	17.1033	Inner	1943.66	4.9733
[truncated: 4,021 more rows]

## Sheet: explain
			Agneta Egenvall	230528
			Variables used in mixed models - only limb variables			** limits were employed on data during data based on plotted distributions and based on previous literature that studied ROM of the same angles
						these limits were kept through the data analysis procedures
			variable name	explanation	units	limitation to data**	all data	without outliers
			horse	horsename	letter
			path	left or right direction
			file	trial
			stride_parameters_stride_speed	speed	m/s					transformations employed:
			limb							tarsus angle analysed as logarithm-transformed
			circle_radius		in m					stifle angle raised to power of 2
			hollow		L- left or R-right
			limb1
		Range of	tarsus	by mistake 100 added to raw variable	degree	tarsus<55 and tarsus>25	5735	5568
		motion	knee	stifle	degree	knee<57 and knee>25	5666	5538
		for	hip		degree	hip<33 and hip>10	5778	5761
		ROM
			knee2	transformed stifle ROM
			logtarsus	transformed tarsal ROM
			condition1	unridden (U), ridden on long reins (L) or on short reins (N)
