# Supplementary material for: Pilot study of locomotor asymmetry in horses walking in circles with and without a rider
Source: PeerJ. 2023 Nov 2;11:e16373. doi: 10.7717/peerj.16373 (PMC10625764; doi:10.7717/peerj.16373)
Supplement: Supplemental Information 10 — For explanations see explanatory tab. [file peerj-11-16373-s010.xlsx]

## Sheet: dataForNonLimbMixedModels
horse_name	path	Name	stride_parameters_stride_speed	Poll_ROM	Withers_ROM	Sacrum_ROM	Pelvis_roll_ROM	Pelvis_pitch_ROM	Pelvis_yaw_ROM	circle_radius	Pelvis_pitch_mean	hollow	vMinDiff_Poll	vMinDiff_Withers	vMinDiff_Pelvis	vMaxDiff_Poll	vMaxDiff_Withers	vMaxDiff_Pelvis	vBody_tracking_angle_mean	vHead_swivel_angle_mean	vMinDiff_WithersA	vMaxDiff_PollA	vMaxDiff_PelvisA	condition1	sqrtPoll_ROM	TRANSWithers_ROM	logSacrum_ROM	logPelvis_pitch_ROM	TRANSPelvis_yaw_ROM	logvMinDiff_WithersA	pow1_5vMaxDiff_PelvisA	pow1_5vMaxDiff_PollA
A	L	AWxxLxxLx1L3.ma	1.27877	59.3509	24.8317	67.979	12.4135	7.57166	11.1786	4.48183	78.277	0	9.79568	12.5312	10.0058	-9.34978	11.5296	-3.00762	0.0366054	9.94744	212.531	190.65	96.9924	L	7.70395	2.2323	4.2192	2.02441	1.82851	5.35909	955.227	2632.42
A	L	AWxxLxxLx1L3.ma	1.24473	58.3142	28.2113	75.3314	9.57716	8.86388	10.9882	4.48183	77.7555	0	-2.19343		-0.199199	8.92362		-11.5773	-1.93243	5.68562		208.924	88.4227	L	7.63637	2.30465	4.3219	2.18198	1.82067		831.468	3019.82
A	L	AWxxLxxLx1L3.ma	1.27587	84.373	32.1564	70.247	5.45223	9.15772	9.29234	4.48183	76.8864	0	-22.2334		4.90468	28.5508		-7.50418	-0.67275	12.4371		228.551	92.4958	L	9.18548	2.38132	4.25202	2.2146	1.74595		889.576	3455.21
A	L	AWxxLxxLx1L3.ma	1.29883	68.3442	30.7975	69.9838	10.9359	8.83236	11.8772	4.48183	79.0734	0	-5.63149		-1.29662	16.8247		-8.65572	-0.632254	4.85468		216.825	91.3443	L	8.26706	2.35575	4.24826	2.17842	1.85643		873.016	3192.74
A	L	AWxxLxxLx1L3.ma	1.32272	76.7331	25.7402	80.1159	10.0301	9.17419	11.9289	4.48183	77.6548	0	-12.2468		9.86721	18.911		-9.18736	-0.630761	5.84195		218.911	90.8126	L	8.75974	2.25244	4.38347	2.21639	1.85845		865.405	3238.93
A	L	AWxxLxxLx1L3.ma	1.23066	65.877	27.3863	67.3435	8.40708	8.71131	15.3668	4.48183	79.2454	0	26.0817		12.5433	10.0288		-3.36217	0.274251	9.72001		210.029	96.6378	L	8.11646	2.28762	4.20981	2.16462	1.97991		949.994	3043.82
A	L	AWxxLxxLx1L3.ma	1.29642	52.9593	27.9475	66.5578				4.48183		0	-12.7516	-8.0491	-0.254041	7.66774	-2.28898	-3.73559	-0.50656	5.72351	191.951	207.668	96.2644	L	7.27731	2.29925	4.19807			5.25724	944.493	2992.63
A	L	AWxxLxxLx1L3.ma	1.28064	62.3989	29.9149	69.4407	10.0799	9.39901	12.835	4.48183	79.0825	0	-13.8456	1.10312	-1.75796	-6.83184	2.17047	-10.6371	0.410781	7.58432	201.103	193.168	89.3629	L	7.8993	2.33869	4.24047	2.2406	1.89278	5.30382	844.765	2684.75
A	L	AWxxLxxLx1L3.ma	1.28653	86.2281	28.6058	71.1092	10.0303	9.42513	10.8085	4.48183	78.1519	0	-12.8592	4.31334	0.0878826	-15.8635	-4.59596	-2.77215	-1.07083	8.0392	204.313	184.136	97.2278	L	9.28591	2.31267	4.26422	2.24338	1.81318	5.31965	958.707	2498.67
A	L	AWxxLxxLx1L3.ma	1.29844	71.2431	25.1441	73.7999	11.8366	7.64565	10.4443	4.48183	78.104	0	3.99555		-2.72447	-19.8027		-9.21381	-2.53436	7.0011		180.197	90.7862	L	8.44056	2.23928	4.30136	2.03414	1.79771		865.027	2418.93
A	L	AWxxLxxLx1L3.ma	1.23685	65.024	26.922	67.1308	8.50949	7.94559	11.5242	4.48183	78.1679	0	-1.78799		7.4307	19.6475		-7.32671	0.863121	11.4312		219.648	92.6733	L	8.06375	2.27786	4.20664	2.07262	1.84248		892.138	3255.29
A	L	AWxxLxxLx1L3.ma	1.25615	66.0356		65.2099	7.84675			4.48183		0	-20.612		0.286491	9.33586		-6.1794				209.336	93.8206	L	8.12623		4.17761				908.756	3028.76
A	L	AWxxLxxLx1L3.ma	1.26134	54.9625		72.7831	10.5502			4.48183		0	2.53572		1.86517	21.2445		-14.748				221.244	85.252	L	7.41367		4.28748				787.149	3290.85
A	L	AWxxLxxLx1L3.ma	1.29056	66.5991	34.3601	69.0731	12.2	9.10674	11.4337	4.48183	78.0304	0	12.4016		0.133874	14.8869		-4.26455	0.0932942	6.33178		214.887	95.7355	L	8.16083	2.42111	4.23516	2.20901	1.83885		936.719	3150.03
A	L	AWxxLxxLx1L3.ma	1.30155	92.3688	30.7854	81.2159	10.7374	10.9234	14.3616	4.48183	78.4928	0			13.2406			-10.1933	-0.184902	7.81363			89.8067	L	9.61087	2.35552	4.39711	2.3909	1.94671		851.066
A	L	AWxxLxxLx1L3.ma	1.27668	56.1545	36.7123	75.6045	9.52197	12.938	10.0715	4.48183	78.7882	0	-15.1307		9.43639	3.06851		-12.3313	-0.770871	9.05441		203.069	87.6687	L	7.49363	2.46152	4.32552	2.56017	1.78145		820.856	2893.77
A	L	AWxxLxxLx1L3.ma	1.28324	71.6987	27.247	68.2513	9.06376	8.05365	10.6836	4.48183	78.6425	0	-11.5055		6.76693	13.5164		-4.72923	0.548753	9.78051		213.516	95.2708	L	8.46751	2.2847	4.2232	2.08613	1.80792		929.907	3119.94
A	L	AWxxLxxLx1L3.ma	1.25728	71.2752	30.9326	69.8917	9.9686	9.74845	10.2317	4.48183	77.621	0	-8.30223	13.5661	0.992389	-23.3464	10.5021	-3.55442	-0.936403	4.8221	213.566	176.654	96.4456	L	8.44246	2.35833	4.24695	2.27711	1.78849	5.36395	947.16	2347.92
A	L	AWxxLxxLx1L3.ma	1.24401	63.1856	44.4798	74.7565	11.0903	15.2433	18.904	4.48183	78.2839	0	-7.33757		-0.283383	1.18755		-9.21092	-1.51552	6.0318		201.188	90.7891	L	7.94894	2.5825	4.31424	2.72414	2.08516		865.068	2853.66
A	L	AWxxLxxLx1L3.ma	1.26805	63.3119	31.1202	70.1629	8.46148	8.07972	11.0379	4.48183	78.1012	0	16.9782		1.66292	-16.0495		-10.2684	-1.71509	6.43829		183.95	89.7316	L	7.95688	2.3619	4.25082	2.08936	1.82273		849.998	2494.89
A	L	AWxxLxxLx1L3.ma	1.30305			82.7496	9.16039			4.48183		0			10.836			-17.2902					82.7098	L			4.41582				752.204
A	L	AWxxLxxLx1L3.ma	1.24767	76.7985	31.4553	75.655	12.2593	10.1733	11.5444	4.48183	77.3701	0	11.6766	-8.95234	-0.113242	45.6204	-10.6546	-13.4912	-1.31527	7.79992	191.048	245.62	86.5088	L	8.76348	2.36823	4.32618	2.31977	1.84329	5.25252	804.619	3849.43
A	L	AWxxLxxLx1L3.ma	1.25663	64.7	64.5509	72.4366	12.8203	8.84229	16.5663	4.48183	77.5474	0	24.4603	-7.57518	-7.5468	-13.2037	-26.9204	-5.14856	-0.229304	2.95715	192.425	186.796	94.8514	L	8.04363	2.83449	4.28271	2.17955	2.01747	5.25971	923.774	2553.01
A	L	AWxxLxxLx1L3.ma	1.222	45.7153	67.7441	64.976	9.05262	14.3295	18.6703	4.48183	78.8199	0	-3.90985		-1.85645	-0.326266		0.54929	-2.37147	0.370252		199.674	100.549	L	6.76131	2.86892	4.17402	2.66232	2.07868		1008.25	2821.51
A	L	AWxxLxxLx1L3.ma	1.18508	46.3405	22.4444	73.9678	9.16607	8.00033	13.6527	4.48183	77.6865	0	-14.01		9.85497	-3.69835		-11.3293	-0.641278	7.66795		196.302	88.6707	L	6.80739	2.17659	4.30363	2.07948	1.92223		834.968	2750.34
A	L	AWxxLxxLx1L3.ma	1.19921	68.2791	25.0172	72.4898	12.915	9.408	10.8496	4.48183	77.1789	0	4.6718		1.65453	-12.0333		-3.91051	-1.02055	5.67437		187.967	96.0895	L	8.26312	2.23645	4.28345	2.24156	1.8149		941.92	2577.04
A	L	AWxxLxxUx1W.mat	1.14287	64.2605	31.9702	63.3472	12.5204	6.68341	9.61085	4.10026	75.2793	0	-10.9435	-14.6102	8.17718	3.72921	-18.9921	-11.5324	-1.15791	5.91361	185.39	203.729	88.4676	U	8.01627	2.37786	4.14863	1.89963	1.76072	5.22246	832.101	2907.9
A	L	AWxxLxxUx1W.mat	1.13198	53.8167	37.5747	66.2732	10.7146	5.94653	12.2943	4.10026	74.3408	0	14.9416		9.70614	1.50699		-13.2103	-0.126112	1.41996		201.507	86.7897	U	7.33599	2.47585	4.19379	1.78281	1.87252		808.541	2860.46
A	L	AWxxLxxUx1W.mat	1.1509	50.1772	35.1692	59.0534	10.8733	5.62155	9.27505	4.10026	75.4943	0	1.10624	5.40557	4.12328	1.82778	16.2998	-8.16993	-1.24676	2.28625	205.406	201.828	91.8301	U	7.08358	2.43523	4.07844	1.72661	1.74514	5.32499	879.989	2867.29
A	L	AWxxLxxUx1W.mat	1.10834	56.8238	43.5453	57.118	11.9057	6.50675	10.9741	4.10026	75.5492	0	35.8384	17.7649	0.655198	-3.22739	20.8346	-2.75965	-1.82063	1.51958	217.765	196.773	97.2403	U	7.53815	2.56883	4.04512	1.87284	1.82009	5.38342	958.892	2760.24
A	L	AWxxLxxUx1W.mat	1.14589	54.8969	34.0543	58.3913	7.99994	6.82931	13.4382	4.10026	76.1757	0	18.3432		2.29033	-9.65029		-3.26735	-0.746073	-2.52871		190.35	96.7327	U	7.40924	2.4157	4.06717	1.92122	1.91463		951.392	2626.2
A	L	AWxxLxxUx1W.mat	1.16599	61.0266	27.2762	60.29	11.3893	6.10465	11.0284	4.10026	75.8999	0	-9.21972		5.51351	8.39479		-6.04298	-1.68077	1.59144		208.395	93.957	U	7.81195	2.28531	4.09917	1.80905	1.82233		910.739	3008.36
A	L	AWxxLxxUx1W.mat	1.11847	74.4722	32.7241	66.3208	11.1319	6.1354	12.5071	4.10026	75.2105	0	6.43628		12.136	-25.2683		-10.4331	0.35132	2.23191		174.732	89.5669	U	8.62973	2.39176	4.1945	1.81407	1.88057		847.659	2309.71
A	L	AWxxLxxUx1W.mat	1.12839	71.4462	34.7	57.5371	7.79925	4.73647	11.1556	4.10026	74.8184	0	7.03691	8.64708	8.1324	-28.4065	17.53	-5.51587	-0.672688	4.20745	208.647	171.594	94.4841	U	8.45258	2.42707	4.05243	1.55529	1.82757	5.34064	918.414	2247.77
A	L	AWxxLxxUx1W.mat	1.14126	72.6053	36.4343	60.6221	11.3763	5.88651	13.3055	4.10026	75.3101	0	-11.7118		3.92356	15.1318		-6.50305	-0.0154993	-0.25636		215.132	93.4969	U	8.52087	2.45684	4.10466	1.77266	1.90989		904.058	3155.42
A	L	AWxxLxxUx1W.mat	1.11255	49.1483	37.2947	61.1968	9.9262	5.97002	11.7614	4.10026	75.7822	0	2.35158	-16.2023	7.45872	3.63392	-14.8715	-13.5524	-0.685083	2.9873	183.798	203.634	86.4476	U	7.01059	2.47122	4.11409	1.78675	1.85189	5.21384	803.766	2905.86
A	L	AWxxLxxUx1W.mat	1.07786	40.2641	37.984	57.8232	11.158	7.58986	12.0087	4.10026	76.6394	0		11.6499	6.03966		16.1813	-7.60761	0.68876	-0.0100118	211.65		92.3924	U	6.3454	2.48256	4.05739	2.02681	1.86155	5.35493	888.085
A	L	AWxxLxxUx1W.mat	1.11882	61.0218	31.3387	59.5623	12.476	6.4254	10.9483	4.10026	76.2553	0	-9.44363	-11.2988	1.78581	-13.4897	-14.5363	-6.00548	-2.09923	3.45249	188.701	186.51	93.9945	U	7.81165	2.36603	4.08702	1.86026	1.81902	5.24016	911.284	2547.15
A	L	AWxxLxxUx1W.mat	1.10305	52.7408	35.8868	63.9713	11.5854	5.92744	9.7571	4.10026	75.5118	0	5.30094	-10.3472	8.84423	11.872	-14.7725	-11.6195	-2.48707	1.19181	189.653	211.872	88.3805	U	7.26229	2.44756	4.15843	1.77959	1.76738	5.24519	830.873	3083.97
A	L	AWxxLxxUx1W.mat	1.09366	56.4649	35.8761	53.5092	11.1699	5.859	12.2678	4.10026	75.0716	0		-17.7691	-0.0579382		-14.9312	-6.69317	0.196368	4.90646	182.231		93.3068	U	7.51431	2.44738	3.97985	1.76798	1.87151	5.20527	901.302
A	L	AWxxLxxUx1W.mat	1.13572	59.1773	40.1874	59.5809	7.01497	5.80584	11.8868	4.10026	73.2142	0	-7.53237	-17.1868	3.65768	27.0998	-14.0745	-6.46893	-0.0178886	2.34174	182.813	227.1	93.5311	U	7.69268	2.51781	4.08734	1.75886	1.85681	5.20847	904.553	3422.36
A	L	AWxxLxxUx1W.mat	1.0759	62.4575	28.0959	53.5239	11.6652	6.38053	11.4764	4.10026	75.6862	0	-5.58976	2.36202	3.36503	-26.9525	3.52487	-7.24311	-0.530945	0.847693	202.362	173.047	92.7569	U	7.90301	2.30229	3.98013	1.85325	1.84057	5.31006	893.345	2276.4
A	L	AWxxLxxUx1W.mat	1.07778	58.779	32.6577	56.42	11.7047	6.86438	13.3253	4.10026	75.5714	0	8.83462		4.88788	-13.0706		-9.93437	-0.601105	2.98287		186.929	90.0656	U	7.66675	2.39054	4.03282	1.92635	1.9106		854.749	2555.74
A	L	AWxxLxxUx1W.mat	1.09074	51.7297	34.7248	59.4553	12.4398	6.89767	11.4692	4.10026	75.7873	0	-8.99353	-16.3308	8.57431	2.53992	-10.0402	-12.6748	-0.936845	7.23608	183.669	202.54	87.3252	U	7.19234	2.4275	4.08522	1.93118	1.84028	5.21314	816.036	2882.48
A	L	AWxxLxxUx1W.mat	1.10439	55.9757	36.8081	58.2771	8.57445	6.38714	9.72376	4.10026	75.0865	0	24.8814		5.46996	6.10151		-8.68528	-0.701367	0.89265		206.102	91.3147	U	7.48169	2.46312	4.06521	1.85429	1.76587		872.592	2958.84
A	L	AWxxLxxUx1W.mat	1.08539	51.3969	37.5164	59.7748				4.10026		0	-1.77558		9.68407	-8.85736		-6.49205	0.950316	2.11592		191.143	93.5079	U	7.16916	2.47489	4.09058				904.217	2642.63
A	L	AWxxLxxUx1W.mat	1.10786	51.8349	30.9515	59.5628				4.10026		0	-8.03066	-16.1336	4.62085	-7.31765	-8.35013	-6.81261	-1.09012	6.88169	183.866	192.682	93.1874	U	7.19964	2.35869	4.08703			5.21421	899.572	2674.62
A	L	AWxxLxxUx1W.mat	1.05646	52.5263	33.062	51.4606	11.3801	6.15067	12.5297	4.10026	76.5092	0	-6.54125	-13.9522	3.18119	-25.7872	-11.1634	-2.44059	0.2868	1.08517	186.048	174.213	97.5594	U	7.2475	2.39791	3.94082	1.81656	1.88142	5.226	963.615	2299.43
A	L	AWxxLxxUx1W.mat	1.04626	76.5975	36.815	53.8827	9.9741	6.9088	9.22592	4.10026	75.5845	0	-11.9433		6.90747	-32.8696		-5.17568	1.28769	4.84702		167.13	94.8243	U	8.752	2.46324	3.98681	1.9328	1.74282		923.378	2160.64
A	L	AWxxLxxUx1W.mat	0.99356	55.8059	34.447	59.154	13.2728	8.18016	10.7225	4.10026	76.3611	0	4.65171		2.24588	-3.07002		-3.227	0.509946	1.78932		196.93	96.773	U	7.47033	2.42263	4.08014	2.10171	1.80957		951.988	2763.55
A	L	AWxxLxxux1L4.ma	1.14685	47.3124	26.7166	56.3544	7.01857	6.6121	11.1316	4.33294	75.6446	0	-18.1051		3.52268	-0.790206		-12.0652	-2.39921	9.86788		199.21	87.9348	U	6.8784	2.2735	4.03166	1.8889	1.82658		824.595	2811.68
A	L	AWxxLxxux1L4.ma	1.16412	51.32	31.8938	56.1618				4.33294		0	7.29753		-1.22114	19.3967		-6.08534	-1.40789	2.69526		219.397	93.9147	U	7.1638	2.37644	4.02824				910.123	3249.71
A	L	AWxxLxxux1L4.ma	1.14003	54.9832	32.2423	53.0787	10.77	5.94493	9.87095	4.33294	74.4821	0	1.90237	-6.80035	0.751533	31.9154	-5.22769	-6.46155	-1.0068	4.76246	193.2	231.915	93.5384	U	7.41506	2.3829	3.97177	1.78254	1.77251	5.26372	904.66	3531.79
A	L	AWxxLxxux1L4.ma	1.13177	40.8106	27.8555	57.0592	11.395	5.60692	9.8	4.33294	76.2928	0	-6.72945		-3.39609	18.6226		-1.24961	-0.238192	7.70055		218.623	98.7504	U	6.38832	2.29735	4.04409	1.724	1.76932		981.315	3232.53
A	L	AWxxLxxux1L4.ma	1.0932	46.8248	27.2829	50.925	10.2851	6.9008	11.7575	4.33294	75.2245	0	7.37569		2.50242	13.214		-4.56954	-1.10111	-1.51348		213.214	95.4305	U	6.84286	2.28546	3.93035	1.93164	1.85174		932.246	3113.32
A	L	AWxxLxxux1L4.ma	1.17752	51.2353	38.7048	59.3893	9.95863	6.15731	10.3933	4.33294	75.6588	0	13.9259		-2.93909	22.8645		1.90722	-2.79615	-2.27672		222.864	101.907	U	7.15788	2.49426	4.08411	1.81764	1.79551		1028.74	3327.06
A	L	AWxxLxxux1L4.ma	1.16005	54.9349	32.1869	60.6592	9.67677	6.5452	10.5603	4.33294	74.7423	0	4.86235		2.80396	2.24424		-9.31395	-1.95956	1.16436		202.244	90.686	U	7.41181	2.38188	4.10527	1.87873	1.80268		863.596	2876.17
A	L	AWxxLxxux1L4.ma	1.10832	26.2398	35.5799	54.9181	8.87882	5.80029	12.1321	4.33294	75.0347	0	3.54835		0.247891	0.0303673		-4.07901	-0.122167	-1.23801		200.03	95.921	U	5.12248	2.44231	4.00584	1.75791	1.86631		939.443	2829.07
A	L	AWxxLxxux1L4.ma	1.12266	30.7091	39.1406	59.736	10.3501	5.82677	13.9842	4.33294	74.3575	0	7.05428		3.29816	8.73396		-11.7006	-2.33441	4.45882		208.734	88.2994	U	5.54158	2.50125	4.08994	1.76246	1.93379		829.73	3015.71
A	L	AWxxLxxux1L4.ma	1.08954		37.7811	55.7334	11.5332	6.37339	10.928	4.33294	74.8835	0			-3.29541			-5.19834	-0.645709				94.8017	U		2.47924	4.02058	1.85213	1.81817		923.047
A	L	AWxxLxxux1L4.ma	1.09432	58.2547	32.5644	48.1349	8.39397	5.11167	12.7796	4.33294	75.2713	0	9.18147		-0.813605	8.54247		-5.03029	0.151896	0.326985		208.542	94.9697	U	7.63248	2.38883	3.87401	1.63153	1.89073		925.503	3011.56
A	L	AWxxLxxux1L4.ma	1.09237	30.8528	23.9574	60.1394	8.49567	7.28223	11.4085	4.33294	75.0344	0	-3.70646	15.6505	2.39696	18.4906	7.02535	-13.4756	-4.8419	4.36702	215.651	218.491	86.5244	U	5.55453	2.21238	4.09666	1.98544	1.83784	5.37366	804.837	3229.6
A	L	AWxxLxxux1L4.ma	1.12029	29.1869	40.3864	56.7654	14.1307	6.97219	12.6735	4.33294	76.0826	0	-8.30167	14.7184	-2.13533	8.27642	21.3691	-3.44563	-0.406934	0.736292	214.718	208.276	96.5544	U	5.40249	2.52092	4.03893	1.94193	1.88679	5.36933	948.763	3005.8
A	L	AWxxLxxux1L4.ma	1.07099	46.3449	28.737	54.2534	7.97955	6.36979	11.955	4.33294	75.4055	0	25.5668		3.90611	5.517		-6.58283	0.340198	-4.20454		205.517	93.4172	U	6.80771	2.31532	3.99367	1.85157	1.85946		902.901	2946.26
A	L	AWxxLxxux1L4.ma	1.08553	42.5573	31.2182	59.5312	9.95749	6.26131	9.21875	4.33294	74.8034	0	29.0078		1.67648	-3.47182		-5.64849	-0.402027	1.58697		196.528	94.3515	U	6.5236	2.36375	4.0865	1.83439	1.74248		916.481	2755.1
A	L	AWxxLxxux1L4.ma	1.1308	34.3883	38.8052	63.1713	13.3503	9.12202	12.3066	4.33294	74.2161	0	20.018	7.0271	5.05637	-4.47827	18.1336	-4.56879	-0.717798	2.12125	207.027	195.522	95.4312	U	5.86416	2.49587	4.14585	2.21069	1.87299	5.33285	932.257	2733.96
A	L	AWxxLxxux1L4.ma	1.02947	28.2096	31.8131	48.5567				4.33294		0	-6.02705		-8.99305	-15.2565		1.63488	1.5054	-5.9856		184.743	101.635	U	5.31127	2.37493	3.88273				1024.62	2511.04
A	L	AWxxLxxux1L4.ma	1.10026	41.9163	37.9788	55.438	7.50863	6.18067	9.58053	4.33294	74.5162	0	17.772		-1.03711	-7.76845		-7.90332	-1.26395	2.48972		192.232	92.0967	U	6.47428	2.48248	4.01526	1.82143	1.75933		883.824	2665.24
A	L	AWxxLxxux1L4.ma	1.08649	46.203	32.3214	65.093	8.78979	8.55377	10.4174	4.33294	74.5555	0	-7.79833		-6.27996	-12.3154		8.8931	0.166915	-3.29373		187.685	108.893	U	6.79728	2.38436	4.17582	2.14637	1.79655		1136.32	2571.24
A	L	AWxxLxxux1L4.ma	1.02505	43.2645	36.6243	47.7172	10.3673	7.47512	14.0941	4.33294	75.1684	0	-4.54062	-6.54108	0.273338	-26.3992	2.24079	-3.18898	1.52434	-0.919261	193.459	173.601	96.811	U	6.57758	2.46004	3.86529	2.01158	1.93758	5.26507	952.549	2287.32
A	L	AWxxLxxux1L4.ma	1.0659	41.0538	37.2646	58.6317	9.2242	6.26068	12.689	4.33294	75.4092	0	-2.70306		8.59344	17.3871		-2.02225	-1.08104	-3.44057		217.387	97.9778	U	6.40733	2.47072	4.07128	1.83429	1.88737		969.82	3205.17
A	L	AWxxLxxux1L4.ma	1.00798	31.7039	24.4672	55.3715	12.7242	7.36778	11.9222	4.33294	75.6312	0		8.06727	2.53459		7.08502	-5.77214	-2.56297	1.59754	208.067		94.2279	U	5.63062	2.22406	4.01406	1.99712	1.85819	5.33786	914.68
A	L	AWxxLxxux1L4.ma	0.976875	38.4516	33.4817	55.7417	8.2653	5.45464	12.043	4.33294	75.6136	0	23.9467	19.5487	8.58511	0.30897	-8.23881	-7.55477	-0.812581	-3.77818	219.549	200.309	92.4452	U	6.20094	2.40548	4.02073	1.69647	1.86287	5.39157	888.846	2834.98
A	L	AWxxLxxux1L4.ma	1.00128	34.1224	30.3146	54.3018	10.097	6.58667	13.0031	4.33294	75.7053	0	25.0098		8.47608	22.7438		1.44058	-1.96737	-0.540044		222.744	101.441	U	5.84144	2.34646	3.99456	1.88505	1.89894		1021.69	3324.36
A	L	AWxxLxxNx1L3.ma	1.20595	65.4393	28.0248	57.6578	8.95553	7.15766	10.1961	4.52814	79.1646	0	11.169		3.44628	36.8308		-2.86584	1.2111	14.6107		236.831	97.1342	N	8.08946	2.30084	4.05452	1.96818	1.78693		957.322	3644.66
A	L	AWxxLxxNx1L3.ma	1.13935	63.8977		56.6557	6.83038			4.52814		0	22.5505		13.7591	27.9616		-3.54845				227.962	96.4516	N	7.9936		4.03699				947.248	3441.85
A	L	AWxxLxxNx1L3.ma	1.16673	73.8813	14.4972	63.196	11.0881	7.92868	10.6031	4.52814	78.9599	0			4.55258			-6.85886	-0.232842	14.0941			93.1411	N	8.59542	1.95129	4.14624	2.07049	1.8045		898.902
A	L	AWxxLxxNx1L3.ma	1.22495	60.5046		64.0872	10.3504			4.52814		0	13.3256		7.78058	-11.6983		-8.25859				188.302	91.7414	N	7.77847		4.16024				878.715	2583.93
A	L	AWxxLxxNx1L3.ma	1.1667	46.2982	22.3496	65.6628	10.1589	9.21904	12.3049	4.52814	79.7737	0	0.815215		13.2507	33.3396		-3.81777	0.84472	14.0796		233.34	96.1822	N	6.80428	2.17429	4.18453	2.22127	1.87292		943.283	3564.37
A	L	AWxxLxxNx1L3.ma	1.17308	61.3675	20.232	64.4014	9.5206	7.12166	12.6788	4.52814	79.1669	0	9.13298		-3.80655	18.893		4.77367	1.89189	9.99305		218.893	104.774	N	7.83374	2.12085	4.16514	1.96314	1.88699		1072.45	3238.53
A	L	AWxxLxxNx1L3.ma	1.19995	51.9557	19.3067	64.3483	8.42671	7.25512	10.1645	4.52814	80.3263	0	13.4119		0.307011	22.2093		-6.92922	-1.12953	10.0135		222.209	93.0708	N	7.20803	2.09617	4.16431	1.98171	1.78555		897.884	3312.4
A	L	AWxxLxxNx1L3.ma	1.16241	77.7706	25.4496	65.749	10.9154			4.52814		0	-25.7623		4.70231	44.1246		-14.64	-2.35965	9.46581		244.125	85.36	N	8.81877	2.24605	4.18584				788.645	3814.32
A	L	AWxxLxxNx1L3.ma	1.18466	58.8548	22.6527	64.1308	7.84402	7.93091	11.2096	4.52814	78.9	0	7.97061		5.4567	35.6429		-2.97156	0.728175	13.6249		235.643	97.0284	N	7.67169	2.18162	4.16092	2.07077	1.82978		955.759	3617.28
A	L	AWxxLxxNx1L3.ma	1.14736	59.9915	21.2759	54.5569	8.89806	6.42656	13.3063	4.52814	79.3788	0	8.27961		12.3955	15.8619		-0.218846	3.62856	14.4088		215.862	99.7812	N	7.74542	2.14769	3.99924	1.86044	1.90992		996.719	3171.49
A	L	AWxxLxxNx1L3.ma	1.15129	71.1287	29.5954	68.7576	9.79929	7.82093	10.8795	4.52814	80.2407	0	10.681		4.88952	48.8927		-9.06101	-2.15027	10.2211		248.893	90.939	N	8.43378	2.33242	4.23059	2.0568	1.81615		867.212	3926.61
A	L	AWxxLxxNx1L3.ma	1.21083	72.5382		62.5069	6.86503			4.52814		0	31.577		1.77499	-18.4191		-4.04764				181.581	95.9524	N	8.51693		4.13528				939.904	2446.84
A	L	AWxxLxxNx1L3.ma	1.1503	80.1656		67.0306	7.41948			4.52814		0	49.6022		12.8363	5.18623		-12.5686				205.186	87.4314	N	8.95353		4.20515				817.526	2939.15
A	L	AWxxLxxNx1L3.ma	1.16146	37.8485	20.0748	65.346	6.81962	9.88939	8.77399	4.52814	79.6007	0	6.34887		10.6501	19.7319		-8.8149	-1.10714	13.7945		219.732	91.1851	N	6.15211	2.11672	4.1797	2.29146	1.72107		870.735	3257.16
A	L	AWxxLxxNx1L3.ma	1.1909	71.1727	22.7998	64.7286	9.20098	6.42135	11.9334	4.52814	78.6859	0	14.6131		-0.520795	33.3625		-11.1101	-1.05854	11.9057		233.362	88.8899	N	8.43639	2.18516	4.1702	1.85963	1.85862		838.067	3564.89
A	L	AWxxLxxNx1L3.ma	1.12605	35.7899		62.3257	4.97657			4.52814		0	5.30781		10.0138	16.1812		-12.0951				216.181	87.9049	N	5.98247		4.13237				824.176	3178.53
A	L	AWxxLxxNx1L3.ma	1.16586		18.7369	59.5318				4.52814		0			1.19908			1.38024	0.466585				101.38	N		2.08053	4.08651				1020.77
A	L	AWxxLxxNx1L3.ma	1.11394	57.5899	17.3743	61.214	9.54259	7.53014	10.7201	4.52814	78.882	0	11.2468		4.02782	30.6841		-1.10419	1.43947	11.8575		230.684	98.8958	N	7.5888	2.04163	4.11438	2.01891	1.80946		983.483	3503.7
A	L	AWxxLxxNx1L3.ma	1.12149	64.958	16.0086	58.3449	6.6394	7.68677	10.2385	4.52814	79.3678	0	-14.4585		6.4213	32.7812		-4.69793	1.20354	9.9468		232.781	95.3021	N	8.05965	2.00027	4.06637	2.0395	1.78879		930.365	3551.58
A	L	AWxxLxxNx1L3.ma	1.14872	35.9424	17.4361	62.2965	9.29882	8.43412	11.7508	4.52814	78.8842	0	6.52705	8.53746	6.60699	0.629608	11.206	-6.03962	0.267888	14.3995	208.537	200.63	93.9604	N	5.9952	2.04344	4.13191	2.13228	1.85147	5.34012	910.788	2841.79
A	L	AWxxLxxNx1L3.ma	1.06665	47.0055	17.943	54.6676	8.95479	9.12913	9.56405	4.52814	78.376	0	-7.48532		8.07993	-7.74906		2.01679	2.8075	12.2706		192.251	102.017	N	6.85606	2.05814	4.00127	2.21147	1.75857		1030.4	2665.65
A	L	AWxxLxxNx1L3.ma	1.12376	47.9114	27.9186	56.6355	7.94593	6.54973	13.2758	4.52814	78.842	0	-13.1432		9.73185	5.99869		-1.46573	2.30558	12.1793		205.999	98.5343	N	6.9218	2.29865	4.03664	1.87942	1.90882		978.095	2956.63
A	L	AWxxLxxNx1L3.ma	1.16715	43.9876		64.5099	8.48725			4.52814		0	11.731		8.54578	11.4598		-4.49067				211.46	95.5093	N	6.63231		4.16682				933.402	3074.98
A	L	AWxxLxxNx1L3.ma	1.19022	67.4524		73.1573	9.24201			4.52814		0	20.7854		11.9569	19.1075		-13.4888				219.108	86.5112	N	8.21294		4.29261				804.652	3243.29
A	L	AWxxLxxNx1L3.ma	1.12715	57.9801		56.4505	7.98619			4.52814		0	10.4175		3.4726	37.1378		-3.94971				237.138	96.0503	N	7.61447		4.03336				941.343	3651.75
A	L	AWxxLxxNx1L3.ma	1.10484	54.9114	33.2738	56.1776	8.06142	6.71248	12.7701	4.52814	78.9351	0	8.04869		1.71925	39.5527		-1.0907	-0.215492	11.6572		239.553	98.9093	N	7.41022	2.40174	4.02852	1.90397	1.89038		983.684	3707.67
A	L	AWxxLxxNx1L3.ma	1.11345	45.5361	22.4211	61.0611	7.24574	5.81904	10.0707	4.52814	78.9913	0	12.7467	1.72206	6.99001	6.16796	-6.8313	-7.41236	-0.75668	13.4162	201.722	206.168	92.5876	N	6.74804	2.17603	4.11188	1.76114	1.78142	5.30689	890.901	2960.27
A	L	AWxxLxxNx1L3.ma	1.12179	62.3545	19.4278	62.5865	8.23642	7.48194	9.21139	4.52814	78.9317	0	13.386		5.37051	30.1328		-9.90932	-2.62254	16.3324		230.133	90.0907	N	7.89649	2.09945	4.13655	2.01249	1.74213		855.106	3491.14
A	L	AWxxLxxNx1L3.ma	1.13812	46.1467	21.1254	67.5416	8.49258	10.92	12.5059	4.52814	80.274	0	4.57442		9.91748	17.8022		-13.7875	-1.22817	13.9786		217.802	86.2125	N	6.79314	2.14388	4.21274	2.3906	1.88052		800.489	3214.35
A	L	AWxxLxxNx1L3.ma	1.13216	58.2421	28.1835	69.0591	7.73655	7.12646	9.18407	4.52814	78.689	0	23.3736		13.0003	21.1726		-9.13519	-2.73163	12.7657		221.173	90.8648	N	7.63165	2.30409	4.23496	1.96381	1.74084		866.151	3289.25
A	L	AWxxLxxNx1L3.ma	1.13736	58.7101		71.302	8.81883			4.52814		0	-21.8323		9.67184	12.2539		-11.8743				212.254	88.1257	N	7.66225		4.26692				827.283	3092.31
A	L	AWxxLxxNx1L3.ma	1.04715	51.1238	28.2291	53.4242	6.52533	7.94678	9.84602	4.52814	77.7203	0	-24.4678	20.0373	10.7734	-7.69841	3.7987	2.75603	3.22796	13.5927	220.037	192.302	102.756	N	7.15009	2.30502	3.97826	2.07277	1.77139	5.3938	1041.62	2666.7
A	L	AWxxLxxNx1L3.ma	1.09755	40.2038	20.2791	61.0376				4.52814		0	-5.23531	13.4734	3.54137	27.4314	6.85247	-1.33527	-0.689328	15.3378	213.473	227.431	98.6647	N	6.34064	2.12208	4.11149			5.36351	980.038	3429.85
A	R	AWxxRxxUx1W.mat	1.22938	83.8252	37.9645	65.1665	11.2699	7.0776	13.5769	3.98292	74.4136	0	52.3795	10.4314	7.40852	15.2615	10.7275	9.73567	-1.40238	14.9463	210.431	215.262	109.736	U	9.15561	2.48224	4.17695	1.95693	1.91955	5.34916	1149.53	3158.27
A	R	AWxxRxxUx1W.mat	1.19922	63.6093	30.0332	59.3758	7.55148	4.80291	10.4473	3.98292	74.9889	0	0.607897		6.30742	-7.58309		6.50973	1.29809	11.4807		192.417	106.51	U	7.97555	2.34099	4.08389	1.56922	1.79784		1099.22	2669.1
A	R	AWxxRxxUx1W.mat	1.21547	74.2745	36.0775	68.8546	12.9816	7.22511	14.8312	3.98292	74.8585	0	40.1088	7.40176	8.73473	0.689157	20.6195	11.0315	1.13035	20.7735	207.402	200.689	111.031	U	8.61827	2.45081	4.232	1.97756	1.96243	5.33466	1169.95	2843.06
A	R	AWxxRxxUx1W.mat	1.17199	68.9996	26.2262	59.4344	9.698	5.57121	12.876	3.98292	75.7696	0	11.5199		12.2567	4.30738		6.68916	-0.633339	11.5833		204.307	106.689	U	8.3066	2.263	4.08487	1.71761	1.89428		1102	2920.29
A	R	AWxxRxxUx1W.mat	1.18934	75.3895	29.1654	64.0631	9.85539	5.65063	12.5642	3.98292	76.5782	0	10.0735		10.2738	-13.6913		8.72693	0.249516	20.3849		186.309	108.727	U	8.68271	2.3239	4.15987	1.73177	1.88271		1133.72	2543.02
A	R	AWxxRxxUx1W.mat	1.08333	83.7826	32.0941	49.4383	7.25861	4.24572	10.6952	3.98292	75.2244	0	18.5003		13.7037	27.2671		6.13399	1.42833	21.3653		227.267	106.134	U	9.15328	2.38016	3.90073	1.44591	1.80841		1093.41	3426.14
A	R	AWxxRxxUx1W.mat	1.19688	83.1389	26.0243	67.6384	11.0413	6.18071	9.53356	3.98292	74.8993	0	17.4071	-3.85604	14.7394	-10.5538	-4.22635	7.36556	0.40258	19.4653	196.144	189.446	107.366	U	9.11805	2.25863	4.21418	1.82143	1.75717	5.27885	1112.49	2607.53
A	R	AWxxRxxUx1W.mat	1.13381	80.9242	32.3929	54.6455	10.3084	5.85957	14.2675	3.98292	75.8117	0	20.4562		8.75069	-25.277		8.36913	0.451542	11.9777		174.723	108.369	U	8.99579	2.38568	4.00087	1.76808	1.94351		1128.13	2309.54
A	R	AWxxRxxUx1W.mat	1.17426	64.0183	32.7528	71.7012	12.6066	12.0867	13.9979	3.98292	76.6537	0	15.5899	-3.37146	17.3137	-25.9698	12.8113	11.8211	-1.28858	22.467	196.629	174.03	111.821	U	8.00114	2.39228	4.27251	2.4921	1.93427	5.28132	1182.46	2295.81
A	R	AWxxRxxUx1W.mat	1.13109	65.4358	25.3141	54.2285	7.3763	5.40739	11.8196	3.98292	75.1514	0	16.0664	17.5109	1.74745	18.0959	2.76968	8.40708	-0.10618	18.3913	217.511	218.096	108.407	U	8.08924	2.24306	3.99321	1.68777	1.85418	5.38225	1128.72	3220.86
A	R	AWxxRxxUx1W.mat	1.16708	60.6319	28.959	60.7747	9.51372	6.60624	11.2556	3.98292	74.951	0	-0.981044		13.1167	-7.02663		-1.48759	2.69656	12.5863		192.973	98.5124	U	7.78665	2.31977	4.10717	1.88801	1.83165		977.769	2680.69
A	R	AWxxRxxUx1W.mat	1.11882	61.4971	30.0917	57.3415	11.7107	5.60179	14.8658	3.98292	76.1675	0	3.20331	11.2624	13.7522	1.48593	14.351	6.14784	0.744182	12.5745	211.262	201.486	106.148	U	7.84201	2.34213	4.04902	1.72309	1.96357	5.3531	1093.62	2860.01
A	R	AWxxRxxUx1W.mat	1.18243	81.0883	27.7956	64.9474	11.4423	7.76129	14.1071	3.98292	76.4129	0	-14.4919		11.0061	-19.7452		6.86472	-0.403894	12.613		180.255	106.865	U	9.0049	2.29612	4.17358	2.04915	1.93802		1104.72	2420.08
A	R	AWxxRxxUx1W.mat	1.12695	67.2721	26.9115	62.2055	10.7873	6.6706	10.3403	3.98292	76.3148	0	21.939	13.1464	11.4949	-9.947	9.09905	6.72053	-0.831425	18.4072	213.146	190.053	106.721	U	8.20196	2.27764	4.13044	1.89771	1.79322	5.36198	1102.48	2620.07
A	R	AWxxRxxUx1W.mat	1.14769	79.4003	39.3822	60.8812	9.5362	6.91139	11.24	3.98292	75.7711	0	40.8796		6.38019	-5.48902		6.31131	1.02413	20.3673		194.511	106.311	U	8.91068	2.5051	4.10892	1.93317	1.83101		1096.15	2712.79
A	R	AWxxRxxUx1W.mat	1.11528	60.588	30.5635	57.7501	11.8571	6.39121	14.0707	3.98292	76.2187	0	18.7959	-12.184	-1.06294	2.51258	-0.967537	11.4838	-0.074273	16.2385	187.816	202.513	111.484	U	7.78383	2.35126	4.05612	1.85492	1.93677	5.23546	1177.11	2881.89
A	R	AWxxRxxUx1W.mat	1.1313	57.0925	22.1685	58.4	12.0563	5.94678	10.2384	3.98292	74.9049	0	2.00588		9.61128	-10.3527		1.48748	0.439794	11.8171		189.647	101.487	U	7.55596	2.16987	4.06732	1.78285	1.78878		1022.4	2611.68
A	R	AWxxRxxUx1W.mat	1.14224	61.436	31.461	60.8332	11.2853	6.03642	10.0074	3.98292	74.9147	0	7.47296	11.5747	10.7041	-21.7602	-4.67126	6.49223	1.64574	12.2076	211.575	178.24	106.492	U	7.83811	2.36834	4.10814	1.79781	1.77861	5.35458	1098.95	2379.62
A	R	AWxxRxxUx1W.mat	1.14834	54.4928	32.7182	63.7866	12.3603	6.87	11.148	3.98292	75.5713	0	-1.40822	3.62034	7.19872	-17.2798	19.3719	4.6383	-0.218149	16.7781	203.62	182.72	104.638	U	7.38192	2.39165	4.15554	1.92716	1.82726	5.31626	1070.38	2469.9
A	R	AWxxRxxUx1W.mat	1.15392	51.4695	27.8878	67.2886	12.1923	7.29476	13.6046	3.98292	75.8861	0	-4.194		16.1522	-3.29827		2.01656	-1.33291	7.58233		196.702	102.017	U	7.17422	2.29802	4.20899	1.98716	1.92053		1030.4	2758.75
A	R	AWxxRxxUx1W.mat	1.12585	45.3186	37.3688	64.1595	10.9428	7.99931	10.5229	3.98292	73.7837	0	-2.49559	9.94619	12.8471	-8.20899	11.7267	3.90772	0.446706	14.5069	209.946	191.791	103.908	U	6.73191	2.47245	4.16137	2.07935	1.80108	5.34685	1059.18	2656.09
A	R	AWxxRxxUx1W.mat	1.09236	52.9872	31.2966	61.2113	10.8932	6.78107	11.0207	3.98292	75.7903	0	16.5444		11.8037	-6.95174		5.41744	1.91736	13.2755		193.048	105.417	U	7.27923	2.36523	4.11433	1.91413	1.82202		1082.35	2682.25
A	R	AWxxRxxUx1W.mat	1.094	61.0073	24.6538	55.5353	7.55611	5.77025	10.9072	3.98292	74.836	0	24.3469		11.9697	2.05805		2.37906	1.49616	17.8108		202.058	102.379	U	7.81072	2.22829	4.01702	1.75272	1.81731		1035.9	2872.2
A	R	AWxxRxxUx1W.mat	1.11535	54.5745	28.256	56.8154	9.10885	6.47929	11.9434	3.98292	76.3564	0	8.21565		7.52898	-3.76034		2.71732	-0.735267	12.4293		196.24	102.717	U	7.38746	2.30557	4.03981	1.86861	1.85901		1041.04	2749.03
A	R	AWxxRxxUx1W.mat	1.06923	47.3424	23.9707	53.5428	9.86525	5.99158	11.4866	3.98292	75.6586	0	-1.98771		7.17235	11.2479		7.5289	-0.759688	18.013		211.248	107.529	U	6.88058	2.21269	3.98048	1.79035	1.84097		1115.03	3070.36
A	R	AWxxRxxUx1W.mat	1.11759	48.4978	28.2946	58.6294	10.334	8.17042	12.1257	3.98292	76.305	0	12.8666		11.0251	9.76562		4.32692	2.009	20.8982		209.766	104.327	U	6.96404	2.30635	4.07124	2.10052	1.86606		1065.6	3038.1
A	R	AWxxRxxUx1W.mat	1.08239	44.0385	29.9955	53.2952	11.8403	5.84167	12.4754	3.98292	75.4861	0			6.77313			3.11258	0.934798	15.3492			103.113	U	6.63615	2.34026	3.97585	1.76502	1.87937		1047.05
A	R	AWxxRxxUx1W.mat	1.12665	49.6179	36.7955	60.1336	12.8363	7.17474	15.0309	3.98292	74.132	0	-15.9239	4.71221	14.6483	-16.3067	11.256	-0.791247	0.356479	13.9531	204.712	183.693	99.2088	U	7.044	2.46291	4.09657	1.97057	1.969	5.32161	988.155	2489.66
A	R	AWxxRxxUx1W.mat	1.09825	47.4804	30.7718	57.8871	11.42	7.25743	12.8666	3.98292	75.9565	0	11.4812	12.5946	12.7833	1.06603	12.7143	1.2046	0.0927814	8.82916	212.595	201.066	101.205	U	6.8906	2.35526	4.05849	1.98203	1.89394	5.35939	1018.12	2851.07
A	R	AWxxRxxUx1W.mat	1.06513	60.2536	33.9628	52.6737	6.9161	6.6465	10.2494	3.98292	75.3503	0	30.1704	5.32768	10.9537	8.71026	9.59047	2.33408	2.40095	26.1236	205.328	208.71	102.334	U	7.76232	2.41408	3.96412	1.89409	1.78926	5.32461	1035.21	3015.2
A	R	AWxxRxxUx1W.mat	1.07229	48.5828	26.5815	55.9589	8.38025	7.09983	10.7392	3.98292	75.8102	0	19.0253		4.05299	-3.59442		4.5186	-0.0415691	11.3389		196.406	104.519	U	6.97014	2.27062	4.02462	1.96007	1.81027		1068.54	2752.52
A	R	AWxxRxxUx1W.mat	1.05688	51.7621	27.2137	49.0281	6.76983	6.24399	11.7608	3.98292	74.7272	0	26.4705		0.880419	2.0784		2.64003	1.21022	20.3264		202.078	102.64	U	7.19459	2.284	3.89239	1.83162	1.85187		1039.86	2872.63
A	R	AWxxRxxux1R3.ma	1.18337	74.2672	35.8247	62.019	10.9764	8.56197	15.416	4.76466	75.9866	0	15.4131		12.5907	-23.048		9.97643	-0.248446	15.6203		176.952	109.976	U	8.61784	2.4465	4.12744	2.14733	1.9815		1153.32	2353.87
A	R	AWxxRxxux1R3.ma	1.17811	51.521	34.1781	69.8904	12.6956	7.31622	11.6941	4.76466	75.7396	0	7.76316	12.8185	18.8969	16.3165	19.7337	3.32027	-0.251716	16.5664	212.818	216.317	103.32	U	7.17782	2.41789	4.24693	1.99009	1.84923	5.36044	1050.22	3181.52
A	R	AWxxRxxux1R3.ma	1.20466	44.601	34.7317	65.0612	9.56085	8.88631	13.3095	4.76466	74.753	0	8.03959	15.6976	13.057	0.131265	17.6027	0.86359	-0.520656	18.194	215.698	200.131	100.864	U	6.6784	2.42762	4.17533	2.18451	1.91003	5.37388	1012.98	2831.21
A	R	AWxxRxxux1R3.ma	1.21589	68.7163	41.2045	67.2258	8.09947	7.40469	10.9835	4.76466	75.2059	0	1.20964	-7.94518	8.72386	-31.4051	29.0187	-2.33532	-0.918984	14.3102	192.055	168.595	97.6647	U	8.28953	2.53359	4.20806	2.00211	1.82048	5.25778	965.176	2189.11
A	R	AWxxRxxux1R3.ma	1.16012	56.3798	33.3405	59.6001	11.7065	6.08275	11.816	4.76466	76.7763	0		-18.0341	9.36221		-2.72427	3.49544	1.47914	17.4441	181.966		103.495	U	7.50865	2.40294	4.08766	1.80546	1.85403	5.20382	1052.89
A	R	AWxxRxxux1R3.ma	1.16779	73.2943	31.5118	61.3975	12.1383	7.43742	13.0896	4.76466	75.7441	0	21.8554	18.7077	11.0854	-35.5859	16.2876	-1.30585	0.805587	13.9488	218.708	164.414	98.6941	U	8.56121	2.36929	4.11737	2.00652	1.90209	5.38774	980.476	2108.19
A	R	AWxxRxxux1R3.ma	1.19983	60.98	30.4768	62.7559	9.6188	12.1149	13.4469	4.76466	75.4484	0	-5.19108	13.1568	10.8195	-12.9736	16.0069	-1.7919	0.575254	11.8592	213.157	187.026	98.2081	U	7.80897	2.34959	4.13925	2.49443	1.91494	5.36203	973.242	2557.73
A	R	AWxxRxxux1R3.ma	1.16384	58.4025	33.4899	63.7626	7.97229	8.26284	12.3246	4.76466	75.703	0	5.39163	-17.7244	11.7258	20.7297	-2.71668	3.18556	1.10034	14.4934	182.276	220.73	103.186	U	7.64215	2.40563	4.15517	2.11177	1.87367	5.20552	1048.16	3279.38
A	R	AWxxRxxux1R3.ma	1.10628	44.553	34.4095	60.8615	9.73293	8.26012	10.2948	4.76466	75.1168	0	10.2775	-6.21921	13.0151	-18.7253	3.01937	5.62337	-3.49854	22.0006	193.781	181.275	105.623	U	6.6748	2.42197	4.1086	2.11144	1.79124	5.26673	1085.53	2440.65
A	R	AWxxRxxux1R3.ma	1.11484	55.6238	36.9607	58.1008	11.9995	6.91727	14.08	4.76466	75.9374	0	-15.943		16.9709	9.19476		0.417536	1.30502	15.3175		209.195	100.418	U	7.45813	2.46567	4.06218	1.93402	1.9371		1006.27	3025.7
A	R	AWxxRxxux1R3.ma	1.13342	52.7537	34.8859	61.4687	10.5521	6.46793	13.5042	4.76466	75.1274	0	-14.4556	6.08112	17.7647	-23.5736	12.3613	1.1117	1.81591	23.6949	206.081	176.426	101.112	U	7.26318	2.43031	4.11853	1.86686	1.91698	5.32827	1016.72	2343.39
A	R	AWxxRxxux1R3.ma	1.15346	58.5704	33.5715	62.6199				4.76466		0	22.8636		10.1191	-13.8696		2.46288	0.333741	15.9172		186.13	102.463	U	7.65313	2.40709	4.13708				1037.17	2539.37
A	R	AWxxRxxux1R3.ma	1.20881	63.5226	36.6476	72.0342	12.2949	8.40787	15.1907	4.76466	76.2874	0	-1.56646		11.2729	11.1373		1.54881	0.850516	9.95851		211.137	101.549	U	7.9701	2.46043	4.27714	2.12917	1.97422		1023.32	3067.95
A	R	AWxxRxxux1R3.ma	1.08334	36.9143	32.741	60.7009	8.28319	9.5077	11.1514	4.76466	73.6615	0	14.6746		18.071	3.16211		-1.75338	-4.09499	13.1899		203.162	98.2466	U	6.07572	2.39206	4.10596	2.2521	1.82739		973.815	2895.77
A	R	AWxxRxxux1R3.ma	1.13714	55.366	31.9122	62.9406	10.308	6.4125	11.0993	4.76466	75.1483	0	24.5953	-10.4316	7.10185	3.7984	0.991864	3.87242	-0.473327	18.6264	189.568	203.798	103.872	U	7.44083	2.37678	4.14219	1.85825	1.82526	5.24475	1058.65	2909.38
A	R	AWxxRxxux1R3.ma	1.10329	34.4611	34.3858	61.8901	12.7484	8.12977	13.0069	4.76466	74.8871	0	15.2258		11.71	-4.40863		3.36754	-2.30449	23.3707		195.591	103.368	U	5.87036	2.42156	4.12536	2.09553	1.89908		1050.94	2735.42
A	R	AWxxRxxux1R3.ma	1.13073	63.1821	32.3873	56.6462	7.48962	7.75081	12.1424	4.76466	75.9347	0	22.7063	17.9943	8.17992	-9.30998	9.87755	4.84006	-1.34216	13.7061	217.994	190.69	104.84	U	7.94871	2.38558	4.03683	2.0478	1.86671	5.38447	1073.47	2633.25
A	R	AWxxRxxux1R3.ma	1.11794	45.3985	30.6613	64.4784	9.58787	5.60154	12.4622	4.76466	76.6828	0	21.7453	18.6677	12.8916	1.14891	12.4929	6.25312	-1.05924	21.1416	218.668	201.149	106.253	U	6.73784	2.35314	4.16633	1.72304	1.87888	5.38755	1095.25	2852.83
A	R	AWxxRxxux1R3.ma	1.13841	52.3072	31.2513	67.7284	9.87685	7.50536	12.0719	4.76466	74.86	0	28.6063	-2.37344	16.0325	-8.13497	24.3943	-3.90999	-0.649729	18.7234	197.627	191.865	96.09	U	7.23237	2.36438	4.21551	2.01562	1.86399	5.28638	941.927	2657.63
A	R	AWxxRxxux1R3.ma	1.08477	45.6649	39.605	59.6467	9.2846	8.56125	11.5465	4.76466	75.697	0	25.4131	-14.4084	12.4241	-4.26405	-0.474818	0.209688	-3.16376	17.9631	185.592	195.736	100.21	U	6.75758	2.50864	4.08844	2.14725	1.84337	5.22355	1003.15	2738.46
A	R	AWxxRxxux1R3.ma	1.09824	47.5241	30.2249	60.2921				4.76466		0	22.2808		17.4715	10.168		-0.88308	-0.265744	17.2236		210.168	99.1169	U	6.89377	2.34472	4.0992				986.783	3046.84
A	R	AWxxRxxux1R3.ma	1.06737		28.1754	55.6868	7.78099	9.03253	13.7613	4.76466	76.6677	0			13.0641			1.55786	0.824323				101.558	U		2.30392	4.01974	2.20083	1.92604		1023.46
A	R	AWxxRxxux1R3.ma	1.08543	36.1922	35.1615	64.8688	9.24575	6.4317	13.504	4.76466	73.2897	0	5.8647		15.345	5.42638		-1.74617	-1.88841	15.5922		205.426	98.2538	U	6.016	2.4351	4.17237	1.86124	1.91697		973.922	2944.32
A	R	AWxxRxxLx1R4.ma	1.22132	66.2398	18.8369	71.87				4.75856		0	19.7363		15.2193	-17.3049		3.89921	2.93293	28.379		182.695	103.899	L	8.13878	2.0833	4.27486				1059.05	2469.39
A	R	AWxxRxxLx1R4.ma	1.26095	77.4204	22.3513	74.8398	9.65872	8.47916	16.8682	4.75856	79.2508	0	17.0418		18.1507	21.9835		3.24799	0.0635221	7.58995		221.983	103.248	L	8.79889	2.17433	4.31535	2.13761	2.0266		1049.11	3307.36
A	R	AWxxRxxLx1R4.ma	1.22651	66.5435	26.483	70.6502	8.17064	10.882	11.5238	4.75856	77.8624	0	8.48225		11.5274	-34.3917		4.81319	-0.616059	28.9188		165.608	104.813	L	8.15742	2.26852	4.25774	2.38711	1.84247		1073.06	2131.19
A	R	AWxxRxxLx1R4.ma	1.25609	69.0115	25.3331	76.4382	9.34215	9.66665	11.5897	4.75856	78.3019	0	27.6619		23.2886	10.1393		3.20623	-0.46535	15.5435		210.139	103.206	L	8.30732	2.24348	4.33648	2.26868	1.84509		1048.48	3046.22
A	R	AWxxRxxLx1R4.ma	1.2603	62.7639	22.7441	71.1543	8.63765	10.2098	11.2454	4.75856	78.0205	0	10.0596		19.9973	-10.3199		5.41188	0.49178	16.3084		189.68	105.412	L	7.92237	2.18382	4.26485	2.32334	1.83123		1082.27	2612.36
A	R	AWxxRxxLx1R4.ma	1.21861	68.2396	29.4879	70.7401	7.24248	7.61863	10.2848	4.75856	78.0454	0	30.577	-2.56443	19.7649	16.5988	24.073	-1.04507	2.134	19.0055	197.436	216.599	98.9549	L	8.26072	2.3303	4.25901	2.0306	1.79081	5.28541	984.365	3187.75
A	R	AWxxRxxLx1R4.ma	1.2341	69.2556	26.7469	76.0449	9.26051	7.4981	12.0223	4.75856	80.1408	0	6.81981		12.9771	-16.6908		12.4118	-0.532608	19.0509		183.309	112.412	L	8.32199	2.27415	4.33132	2.01465	1.86208		1191.84	2481.86
A	R	AWxxRxxLx1R4.ma	1.21975	68.9853	25.0959	71.3836	9.43374	8.05746	13.8573	4.75856	78.0576	0	22.6372		9.64843	-12.0133		9.78871	1.49485	18.4823		187.987	109.789	L	8.30574	2.23821	4.26807	2.0866	1.92939		1150.37	2577.45
A	R	AWxxRxxLx1R4.ma	1.22116	65.721	27.6949	73.0876	10.2659	9.1157	13.5281	4.75856	78.8527	0	8.79121		17.9095	-1.73611		5.36294	1.77593	15.3272		198.264	105.363	L	8.10685	2.29404	4.29166	2.21	1.91783		1081.51	2791.68
A	R	AWxxRxxLx1R4.ma	1.22876	68.4914	26.5241	77.3249	9.07519	8.64035	9.50905	4.75856	79.986	0	31.7469	14.8053	17.2201	11.3962	12.6527	9.36335	0.642347	20.5561	214.805	211.396	109.363	L	8.27595	2.2694	4.34802	2.15644	1.75604	5.36973	1143.69	3073.59
A	R	AWxxRxxLx1R4.ma	1.24835	66.3515	19.8692	79.3378	241.511	38.1363	68.2161	4.75856	78.8959	0	11.4171		18.8293	-13.5893		8.21619	1.29011	19.1772		186.411	108.216	L	8.14564	2.11128	4.37372	3.64117	2.8739		1125.74	2545.11
A	R	AWxxRxxLx1R4.ma	1.19626	49.3007	23.8128	68.9343	10.9489	9.00644	12.8101	4.75856	80.3051	0	18.1364		18.3618	18.8395		2.54341	-0.956267	6.52229		218.839	102.543	L	7.02144	2.20904	4.23315	2.19794	1.89186		1038.39	3237.34
A	R	AWxxRxxLx1R4.ma	1.21269	79.4012	22.283	64.9279	10.3809	9.54799	10.6998	4.75856	78.7751	0	17.2809	7.58273	3.39339	-10.696	11.0626	4.95434	1.51872	27.1619	207.583	189.304	104.954	L	8.91073	2.17267	4.17328	2.25633	1.80861	5.33553	1075.23	2604.59
A	R	AWxxRxxLx1R4.ma	1.19522	41.2052		70.7746	9.28577			4.75856		0	6.72922		19.599	-2.62434		7.09133				197.376	107.091	L	6.41912		4.2595				1108.23	2772.94
A	R	AWxxRxxLx1R4.ma	1.21719	77.0737	25.6001	73.7407				4.75856		0	23.4121		8.02849	-16.2475		5.90001	1.72294	20.0736		183.753	105.9	L	8.77916	2.24937	4.30055				1089.79	2490.86
A	R	AWxxRxxLx1R4.ma	1.22829		23.3701	76.4627	10.9059	9.20788	11.9402	4.75856	79.6999	0			14.6051			6.04352	0.920077				106.044	L		2.19869	4.3368	2.22006	1.85889		1092.01
A	R	AWxxRxxLx1R4.ma	1.19901	84.7392	24.9666	65.64	8.94633	8.6396	11.9819	4.75856	78.1754	0	29.2121	1.24866	11.7221	-52.7893	7.91897	-4.38186	2.57246	23.2221	201.249	147.211	95.6181	L	9.20539	2.23532	4.18418	2.15636	1.86051	5.30454	934.997	1786.11
A	R	AWxxRxxLx1R4.ma	1.23008	69.7692	33.5517	71.1824	8.70766	7.83138	10.2288	4.75856	78.4046	0	17.6362	-7.25465	7.81014	9.87346	11.0907	4.51418	0.652886	15.225	192.745	209.873	104.514	L	8.3528	2.40674	4.26525	2.05814	1.78837	5.26137	1068.47	3040.44
A	R	AWxxRxxLx1R4.ma	1.19582	71.798	29.5087	71.0789	10.0709	8.0514	12.6768	4.75856	78.8031	0	25.968	13.4171	16.4923	-19.9775	19.9172	5.69682	2.17381	19.3048	213.417	180.022	105.697	L	8.47337	2.33071	4.26379	2.08585	1.88692	5.36325	1086.66	2415.41
A	R	AWxxRxxLx1R4.ma	1.2163	71.3277	27.8415	73.8533	9.28608	8.58859	11.057	4.75856	78.8394	0	25.8125		10.5942	-38.875		8.23162	1.09734	25.3089		161.125	108.232	L	8.44557	2.29706	4.30208	2.15043	1.82351		1125.98	2045.24
A	R	AWxxRxxLx1R4.ma	1.17918	45.6993	25.3643	72.6761	10.7722	8.33533	11.0794	4.75856	79.5897	0	-11.4113	12.7786	12.6042	-11.5064	11.7464	10.2566	1.73281	26.1641	212.779	188.494	110.257	L	6.76012	2.24417	4.28601	2.1205	1.82444	5.36025	1157.73	2587.89
A	R	AWxxRxxLx1R4.ma	1.20817	58.5074	24.8318	73.1536	11.6886	10.356	12.7076	4.75856	78.936	0	0.218391		15.5888	-28.7374		4.97688	-0.457423	19.0109		171.263	104.977	L	7.64901	2.2323	4.29256	2.33757	1.88806		1075.57	2241.27
A	R	AWxxRxxLx1R4.ma	1.21047	52.5583	26.0394	67.5065	7.41518	10.7148	12.05	4.75856	78.7228	0	-9.29845		13.4021	-11.5494		2.43403	1.74922	19.5705		188.451	102.434	L	7.24971	2.25896	4.21222	2.37163	1.86315		1036.73	2587
A	R	AWxxRxxLx1R4.ma	1.23339	71.7759	28.228	77.894	9.59386	7.93331	14.567	4.75856	79.028	0	20.6488		11.0286	1.38419		12.0963	1.79626	10.9295		201.384	112.096	L	8.47206	2.30499	4.35535	2.07107	1.95363		1186.83	2857.84
A	R	AWxxRxxLx1R4.ma	1.21378	56.6104	46.0593	75.6697				4.75856		0	4.99323	24.5859	15.4335	-22.0511	19.1393	6.20455	0.906102	19.2936	224.586	177.949	106.205	L	7.52399	2.60513	4.32638			5.41426	1094.5	2373.79
A	R	AWxxRxxLx1R4.ma	1.15558	44.7193	24.4384	72.3012				4.75856		0	-3.89763	-8.03114	10.4376	-33.5491	6.71013	8.81419	0.203107	20.8082	191.969	166.451	108.814	L	6.68725	2.2234	4.28084			5.25733	1135.08	2147.48
A	R	AWxxRxxLx1R4.ma	1.07656	51.0999	21.5648	77.4704	10.2275	12.5887	9.09818	4.75856	77.8372	0	7.67663	9.60816	29.6154	-35.7055	4.20967	6.52465	-1.25569	26.4869	209.608	164.295	106.525	L	7.14842	2.15495	4.3499	2.5328	1.73676	5.34524	1099.45	2105.88
A	R	AWxxRxxLx1R4.ma	1.08437	57.5686	16.5652	67.2391	5.63836	10.4324	12.8708	4.75856	79.1723	0			19.2812			3.39324	-0.718768	13.7091			103.393	L	7.5874	2.01743	4.20825	2.34491	1.89409		1051.33
B	L	BWTxLxxUx1W.mat	1.36715	68.7883	22.2856	69.1123	10.3672	9.35392	8.54134	4.22095	86.4143	L	-4.81191	5.07675	2.3937	-8.44713	-8.39278	-9.80299	0.524681	12.496	205.077	191.553	90.197	U	8.29387	2.17273	4.23573	2.2358	1.70955	5.32338	856.62	2651.14
B	L	BWTxLxxUx1W.mat	1.40376	59.8446	25.8572	78.1485	10.3189	9.0379	8.53704	4.22095	85.4593	L	7.38531	9.28495	0.500512	-7.03176	-4.26956	-17.0252	-0.258908	9.74371	209.285	192.968	82.9748	U	7.73593	2.25499	4.35861	2.20143	1.70933	5.3437	755.821	2680.58
B	L	BWTxLxxUx1W.mat	1.31562	84.6834	25.5345	67.4664	9.23069	8.76348	7.65902	4.22095	86.1274	L	-14.1707		5.69367	14.5863		-9.59785	0.111357	17.4846		214.586	90.4021	U	9.20236	2.24793	4.21163	2.17059	1.66358		859.544	3143.42
B	L	BWTxLxxUx1W.mat	1.3182	71.8689	21.6525	70.9898	11.5256	7.60105	7.51881	4.22095	86.7125	L			4.67209			-14.1814	0.158813	14.0657			85.8186	U	8.47756	2.15713	4.26254	2.02829	1.65591		795.009
B	L	BWTxLxxUx1W.mat	1.30745	81.0099	15.2959	62.0749	10.1345	7.92302	7.7032	4.22095	86.3508	L	-13.1231	1.54488	-5.1214	-18.3295	-2.55234	-4.99737	0.234739	14.2218	201.545	181.671	95.0026	U	9.00055	1.97762	4.12834	2.06977	1.66597	5.30601	925.984	2448.65
B	L	BWTxLxxUx1W.mat	1.34366	93.1495	25.0903	72.0825	11.4495	9.4183	7.04794	4.22095	86.4266	L	-36.5713	3.57197	4.00538	9.24032	-7.13757	-12.7075	1.6733	16.2569	203.572	209.24	87.2925	U	9.6514	2.23808	4.27781	2.24265	1.62935	5.31602	815.578	3026.69
B	L	BWTxLxxUx1W.mat	1.30375	85.8654	18.9107	63.9675	10.1007	9.90821	8.23969	4.22095	86.8227	L	-34.7775		-1.19267	2.0621		-5.75609	0.839822	16.4905		202.062	94.2439	U	9.26636	2.08534	4.15837	2.29336	1.69425		914.913	2872.28
B	L	BWTxLxxUx1W.mat	1.30423	80.0417	22.2738	64.6425	12.5207	8.13949	8.12076	4.22095	86.0354	L	6.29044	5.06608	0.259529	-12.682	2.01168	-8.38022	0.968119	10.9065	205.066	187.318	91.6198	U	8.9466	2.17244	4.16887	2.09673	1.6881	5.32333	876.968	2563.71
B	L	BWTxLxxUx1W.mat	1.31159	87.8266	21.7007	67.481	9.64486	7.65085	7.19469	4.22095	86.6611	L			4.51718			-13.1666	0.300884	14.7426			86.8334	U	9.37158	2.15833	4.21185	2.03482	1.63777		809.152
B	L	BWTxLxxUx1W.mat	1.3225	92.9429	24.394	68.2237	10.9858	7.38665	7.98834	4.22095	86.5441	L	-36.9655		-11.2685	6.01161		-5.71719	0.734156	14.3191		206.012	94.2828	U	9.64069	2.22239	4.22279	1.99967	1.68118		915.48	2956.91
B	L	BWTxLxxUx1W.mat	1.27	49.3047	23.935	59.7705				4.22095		L	6.31722	5.26956	-8.01141	3.50603	-4.61546	-7.66162	1.22478	13.2887	205.27	203.506	92.3384	U	7.02173	2.21186	4.09051			5.32432	887.306	2903.13
B	L	BWTxLxxUx1W.mat	1.27887	65.0177	25.4058	65.0029	9.42957	7.78257	9.27282	4.22095	86.052	L	-2.78164	14.8301	2.7036	6.57306	-1.62855	-13.5612	0.24334	13.4796	214.83	206.573	86.4388	U	8.06335	2.24509	4.17443	2.05189	1.74503	5.36985	803.643	2969
B	L	BWTxLxxUx1W.mat	1.28128	98.6263	28.6677	65.5003				4.22095		L	-50.8266	13.4018	-14.8223	9.14823	-10.7865	-6.45585	0.615158	16.6038	213.402	209.148	93.5441	U	9.93108	2.31392	4.18205			5.36318	904.742	3024.69
B	L	BWTxLxxUx1W.mat	1.25545	64.1523	22.6139	64.0372				4.22095		L		10.8722	-8.59071		-0.374029	-3.65516	-0.930244	12.8911	210.872		96.3448	U	8.00951	2.18069	4.15946			5.35125	945.677
B	L	BWTxLxxUx1W.mat	1.27251	75.2789	15.8507	72.123	12.1197	7.77456	7.70429	4.22095	86.3264	L	12.6714		5.43363	-8.29081		-12.2151	-0.569758	13.0518		191.709	87.7849	U	8.67634	1.99532	4.27837	2.05086	1.66603		822.488	2654.39
B	L	BWTxLxxUx1W.mat	1.28586	69.1801	21.1764	66.6428	12.322	8.45517	8.65218	4.22095	85.3682	L	-17.0619	4.35981	-2.75137	1.7713	-0.924206	-7.46846	1.17145	10.1387	204.36	201.771	92.5315	U	8.31746	2.14518	4.19935	2.13478	1.71507	5.31988	890.092	2866.09
B	L	BWTxLxxUx1W.mat	1.28616	46.5069	22.0942	64.2575	10.1428	10.7991	10.6626	4.22095	85.3529	L	2.39831	7.57561	-8.57382	9.29737	-2.3299	-5.04664	1.32872	5.49315	207.576	209.297	94.9534	U	6.81959	2.16805	4.1629	2.37947	1.80703	5.3355	925.264	3027.93
B	L	BWTxLxxUx1W.mat	1.29808	68.0559	27.4898	74.8586	9.73387	8.21553	9.39594	4.22095	85.4756	L	-2.15295	10.1646	-9.23078	18.1624	-10.9991	-11.4142	-0.566585	14.6605	210.165	218.162	88.5858	U	8.2496	2.28978	4.3156	2.10603	1.75079	5.34789	833.77	3222.33
B	L	BWTxLxxUx1W.mat	1.30067	70.198	21.6971	67.4829	10.9707	8.00203	7.43634	4.22095	87.0901	L	-13.6674		-2.79438	5.34942		-8.35853	-0.670369	15.5937		205.349	91.6415	U	8.37842	2.15824	4.21187	2.0797	1.65135		877.28	2942.66
B	L	BWTxLxxUx1W.mat	1.2395	96.6409	22.8912	61.1239	8.33475	6.4915	8.92844	4.22095	85.2614	L	-45.0566	6.69985	-11.9701	26.4172	-4.79821	-8.14445	1.15742	14.5705	206.7	226.417	91.8555	U	9.83061	2.18734	4.1129	1.87049	1.7286	5.33127	880.355	3406.94
B	L	BWTxLxxUx1W.mat	1.24884	67.4301	24.2246	67.4338	12.668	11.4292	10.78	4.22095	86.2863	L	-25.6255	12.5676	4.08085	6.20026	-3.69851	-12.9585	0.571587	14.7998	212.568	206.2	87.0415	U	8.21158	2.21852	4.21115	2.43617	1.81199	5.35926	812.062	2960.97
B	L	BWTxLxxUx1W.mat	1.24923	71.4769	25.0129	63.6313	9.60874	6.33018	9.0697	4.22095	85.3893	L	-23.6565	4.43366	1.73832	5.93535	-9.90617	-16.2068	1.27739	8.93122	204.434	205.935	83.7932	U	8.4544	2.23636	4.1531	1.84533	1.73539	5.32024	767.032	2955.26
B	L	BWTxLxxUx1W.mat	1.26277	51.2695	21.1328	63.7011				4.22095		L		2.25477	-6.23636		-5.00226	-14.4929	0.980303	9.62512	202.255		85.5071	U	7.16027	2.14407	4.1542			5.30953	790.684
B	L	BWTxLxxUx1W.mat	1.24573	69.2364	24.7503	70.8757	10.2213	7.55636	9.34728	4.22095	84.835	L	-20.7114	3.9695	4.34883	18.0566	-11.6459	-21.7134	0.955813	12.5954	203.97	218.057	78.2866	U	8.32084	2.23046	4.26093	2.02239	1.74852	5.31797	692.678	3219.98
B	L	BWTxLxxUx1W.mat	1.20988	62.8237	26.7779	56.8343	10.616	8.92806	9.88671	4.22095	86.8718	L	-13.8803	12.6248	5.26658	13.4946	-4.96718	-5.81963	2.21269	15.2674	212.625	213.495	94.1804	U	7.92614	2.2748	4.04014	2.1892	1.77322	5.35953	913.988	3119.47
B	L	BWTxLxxUx1W.mat	1.17627	61.6743	27.385	54.7085	9.26625	6.70275	8.34796	4.22095	87.3481	L	-28.1467		2.63242	0.890886		-13.7381	1.63782	12.1783		200.891	86.2619	U	7.8533	2.28759	4.00202	1.90252	1.69979		801.177	2847.35
B	L	BWxxSRLux1L4.ma	1.20853	91.003	25.0799	54.496	10.5935	6.84203	8.54012	4.57109	87.7268	L	-13.0646		-2.63211	0.801758		-8.14599	-0.60842	8.1915		200.802	91.854	U	9.53955	2.23785	3.99813	1.92308	1.70949		880.333	2845.45
B	L	BWxxSRLux1L4.ma	1.13153	67.6446	21.7803	50.5408				4.57109		L			-1.24638			-6.66593	-1.1276	12.5787			93.3341	U	8.22464	2.16031	3.92278				901.696
B	L	BWxxSRLux1L4.ma	1.17801	90.3914	19.7433	53.6134	9.61329	6.01458	7.58778	4.57109	86.903	L	-19.1268		-0.196994	-7.22645		-8.82101	0.495417	11.2767		192.774	91.179	U	9.50744	2.10792	3.9818	1.79419	1.6597		870.647	2676.52
B	L	BWxxSRLux1L4.ma	1.15949	81.2101	22.9521	56.2045	9.042	7.51777	9.51889	4.57109	85.592	L	15.2053	-8.3802	-0.367756	-2.18956	-2.02308	-11.2627	-1.02436	12.1995	191.62	197.81	88.7373	U	9.01167	2.1888	4.029	2.01727	1.75649	5.25551	835.91	2782.11
B	L	BWxxSRLux1L4.ma	1.1692	78.4359	19.7098	51.464	9.46019	6.7944	8.57826	4.57109	87.8728	L	-13.6971		-2.28321	3.79739		-0.629574	0.534288	7.63559		203.797	99.3704	U	8.8564	2.10703	3.94088	1.9161	1.71139		990.571	2909.36
B	L	BWxxSRLux1L4.ma	1.14366	81.7985	19.8487	54.3685	9.72879	5.84652	7.86706	4.57109	86.8944	L	-13.1828	7.89484	0.910978	-0.425944	17.3395	-9.66634	-0.548668	12.2835	207.895	199.574	90.3337	U	9.04425	2.11073	3.99579	1.76585	1.67476	5.33703	858.567	2819.4
B	L	BWxxSRLux1L4.ma	1.15915	93.5041	13.175	53.5937	9.60978	9.36194	8.03079	4.57109	86.6124	L			0.289991			-6.01753	1.23132	9.92081			93.9825	U	9.66975	1.90519	3.98143	2.23665	1.68341		911.109
B	L	BWxxSRLux1L4.ma	1.10181	65.328	15.109	48.2638	9.67321	4.8964	7.41557	4.57109	86.7923	L	-12.4792		-1.67428	1.38453		-6.13838	0.126187	14.6004		201.385	93.8616	U	8.08258	1.97156	3.87668	1.5885	1.6502		909.352	2857.85
B	L	BWxxSRLux1L4.ma	1.15472	71.1693	21.7817	52.0172				4.57109		L	-6.05885		-3.01194	-4.72905		-7.1633	-0.934728	10.1374		195.271	92.8367	U	8.43619	2.16034	3.95157				894.498	2728.7
B	L	BWxxSRLux1L4.ma	1.17816	70.9791	18.9897	58.8634				4.57109		L	-9.6709		3.54296	-12.1457		-9.07556	0.722611	7.80884		187.854	90.9244	U	8.42491	2.08751	4.07522				867.004	2574.73
B	L	BWxxSRLux1L4.ma	1.10567	57.3647	19.2338	51.3801	10.5421	6.62361	5.57978	4.57109	85.5077	L	3.96162	6.07726	-2.62358	-15.7506	-12.9122	-7.3533	1.56204	13.4733	206.077	184.249	92.6467	U	7.57395	2.09419	3.93925	1.89064	1.53693	5.32825	891.754	2500.97
B	L	BWxxSRLux1L4.ma	1.14339	57.4548	28.6731	55.2173	10.8799	6.67053	6.22708	4.57109	87.3032	L	4.36539	-2.61172	-2.96583	33.1906	-12.702	-8.68219	-3.59897	26.4262	197.388	233.191	91.3178	U	7.57989	2.31403	4.01128	1.8977	1.57969	5.28517	872.636	3560.96
B	L	BWxxSRLux1L4.ma	1.17675	79.1897	22.0267	58.0559	11.0788	6.21181	8.65668	4.57109	87.3371	L	-7.21877		-4.22276	1.84827		-12.7858	-0.703197	9.36724		201.848	87.2142	U	8.89886	2.16639	4.06141	1.82645	1.71529		814.481	2867.73
B	L	BWxxSRLux1L4.ma	1.0837	53.5649	18.8387	49.5622	10.919	7.69579	7.71647	4.57109	86.4642	L	-7.18607		-1.51564	2.43425		-5.38514	0.42768	10.6676		202.434	94.6149	U	7.3188	2.08335	3.90323	2.04067	1.66669		920.32	2880.22
B	L	BWxxSRLux1L4.ma	1.10775	66.155	30.5103	57.56	12.6165	6.62979	8.97665	4.57109	86.5471	L	15.7002	-6.57189	5.17749	15.0269	-12.9519	-11.0629	-2.71337	22.7645	193.428	215.027	88.9371	U	8.13357	2.35024	4.05283	1.89157	1.73093	5.26491	838.735	3153.11
B	L	BWxxSRLux1L4.ma	1.1149	59.2218	17.2755	53.2355	10.4192	7.02148	6.31391	4.57109	85.5727	L	9.42808		0.915601	-33.946		-9.58264	0.647195	10.2427		166.054	90.4174	U	7.69557	2.03872	3.97472	1.94897	1.58517		859.761	2139.8
B	L	BWxxSRLux1L4.ma	1.04102		20.1584	46.8756	11.5109	6.91397	8.22023	4.57109	85.779	L			-2.08454			-10.1617	-2.80788				89.8383	U		2.11892	3.8475	1.93354	1.69325		851.514
B	L	BWxxSRLux1L4.ma	1.07617	65.8644	25.2055	48.2867	9.30056	6.00986	8.10478	4.57109	85.8137	L	6.7662	17.8303	4.62127	6.84043	18.608	-9.92482	-4.55488	19.0556	217.83	206.84	90.0752	U	8.11569	2.24065	3.87716	1.7934	1.68727	5.38372	854.885	2974.77
B	L	BWxxSRLux1L4.ma	1.03853	65.5057	17.1341	51.5607				4.57109		L	1.06502		9.88106	13.1876		-8.50524	0.481075	9.382		213.188	91.4948	U	8.09356	2.03454	3.94276				875.174	3112.74
B	L	BWxxSRLux1L4.ma	1.07354	74.6034	19.7224	53.169	9.84937	7.88532	8.90357	4.57109	86.3031	L	-17.7953		5.3778	25.0464		-9.55408	1.39153	8.47596		225.046	90.4459	U	8.63732	2.10737	3.97348	2.065	1.72739		860.168	3376.04
B	L	BWxxSRLux1L4.ma	1.0848	55.2125	18.6335	50.2482	8.75563	8.36389	7.69168	4.57109	86.3348	L	-19.987		-8.02447	-12.2249		-0.0254045	1.64703	9.35878		187.775	99.9746	U	7.43051	2.07766	3.91697	2.12392	1.66535		999.619	2573.1
B	L	BWxxSRLux1L4.ma	1.11006	78.8149	20.1132	52.8024				4.57109		L		-0.72883	-4.18602		-0.118882	-2.83262	-2.09837	11.8614	199.271		97.1674	U	8.87777	2.11773	3.96656			5.29467	957.813
B	L	BWxxSRLux1L4.ma	1.11722	65.0748	15.3394	48.504				4.57109		L	5.67934		-0.157544	-18.7343		-5.32164	1.44641	6.48029		181.266	94.6784	U	8.0669	1.97903	3.88165				921.247	2440.47
B	L	BWxxSRLux1L4.ma	1.12727	59.956	14.6729	51.9705				4.57109		L	-3.06367		-2.9854	3.62784		-7.54382	-0.822724	9.18976		203.628	92.4562	U	7.74313	1.95717	3.95068				889.004	2905.73
B	L	BWxxSRLux1L4.ma	1.12746		20.0445	57.9077	11.6336	8.15289	9.91208	4.57109	85.1874	L			-8.82157			-10.7501	-1.45383				89.2499	U		2.11592	4.05885	2.09837	1.77436		843.162
B	L	BWxxSRLux1L4.ma	1.05065	68.6988	16.6329	49.6637	9.67854	6.22564	7.36807	4.57109	87.1858	L	-0.475739		6.62927	-8.1489		-13.1628	0.853397	14.5275		191.851	86.8372	U	8.28848	2.01949	3.90528	1.82868	1.64755		809.206	2657.34
B	L	BWxxSRLux1L4.ma	1.12713	73.3511	19.0129	60.5781	9.03517	9.71276	8.12422	4.57109	85.4678	L		-14.8939	-5.17985		-8.35095	-16.289	-2.66633	18.6972	185.106		83.711	U	8.56453	2.08815	4.10393	2.27344	1.68828	5.22093	765.903
B	L	BWxxSRLux1L4.ma	1.16529	80.1128	21.3224	56.9412				4.57109		L			-6.45377			-8.95264	-0.847116	9.93034			91.0474	U	8.95057	2.14886	4.04202				868.763
B	L	BWxxSRLux1L4.ma	1.07579	71.8645	16.5475	54.0376	10.0576	7.35695	8.87772	4.57109	86.4273	L			2.35115			-10.6251	0.530124	5.95609			89.3749	U	8.47729	2.0169	3.98968	1.99565	1.72614		844.935
B	L	BWxxSRLux1L4.ma	1.07703	89.1354	22.5225	49.8099	10.3168	6.99709	7.94352	4.57109	86.5617	L	-32.606		-9.22184	-14.2594		-2.58725	0.600371	9.4581		185.741	97.4128	U	9.44116	2.17848	3.90821	1.94549	1.67882		961.443	2531.4
B	L	BWxxSRLux1L4.ma	1.12165	64.5904	19.881	59.6562	12.8226	7.37672	7.52331	4.57109	86.5653	L	-1.57314		1.30886	4.80142		-11.552	-1.98682	13.0609		204.801	88.448	U	8.03682	2.11159	4.0886	1.99833	1.65616		831.825	2930.89
B	L	BWxxSRLux1L4.ma	1.02376	63.2497	20.1105	45.7374	6.57142	5.63235	9.82352	4.57109	86.7943	L	7.88006		9.47878	42.8572		-10.125	1.54336	7.23791		242.857	89.875	U	7.95297	2.11766	3.82292	1.72853	1.77038		852.037	3784.66
B	L	BWxxSRLux1L4.ma	1.09518	75.6364	28.2821	61.2812				4.57109		L	-20.9219	-9.27046	9.8108	-9.87884	-14.5028	-9.88224	-5.77569	22.5506	190.73	190.121	90.1178	U	8.69692	2.3061	4.11547			5.25086	855.491	2621.47
B	L	BWxxSRLux1L4.ma	1.05293	82.856	18.7016	47.1034	10.2143	6.27215	7.19783	4.57109	86.8009	L	-6.42856		-1.17385	-18.1298		-11.0805	0.549785	10.2805		181.87	88.9195	U	9.10253	2.07955	3.85234	1.83612	1.63795		838.486	2452.69
B	L	BWxxSRLux1L4.ma	1.03192	60.1124	27.6476	51.1226	12.0958	5.56442	8.4358	4.57109	86.5742	L	6.54067		-1.75881	5.64899		-13.5536	-5.5327	9.28056		205.649	86.4464	U	7.75322	2.29305	3.93423	1.71639	1.70424		803.749	2949.1
B	L	BWxxSRLux1L4.ma	1.04977	69.1336	18.9656	54.6788	11.3371	6.35371	7.98912	4.57109	86.18	L	28.9655		4.75046	4.78617		-13.5757	-5.05689	13.6462		204.786	86.4243	U	8.31466	2.08685	4.00148	1.84904	1.68122		803.44	2930.56
B	L	BWxxSRLux1L4.ma	0.995905	70.2559	20.3415	50.7189	12.6042	7.04606	6.79452	4.57109	85.1461	L	7.99709		-3.18605	26.7515		-12.4169	-0.673109	11.4846		226.751	87.5831	U	8.38188	2.12371	3.9263	1.95247	1.61451		819.653	3414.48
B	L	BWxxSRLux1L4.ma	1.03889	78.0087	20.3106	49.9419	9.53438	5.97371	6.98967	4.57109	85.6169	L	33.437		-1.14446	-10.263		-13.7729	-1.84861	11.0331		189.737	86.2271	U	8.83225	2.12291	3.91086	1.78737	1.62598		800.692	2613.53
B	L	BWxxSRLux1L4.ma	0.985177	85.189	18.3697	43.3727	9.68425	5.50203	10.9836	4.57109	85.9222	L	-21.273		1.33913	26.0808		-10.3617	1.51159	9.65976		226.081	89.6383	U	9.22979	2.07026	3.76983	1.70512	1.82048		848.673	3399.35
A	R	AWxxRxxNx1R4.ma	1.13731	50.1171	21.9929	56.8779	10.2926			4.85298		0	15.1845		3.60396	0.375938		4.91509	2.18435	17.7402		200.376	104.915	N	7.07935	2.16556	4.04091				1074.62	2836.41
A	R	AWxxRxxNx1R4.ma	1.09488	46.1927	21.0053	60.3519	9.07834	7.20554	12.2781	4.85298	80.32	0	-11.4123	-3.16169	6.60686	-29.2511	12.5908	10.9605	-0.208944	19.6586	196.838	170.749	110.961	N	6.79652	2.14083	4.10019	1.97485	1.8719	5.28238	1168.83	2231.19
A	R	AWxxRxxNx1R4.ma	1.11974	51.5739	26.6892	63.5622	7.07576	7.03275	9.78673	4.85298	79.8251	0	-3.75505	-3.15259	9.40557	-9.80592	-1.22543	11.7477	1.14431	22.5982	196.847	190.194	111.748	N	7.1815	2.27292	4.15202	1.95058	1.76872	5.28243	1181.29	2622.98
A	R	AWxxRxxNx1R4.ma	1.13408	40.7621	24.2655	62.7153	7.01305	8.16092	9.17497	4.85298	78.9049	0	-3.83228	20.0258	8.41845	-7.32604	1.79516	2.45249	-1.14253	19.5151	220.026	192.674	102.452	N	6.38452	2.21946	4.13861	2.09936	1.74041	5.39374	1037.01	2674.45
A	R	AWxxRxxNx1R4.ma	1.14277	62.2821		63.0481	8.94463			4.85298		0	-15.3953		12.2523	-7.95598		2.8251				192.044	102.825	N	7.8919		4.1439				1042.67	2661.35
A	R	AWxxRxxNx1R4.ma	1.11903	52.9537		60.0329				4.85298		0	-17.2335		11.1447	-16.9691		3.51828				183.031	103.518	N	7.27693		4.09489				1053.24	2476.21
A	R	AWxxRxxNx1R4.ma	1.12145	33.5581	19.63	56.9144	8.77345	8.58743	12.4862	4.85298	79.0652	0	11.8979	9.38562	5.87865	4.23682	7.4507	-2.01625	3.20721	16.6025	209.386	204.237	97.9838	N	5.79294	2.10489	4.04155	2.1503	1.87978	5.34418	969.909	2918.78
A	R	AWxxRxxNx1R4.ma	1.07398	32.1173	18.0043	59.2647	9.43843	8.66836	12.6252	4.85298	79.0728	0	9.47244		7.2194	-5.21117		3.54138	3.25096	20.3901		194.789	103.541	N	5.66722	2.05989	4.08201	2.15968	1.88499		1053.59	2718.6
A	R	AWxxRxxNx1R4.ma	1.09879	32.8583	23.6016	58.1046	7.99902	7.62966	11.9245	4.85298	79.5034	0	-21.3809		1.46528	-19.9988		8.2175	2.15424	19.2405		180.001	108.217	N	5.73221	2.20412	4.06225	2.03204	1.85828		1125.76	2414.98
A	R	AWxxRxxNx1R4.ma	1.10279	34.7294	27.2746	64.0555	9.91927	8.72343	10.8708	4.85298	79.6055	0	-3.16592		14.4727	-19.5103		0.858995	1.51165	20.3605		180.49	100.859	N	5.89316	2.28528	4.15975	2.16601	1.81579		1012.91	2424.82
A	R	AWxxRxxNx1R4.ma	1.10497	45.3403	21.8829	61.2061	9.22531	10.3388	12.8659	4.85298	78.8696	0	-1.58289		4.64787	-23.1051		2.45397	0.479323	25.1421		176.895	102.454	N	6.73352	2.16285	4.11425	2.33591	1.89391		1037.03	2352.73
A	R	AWxxRxxNx1R4.ma	1.10553	47.8453	29.6866	65.7853	7.81379	41.2479	39.2661	4.85298	79.8517	0	-9.8772		13.3192	-13.9181		9.65229	2.94938	16.9763		186.082	109.652	N	6.91703	2.33421	4.1864	3.7196	2.50325		1148.22	2538.38
A	R	AWxxRxxNx1R4.ma	1.10941	50.0864		65.0099				4.85298		0	-12.5978		1.90071	4.43792		11.6669				204.438	111.667	N	7.07718		4.17454				1180.01	2923.09
A	R	AWxxRxxNx1R4.ma	1.04944	45.6081	25.8001	59.3281	6.75462	9.05191	9.6967	4.85298	79.9973	0	4.87737		12.1218	-9.79435		6.18461	-0.294352	13.4189		190.206	106.185	N	6.75338	2.25375	4.08308	2.20298	1.76464		1094.19	2623.22
A	R	AWxxRxxNx1R4.ma	1.09111	38.9804	24.2048	60.5333	8.441	8.94125	12.1221	4.85298	80.0071	0	4.93438		10.5235	-10.5659		9.61511	-0.584521	19.9419		189.434	109.615	N	6.24343	2.21807	4.10319	2.19068	1.86593		1147.64	2607.28
A	R	AWxxRxxNx1R4.ma	1.1059	37.5395	22.093	62.2954	9.06578	8.7691	11.01	4.85298	78.9435	0	1.53168	-3.99741	5.56624	13.758	11.8911	7.17347	-0.309768	21.8773	196.003	213.758	107.173	N	6.12695	2.16802	4.13189	2.17123	1.82157	5.27813	1109.51	3125.24
A	R	AWxxRxxNx1R4.ma	1.11424	56.2249	30.2414	65.82	8.23493	9.88446	11.2126	4.85298	78.1226	0	-21.3935		9.68689	-28.5822		8.1275	0.888876	19.3496		171.418	108.127	N	7.49832	2.34504	4.18692	2.29096	1.8299		1124.36	2244.31
A	R	AWxxRxxNx1R4.ma	1.07066	46.4401	23.3868	67.4878	6.94613	8.6359	9.58451	4.85298	78.776	0		-5.99608	10.042		14.5939	14.1902	0.820536	21.266	194.004		114.19	N	6.8147	2.19909	4.21195	2.15593	1.75951	5.26788	1220.23
A	R	AWxxRxxNx1R4.ma	1.09496	55.3048	24.3086	63.9016	8.51378	9.34345	10.4	4.85298	79.3471	0	10.6659	-6.99576	12.3277	-41.2096	10.9726	8.64189	-0.90861	21.4432	193.004	158.79	108.642	N	7.43672	2.22044	4.15734	2.23468	1.7958	5.26271	1132.39	2000.95
A	R	AWxxRxxNx1R4.ma	1.06747	44.6356	24.3363	57.0952				4.85298		0	-1.81598		3.58539	-28.8279		7.74376	1.24722	23.0978		171.172	107.744	N	6.68099	2.22108	4.04472				1118.38	2239.49
A	R	AWxxRxxNx1R4.ma	1.07362	52.2093	25.9037	54.1386	6.19849	8.46864	10.3178	4.85298	79.8479	0	23.0259		2.48786	-14.6682		2.21515	3.59296	18.8893		185.332	102.215	N	7.2256	2.25601	3.99155	2.13637	1.79224		1033.41	2523.05
A	R	AWxxRxxNx1R4.ma	1.08105	48.9329	22.6612	58.8885	7.8973	8.28629	9.25989	4.85298	78.7451	0	-6.49452		5.09154	-41.2845		5.73509	0.393411	19.2418		158.715	105.735	N	6.9952	2.18183	4.07565	2.1146	1.74442		1087.25	1999.53
A	R	AWxxRxxNx1R4.ma	1.11977	50.6729	27.8032	60.6334				4.85298		0	3.04185		-0.854749	-28.0454		7.62497	3.54176	19.5567		171.955	107.625	N	7.11849	2.29627	4.10485				1116.53	2254.87
A	R	AWxxRxxNx1R4.ma	1.03588	59.2759	23.1505	58.3465	6.594	7.16321	8.05875	4.85298	78.624	0			4.96932			3.08	1.07462	14.7868			103.08	N	7.69909	2.19351	4.0664	1.96896	1.68487		1046.55
A	R	AWxxRxxNx1R4.ma	1.07281	46.223	19.5296	57.9189	10.1005	7.27806	15.5361	4.85298	79.7367	0	3.83136	-4.35143	8.69649	15.1191	12.3995	2.20008	1.88247	20.1627	195.649	215.119	102.2	N	6.79875	2.1022	4.05904	1.98486	1.98534	5.27632	1033.18	3155.14
A	R	AWxxRxxNx1R4.ma	1.0796	49.5051	21.105	60.4062	9.088	9.43645	14.0148	4.85298	80.0282	0		-5.79501	9.73278		9.47296	7.18908	0.744976	19.4444	194.205		107.189	N	7.03599	2.14337	4.10109	2.24458	1.93485	5.26891	1109.75
A	R	AWxxRxxNx1R4.ma	1.07745	56.0037	29.9356	54.9234	9.33994	13.3653	13.6681	4.85298	80.0103	0	33.9356		1.56257	-13.037		4.12742	-0.105163	21.4299		186.963	104.127	N	7.48356	2.33909	4.00594	2.59266	1.92277		1062.55	2556.43
A	R	AWxxRxxNx1R4.ma	1.042	28.6897	19.5341	57.0748	6.61401	8.11265	11.6091	4.85298	78.9233	0		-1.32892	16.1758		13.9631	2.60415	-0.671585	21.4582	198.671		102.604	N	5.35628	2.10232	4.04436	2.09342	1.84586	5.29165	1039.32
A	R	AWxxRxxNx1R4.ma	1.00438	37.245		56.2542				4.85298		0			11.6137			2.6053					102.605	N	6.10287		4.02988				1039.33
A	R	AWxxRxxNx1R4.ma	1.0306	60.9056	24.0671	56.8496	5.4627	6.97104	10.9953	4.85298	79.9871	0	33.2121		8.59814	2.79541		5.32003	1.41203	16.3849		202.795	105.32	N	7.8042	2.21491	4.04041	1.94176	1.82097		1080.85	2887.93
A	R	AWxxRxxNx1R4.ma	1.04407	63.9125	18.5687	60.2741	9.97237	7.8862	11.7932	4.85298	79.9942	0	25.0642	8.16065	15.1865	-22.5192	2.3435	0.551577	3.5977	16.9374	208.161	177.481	100.552	N	7.99453	2.07585	4.0989	2.06511	1.85314	5.33831	1008.29	2364.43
A	R	AWxxRxxNx1R4.ma	1.05446		29.8715	62.8736	7.79197	8.36181	10.4981	4.85298	80.1824	0		-2.47304	11.2615		14.5541	6.13318	-0.145699		197.527		106.133	N		2.33784	4.14113	2.12367	1.80002	5.28588	1093.39
B	R	BWTxRxxUx1W.mat	1.20236	68.3177	18.2686	55.1861	10.7387	7.18238	7.38774	3.67969	85.5052	L	-15.1545	4.02625	-1.15593	7.0599	4.01287	7.74614	0.272804	13.1818	204.026	207.06	107.746	U	8.26545	2.06741	4.01071	1.97163	1.64865	5.31825	1118.41	2979.5
B	R	BWTxRxxUx1W.mat	1.23311	55.5639	20.2303	56.8379	9.92845	8.1106	8.08562	3.67969	85.5434	L	-4.32005		-1.57117	-11.2872		6.90375	0.0797119	9.61368		188.713	106.904	U	7.45412	2.1208	4.0402	2.09317	1.68627		1105.32	2592.4
B	R	BWTxRxxUx1W.mat	1.25151	58.1942	21.3908	62.5263	8.81322	9.89992	8.52346	3.67969	84.1112	L	-12.5169		3.606	-1.10177		3.72221	-1.1548	7.81741		198.898	103.722	U	7.62851	2.15059	4.13559	2.29253	1.70865		1056.35	2805.09
B	R	BWTxRxxUx1W.mat	1.21929	74.6721	14.985	58.3392	8.92983	7.8503	7.69658	3.67969	85.5923	L	3.13543		-6.29766	7.0068		9.44456	-0.211767	8.58836		207.007	109.445	U	8.6413	1.9675	4.06627	2.06055	1.66561		1144.96	2978.36
B	R	BWTxRxxUx1W.mat	1.24787	81.8868	19.7275	55.6196	8.02553	7.66603	8.46662	3.67969	84.9653	L	-10.1523		1.04535	-13.4084		2.78113	-0.374703	9.72831		186.592	102.781	U	9.04913	2.1075	4.01854	2.0368	1.7058		1042.01	2548.81
B	R	BWTxRxxUx1W.mat	1.25616	63.9119	19.5453	59.9905	9.7791	6.79814	8.62052	3.67969	85.1023	L	12.2811		-2.77428	-6.67211		2.78054	-0.469387	11.2107		193.328	102.781	U	7.99449	2.10262	4.09419	1.91665	1.7135		1042	2688.08
B	R	BWTxRxxUx1W.mat	1.21194	79.8235	17.8451	55.1733				3.67969		L	-5.61416		-0.328683	16.4441		3.52395	-0.785034	12.8716		216.444	103.524	U	8.9344	2.05532	4.01048				1053.32	3184.33
B	R	BWTxRxxUx1W.mat	1.21228	71.0615	18.6613	63.0628	7.86414	7.37498	7.24694	3.67969	85.3107	L	-12.656	-5.61002	-3.28454	7.5826	-7.56037	5.10696	-2.45293	12.1377	194.39	207.583	105.107	U	8.4298	2.07843	4.14413	1.99809	1.64074	5.26987	1077.57	2990.79
B	R	BWTxRxxUx1W.mat	1.21638	70.5557	20.2308	62.5276	11.3345	7.35083	6.76993	3.67969	84.5784	L	-13.8465	17.2799	-5.95283	6.15917	3.82512	6.07776	-1.3521	14.0926	217.28	206.159	106.078	U	8.39974	2.12082	4.13561	1.99481	1.61304	5.38119	1092.54	2960.08
B	R	BWTxRxxUx1W.mat	1.21953	54.2039	18.8361	62.2561	9.36573	9.16674	7.00596	3.67969	84.8738	L	4.92837	-7.24712	-4.13421	-5.71996	5.09173	0.037942	-1.26512	12.7658	192.753	194.28	100.038	U	7.36233	2.08328	4.13126	2.21558	1.62692	5.26141	1000.57	2707.96
B	R	BWTxRxxUx1W.mat	1.18129	69.7667	15.2583	55.6595	9.08884	6.50083	9.22502	3.67969	86.2174	L	4.01643		-4.04638	14.1989		4.21504	-1.08674	9.16994		214.199	104.215	U	8.35265	1.97641	4.01925	1.87193	1.74278		1063.89	3134.92
B	R	BWTxRxxUx1W.mat	1.21222	73.4793	16.6421	58.2478				3.67969		L	-16.6032		-4.18721	3.65231		6.38734	0.711964	13.2335		203.652	106.387	U	8.57201	2.01977	4.06471				1097.32	2906.26
B	R	BWTxRxxUx1W.mat	1.21329	91.5819	23.3533	54.2549	8.88334	6.87303	9.21134	3.67969	84.6596	L	21.3306		-4.01786	8.65487		3.65275	-0.969092	16.4232		208.655	103.653	U	9.56984	2.1983	3.99369	1.92761	1.74213		1055.29	3014
B	R	BWTxRxxUx1W.mat	1.2004	65.7266	17.4889	57.1745	9.9686	8.92848	7.95557	3.67969	84.9191	L	-8.75263	-6.91202	3.22212	6.4191	11.9411	6.88347	-1.35874	7.13053	193.088	206.419	106.883	U	8.10719	2.04499	4.04611	2.18925	1.67945	5.26315	1105.01	2965.68
B	R	BWTxRxxUx1W.mat	1.20156	69.515	19.1642	56.525	11.0654	6.95247	9.0724	3.67969	83.3827	L	-10.6895		4.41954	14.9362		5.76552	-1.31077	13.4724		214.936	105.766	U	8.33757	2.09229	4.03468	1.9391	1.73552		1087.72	3151.12
B	R	BWTxRxxUx1W.mat	1.16551	58.4348	18.3042	51.4955	9.86399	6.37223	7.97537	3.67969	85.5677	L	-11.5426		-0.287675	6.77742		5.57859	-1.04617	9.15359		206.777	105.579	U	7.64427	2.06842	3.94149	1.85195	1.6805		1084.84	2973.41
B	R	BWTxRxxUx1W.mat	1.1865	75.3605	20.255	54.0586	9.33478	7.414	8.16777	3.67969	86.0259	L	1.19839		-2.1352	32.5298		5.51938	-0.461276	10.5239		232.53	105.519	U	8.68105	2.12145	3.99007	2.00337	1.69054		1083.92	3545.83
B	R	BWTxRxxUx1W.mat	1.16501	76.7413	17.2319	53.7252	9.58323	8.54971	8.67162	3.67969	83.7605	L	-20.5985		-0.337557	17.0304		5.40001	-0.412763	16.3831		217.03	105.4	U	8.76021	2.03743	3.98388	2.1459	1.71603		1082.08	3197.28
B	R	BWTxRxxUx1W.mat	1.17432	83.2405	17.0019	54.8458	10.224	6.31603	8.38514	3.67969	84.8971	L	-12.812	2.68565	7.38691	6.74772	0.206511	-2.31334	-1.33465	12.6338	202.686	206.748	97.6867	U	9.12362	2.0306	4.00453	1.84309	1.70168	5.31166	965.501	2972.77
B	R	BWTxRxxUx1W.mat	1.11942	61.6283	19.637	51.3371	10.0268	8.21065	7.41169	3.67969	85.4526	L	-13.7988		2.40513	25.5525		9.39153	-0.257623	12.9104		225.553	109.392	U	7.85037	2.10508	3.93841	2.10543	1.64998		1144.13	3387.44
B	R	BWTxRxxUx1W.mat	1.16165	57.4711	20.0706	58.9394	7.65984	7.29393	8.6831	3.67969	85.5642	L	4.46533		-9.25164	-3.64318		9.06086	-0.247154	6.21526		196.357	109.061	U	7.58097	2.11661	4.07651	1.98704	1.7166		1138.95	2751.5
B	R	BWTxRxxUx1W.mat	1.12611	58.2527	18.2227	58.2401	8.39434	9.18464	7.68006	3.67969	85.4405	L	3.56635		-5.41935	4.12783		11.0192	-0.738668	9.64794		204.128	111.019	U	7.63235	2.06611	4.06457	2.21753	1.66472		1169.76	2916.44
B	R	BWTxRxxUx1W.mat	1.1671	74.8027	17.7897	52.739	8.70898	6.77163	8.75979	3.67969	85.2308	L	-19.4567		0.957929	3.45491		0.764404	-0.807433	14.6385		203.455	100.764	U	8.64886	2.05373	3.96536	1.91274	1.72038		1011.49	2902.03
B	R	BWTxRxxUx1W.mat	1.10566	71.7126	16.3661	49.6723	8.84702	7.82845	8.67235	3.67969	85.4774	L	13.4095		3.72413	-11.9648		9.24313	-0.962403	9.88603		188.035	109.243	U	8.46833	2.01134	3.90545	2.05776	1.71607		1141.8	2578.45
B	R	BWTxRxxUx1W.mat	1.15868	93.7007	19.4802	56.8059	8.55698	7.96904	8.41072	3.67969	85.3088	L	-32.1475		5.08218	-21.3203		3.914	-0.849534	9.47748		178.68	103.914	U	9.67991	2.10087	4.03964	2.07556	1.70298		1059.28	2388.43
B	R	BWTxRxxUx1W.mat	1.1423	67.308	19.5842	51.6236	8.70876	5.56025	9.71353	3.67969	84.9413	L	-4.51611		0.856605	12.9213		8.32548	-2.7397	14.2332		212.921	108.325	U	8.20414	2.10366	3.94398	1.71564	1.7654		1127.45	3106.91
B	R	BWTxRxxUx1W.mat	1.06002	73.073	15.5492	49.126	9.35025	7.84388	7.15846	3.67969	84.2418	L	-20.7972		-2.79142	20.485		6.97233	-0.0746167	14.5307		220.485	106.972	U	8.54827	1.98576	3.89439	2.05973	1.6357		1106.39	3273.92
B	R	BWTxRxxUx1W.mat	1.0929	68.8224	16.7279	46.8058	9.6873	8.64786	8.77242	3.67969	84.0507	L	-0.106257	-3.55748	-1.04663	7.41436	-11.2144	5.89502	0.575033	12.57	196.443	207.414	105.895	U	8.29592	2.02237	3.84601	2.15731	1.721	5.28037	1089.72	2987.16
B	R	BWTxRxxUx1W.mat	1.12337	70.3678	16.0947	51.7403	9.89764	6.695	7.30707	3.67969	84.8628	L	8.79714		2.69165	-6.32391		-0.936286	-0.0242308	14.1817		193.676	99.0637	U	8.38855	2.00295	3.94624	1.90136	1.64413		985.989	2695.34
B	R	BWTxRxxUx1W.mat	1.14087	81.6061	16.5921	54.7711	9.41417	7.08479	8.02139	3.67969	85.4195	L	15.2093		2.98919	-17.6035		5.7437	-0.640401	10.3922		182.397	105.744	U	9.03361	2.01825	4.00316	1.95795	1.68292		1087.38	2463.34
B	R	BWTxRxxUx1W.mat	1.08763	68.8411	24.546	51.7671	10.6552	6.72846	8.33344	3.67969	84.0443	L	-10.9266		0.53311	34.579		6.88341	-0.259659	10.645		234.579	106.883	U	8.29705	2.22585	3.94675	1.90635	1.69905		1105.01	3592.81
B	R	BWTxRxxUx1W.mat	1.09317	58.324	23.2877	50.0956	8.69791	6.25585	7.99593	3.67969	83.8508	L	1.47265		0.539034	-37.0019		7.23548	-0.295599	7.4948		162.998	107.235	U	7.63701	2.19675	3.91393	1.83352	1.68158		1110.47	2081.01
B	R	BWTxRxxUx1W.mat	1.0612	70.2252	16.9638	45.7923	9.88844	5.53532	8.10816	3.67969	84.7308	L	-4.41147		3.41191	7.7388		-1.89437	0.62107	12.2709		207.739	98.1056	U	8.38005	2.02946	3.82412	1.71115	1.68745		971.719	2994.17
B	R	BWTxRxxUx1W.mat	1.07247	42.7682	26.3504	50.764	9.21317	9.81928	6.91095	3.67969	82.8344	L	-11.8377		-5.29753	13.3978		5.28422	-0.173652	13.5302		213.398	105.284	U	6.53974	2.26567	3.92719	2.28435	1.62138		1080.3	3117.35
B	R	BWTxRxxUx1W.mat	1.09229	55.5465	23.1944	56.1417	10.6714	7.16	8.79475	3.67969	84.6452	L	-5.28067	-10.8113	-5.9853	28.2072	14.1856	7.14863	-1.29632	9.85572	189.189	228.207	107.149	U	7.45295	2.19455	4.02788	1.96851	1.72209	5.24275	1109.12	3447.42
B	R	BWTxRxxUx1W.mat	1.02285	43.9343	22.5766	52.8787	7.72781	10.1533	8.50247	3.67969	83.8225	L	-7.67002		-8.29208	4.41324		12.3337	-0.50752	10.7238		204.413	112.334	U	6.6283	2.17979	3.968	2.3178	1.7076		1190.6	2922.56
B	R	BWxxSRLux1R3.ma	1.172	72.7142	22.3088	61.8395	10.1214	7.75193	7.2933	4.40484	85.33	L	5.20089		-8.25204	-23.4021		12.7996	-2.25787	11.994		176.598	112.8	U	8.52726	2.1733	4.12454	2.04794	1.64335		1198.01	2346.81
B	R	BWxxSRLux1R3.ma	1.19633	81.9159	18.9761	60.3782	9.12422	8.04035	7.21263	4.40484	85.8289	L	-25.1345		-5.56982	6.13065		8.06307	-2.2186	12.58		206.131	108.063	U	9.05074	2.08714	4.10063	2.08447	1.63879		1123.35	2959.47
B	R	BWxxSRLux1R3.ma	1.15384	80.7021	20.7628	54.2432	12.6388	17.6656	12.0569	4.40484	84.956	L	-12.1604		-4.85947	3.85933		5.24204	-0.952402	8.65578		203.859	105.242	U	8.98344	2.13462	3.99348	2.87162	1.86341		1079.65	2910.69
B	R	BWxxSRLux1R3.ma	1.1412	69.6402	21.1437	57.0062	8.60968	12.308	11.6348	4.40484	82.3067	L	4.37023		-2.14403	-11.2342		8.52847	-1.41946	10.4834		188.766	108.528	U	8.34507	2.14435	4.04316	2.51025	1.84688		1130.62	2593.49
B	R	BWxxSRLux1R3.ma	1.09879	78.7635	15.5013	54.5347	10.1247	7.11824	8.03722	4.40484	87.2464	L	-23.5488		-2.53239	3.91447		11.233	-1.43567	12.3654		203.914	111.233	U	8.87488	1.98423	3.99884	1.96266	1.68375		1173.14	2911.87
B	R	BWxxSRLux1R3.ma	1.09997	68.8987	21.4949	57.7024	10.3975	7.48319	6.63718	4.40484	85.3436	L	-11.1777		-5.95947	27.7552		12.625	-2.00956	14.7083		227.755	112.625	U	8.30053	2.1532	4.0553	2.01266	1.60508		1195.23	3437.18
B	R	BWxxSRLux1R3.ma	1.12325	78.148	22.4099	55.0233	9.11903	6.85773	8.71284	4.40484	84.9443	L	-0.774627		-12.7457	-13.5143		4.46437	-1.59049	9.6452		186.486	104.464	U	8.84013	2.17575	4.00776	1.92538	1.71807		1067.71	2546.64
B	R	BWxxSRLux1R3.ma	1.11139	78.7695	17.3884	58.1892	10.2055	6.1581	9.36399	4.40484	85.774	L	-4.49353		-13.8506	-8.05877		6.78531	-0.810315	9.06598		191.941	106.785	U	8.87522	2.04204	4.0637	1.81777	1.7493		1103.49	2659.21
B	R	BWxxSRLux1R3.ma	1.12078	54.2505	18.2228	48.1995	7.38258	9.50699	10.4435	4.40484	83.7255	L	-1.12659		-0.682461	-5.00913		6.75273	-0.156125	9.57087		194.991	106.753	U	7.36549	2.06611	3.87535	2.25203	1.79768		1102.98	2722.84
B	R	BWxxSRLux1R3.ma	1.15019	60.7087	21.7143	52.9294				4.40484		L	-11.8548	-1.69912	-3.10004	4.43088	5.25146	5.6937	-0.317682	9.45441	198.301	204.431	105.694	U	7.79158	2.15867	3.96896			5.28979	1086.61	2922.94
B	R	BWxxSRLux1R3.ma	1.15353	75.3234	19.9361	60.7764	10.9579	6.70453	8.97146	4.40484	85.3683	L	-13.8952		-6.81719	7.75251		9.60159	-1.95319	9.79442		207.753	109.602	U	8.6789	2.11305	4.1072	1.90278	1.73068		1147.43	2994.47
B	R	BWxxSRLux1R3.ma	1.17327	64.3545	17.7869	59.6293	12.5966	6.93567	8.2003	4.40484	86.0627	L	-9.5362	-8.49219	-4.81034	1.60867	11.2448	3.70758	-1.9831	9.73537	191.508	201.609	103.708	U	8.02212	2.05364	4.08815	1.93668	1.69222	5.25493	1056.13	2862.62
B	R	BWxxSRLux1R3.ma	1.10895	59.5366	17.6137	57.1177				4.40484		L	1.60333		-5.56603	-4.52533		12.6327	-0.698785	14.8666		195.475	112.633	U	7.716	2.04863	4.04511				1195.35	2732.98
B	R	BWxxSRLux1R3.ma	1.08665	68.0197	16.6311	53.0103	9.60031	8.01142	6.9427	4.40484	84.3738	L	-10.3996	-2.78584	1.39227	-13.1697	-1.42014	7.45581	-1.20795	9.30576	197.214	186.83	107.456	U	8.2474	2.01944	3.97049	2.08087	1.62324	5.28429	1113.9	2553.71
B	R	BWxxSRLux1R3.ma	1.09314	72.4101	19.9001	48.6323	10.2458	6.73739	9.82469	4.40484	85.1386	L	2.05202		-3.83273	-1.35373		5.89924	-0.798898	5.81716		198.646	105.899	U	8.50941	2.1121	3.88429	1.90767	1.77043		1089.78	2799.76
B	R	BWxxSRLux1R3.ma	1.10838	78.0074	17.4296	60.2579	9.1544	7.80928	8.83178	4.40484	85.4029	L	-7.25864		-6.50409	-9.72677		13.5964	-0.613698	11.0208		190.273	113.596	U	8.83218	2.04325	4.09863	2.05531	1.7239		1210.73	2624.62
B	R	BWxxSRLux1R3.ma	1.12831	74.2962	19.3959	56.8473	9.80034	8.57919	7.47029	4.40484	86.0202	L	-7.26405		-5.81803	13.8183		10.3021	-1.82612	8.12251		213.818	110.302	U	8.61952	2.09859	4.04037	2.14934	1.65323		1158.45	3126.56
B	R	BWxxSRLux1R3.ma	1.13559	83.5961	18.3126	54.106				4.40484		L	-14.5612	-9.27993	-5.07761	19.5883	11.043	5.43896	-1.24591	8.83443	190.72	219.588	105.439	U	9.14309	2.06865	3.99094			5.25081	1082.68	3253.97
B	R	BWxxSRLux1R3.ma	1.05671	54.1797	20.7124	58.5951	9.10784	8.60775	6.72292	4.40484	84.7982	L	-5.11226		-10.4875	7.78579		7.2399	-2.02974	16.6689		207.786	107.24	U	7.36069	2.13333	4.07065	2.15266	1.61024		1110.54	2995.19
B	R	BWxxSRLux1R3.ma	1.08377	70.9914	17.0977	53	8.72889	7.14398	7.55061	4.40484	86.5713	L	-10.5638		4.41525	-15.1071		6.20548	-1.12487	7.8556		184.893	106.205	U	8.42564	2.03346	3.97029	1.96627	1.65766		1094.51	2514.09
B	R	BWxxSRLux1R3.ma	1.08996	69.5619	18.0765	52.0181	9.01464	7.25874	8.62067	4.40484	86.0063	L	-22.4279		-6.93628	5.96732		2.48216	-1.44907	6.75962		205.967	102.482	U	8.34038	2.06195	3.95159	1.98221	1.7135		1037.46	2955.95
B	R	BWxxSRLux1R3.ma	1.0527	73.635	20.8947	55.7159	8.39794	6.4038	10.0262	4.40484	84.9642	L	-11.0425		-17.9337	-1.38255		8.40772	-0.735347	10.7452		198.617	108.408	U	8.58109	2.13801	4.02027	1.85689	1.77944		1128.73	2799.15
B	R	BWxxSRLux1R3.ma	1.08504	68.0267	19.2705	59.4988	8.99577	8.84764	6.55252	4.40484	85.0083	L	-8.42088		-9.03311	7.48772		9.26905	-1.10356	8.31527		207.488	109.269	U	8.24783	2.09519	4.08596	2.18015	1.59993		1142.21	2988.74
B	R	BWxxSRLux1R3.ma	1.05585	59.0765	22.0854	46.5971	8.13335	11.7225	8.58532	4.40484	86.5528	L	-12.8154		-3.74297	6.16348		6.31304	-0.554176	11.5079		206.163	106.313	U	7.68612	2.16784	3.84154	2.46151	1.71175		1096.17	2960.18
B	R	BWxxSRLux1R3.ma	1.06037	57.484	14.725	53.1246	8.89373	9.16273	7.4111	4.40484	84.8936	L	-1.74708		-6.12771	-2.61229		8.69479	-0.590379	7.68615		197.388	108.695	U	7.58182	1.95891	3.97264	2.21514	1.64995		1133.22	2773.19
B	R	BWxxSRLux1R3.ma	1.07746	54.6121	19.9355	61.0836				4.40484		L	-3.06654		-13.342	-2.33827		11.1513	-0.933528	10.0701		197.662	111.151	U	7.39	2.11303	4.11224				1171.85	2778.97
B	L	BWxxSRLLx1L4.ma	1.28537	75.5466	25.4739	70.9878	8.45069	13.778	7.96769	4.7539	89.3502	L	-3.66934	-4.16636	7.04239	10.121	-8.93794	-10.6512	1.34995	13.5214	195.834	210.121	89.3488	L	8.69175	2.24659	4.26251	2.62308	1.68009	5.27727	844.566	3045.82
B	L	BWxxSRLLx1L4.ma	1.29107	89.0061	28.9194	74.8413	7.8912	13.0538	9.52772	4.7539	89.6634	L	-16.2889	-7.13639	12.0965	-15.724	-0.0829733	-3.42434	0.862541	11.0486	192.864	184.276	96.5757	L	9.4343	2.31898	4.31537	2.56908	1.7569	5.26198	949.077	2501.52
B	L	BWxxSRLLx1L4.ma	1.30571	85.7808	22.7948	69.0448	8.02899	8.94784	7.1342	4.7539	88.9913	L	15.0535	-1.51575	1.34695	-7.53193	-9.32767	-8.26653	1.29123	12.4274	198.484	192.468	91.7335	L	9.26179	2.18504	4.23476	2.19141	1.63432	5.29071	878.601	2670.16
B	L	BWxxSRLLx1L4.ma	1.26981	93.4899	28.2953	66.4876	8.17204	8.73506	5.60369	4.7539	89.8483	L	18.9522	-2.30181	-2.82838	-22.3915	-13.8914	-11.5768	1.17503	6.6512	197.698	177.608	88.4232	L	9.66902	2.30637	4.19702	2.16734	1.53857	5.28674	831.475	2366.99
B	L	BWxxSRLLx1L4.ma	1.27208	85.3405	21.7045	63.0678	7.12082	9.85377	8.90015	4.7539	90.3825	L	-9.78614		2.85492	-17.1047		2.42553	1.55037	4.25405		182.895	102.426	L	9.23799	2.15843	4.14421	2.28785	1.72723		1036.6	2473.45
B	L	BWxxSRLLx1L4.ma	1.29424	86.4055	30.3439	75.0278	9.12575	12.5263	8.7133	4.7539	89.4408	L	6.97002		10.3697	-11.5081		-8.23623	0.844652	0.340028		188.492	91.7638	L	9.29546	2.34703	4.31786	2.52783	1.71809		879.036	2587.85
B	L	BWxxSRLLx1L4.ma	1.23446	80.6614		69.6516	9.24615			4.7539		L	18.7525		-3.49091	7.75049		-11.9895				207.75	88.0105	L	8.98117		4.24351				825.661	2994.42
B	L	BWxxSRLLx1L4.ma	1.28243	65.4543	16.7301	66.972				4.7539		L			-4.15579			-7.38432	0.249649	4.91577			92.6157	L	8.09038	2.02244	4.20427				891.306
B	L	BWxxSRLLx1L4.ma	1.24235			64.1368				4.7539		L			3.47185			-7.44861					92.5514	L			4.16102				890.378
B	L	BWxxSRLLx1L4.ma	1.25207	73.3495	12.5948	70.0116	10.922	8.41319	7.38841	4.7539	87.8805	L	21.6567		-2.20451	-9.18687		-4.64732	1.37173	9.82214		190.813	95.3527	L	8.56443	1.88386	4.24866	2.1298	1.64869		931.106	2635.8
B	L	BWxxSRLLx1L4.ma	1.21769	90.3261	223.292	66.2949	8.74028	11.9557	8.60936	4.7539	88.5793	L	-6.2196	-8.147	1.02481	-2.91415	-3.45921	-10.1256	1.01184	10.9102	191.853	197.086	89.8744	L	9.50401	3.86561	4.19411	2.48121	1.71294	5.25673	852.028	2766.83
B	L	BWxxSRLLx1L4.ma	1.21436	81.0993		57.3119	7.42396			4.7539		L	-11.2869		4.01059	-5.92308		-0.514817				194.077	99.4852	L	9.00551		4.04851				992.288	2703.71
B	L	BWxxSRLLx1L4.ma	1.23227	95.0873	19.2054	67.4323				4.7539		L			-1.96612			-7.71875	2.21183	16.4511			92.2813	L	9.75127	2.09342	4.21112				886.483
B	L	BWxxSRLLx1L4.ma	1.16449	81.0679	35.757	67.3992	8.14632	10.1088	7.50943	4.7539	88.618	L	29.8831		-5.27185	-19.5199		-7.98257	0.23979	21.0515		180.48	92.0174	L	9.00377	2.44535	4.21063	2.31341	1.6554		882.684	2424.62
B	L	BWxxSRLLx1L4.ma	1.17732	63.3406	19.1801	55.8369	6.0519	7.24559	7.17716	4.7539	88.5602	L	-11.6231		5.67036	-0.463597		-0.122798	2.27464	8.35678		199.536	99.8772	L	7.95868	2.09273	4.02243	1.98039	1.63677		998.159	2818.6
B	L	BWxxSRLLx1L4.ma	1.18977	111.328	28.5732	63.005	9.77428	8.96138	6.77155	4.7539	88.9674	L	-39.8444	-9.08358	1.70288	36.0025	-4.79821	-9.80171	1.55129	13.5188	190.916	236.003	90.1983	L	10.5512	2.31201	4.14321	2.19292	1.61314	5.25184	856.638	3625.56
B	L	BWxxSRLLx1L4.ma	1.19286	69.734		66.3678				4.7539		L	18.7965		4.44628	0.246419		-11.7906				200.246	88.2094	L	8.35069		4.19521				828.461	2833.66
B	L	BWxxSRLLx1L4.ma	1.20247	70.7004	23.9219	65.5006	8.40762	9.8919	7.5712	4.7539	88.4499	L	5.8882		-4.11279	1.23795		-8.27766	0.852228	16.3683		201.238	91.7223	L	8.40835	2.21156	4.18206	2.29172	1.65879		878.441	2854.73
B	L	BWxxSRLLx1L4.ma	1.16997	80.0678	13.564	55.226				4.7539		L	15.4731		-7.47286	15.2087		-1.07441	2.80489	10.9785		215.209	98.9256	L	8.94806	1.9191	4.01143				983.927	3157.11
B	L	BWxxSRLLx1L4.ma	1.19669	86.6605	19.3417	63.8745				4.7539		L	32.2127	4.79719	-8.26048	25.5409	-2.95999	-7.75779	0.765677	4.72878	204.797	225.541	92.2422	L	9.30916	2.09712	4.15692			5.32202	885.92	3387.18
B	L	BWxxSRLLx1L4.ma	1.20905	80.219	17.1478	61.9952	8.13289	7.87114	7.64527	4.7539	89.1628	L	39.9752		-1.10693	-3.94533		-4.08734	0.50197	8.29266		196.055	95.9127	L	8.9565	2.03494	4.12706	2.0632	1.66283		939.321	2745.15
B	L	BWxxSRLLx1L4.ma	1.09972	112.255	26.5205	58.3272	10.605	9.45701	8.41595	4.7539	87.2665	L	63.4537	18.0815	1.23381	-26.2134	6.71469	-12.2284	1.13017	21.662	218.082	173.787	87.7716	L	10.595	2.26932	4.06607	2.24676	1.70324	5.38487	822.301	2291
B	L	BWxxSRLLx1L4.ma	1.16772	84.7524	20.4018	67.5643	9.44609	8.20359	7.34704	4.7539	86.7861	L	25.9281		-11.1908	38.4928		1.55388	2.01305	9.14293		238.493	101.554	L	9.20611	2.12529	4.21308	2.10457	1.64637		1023.4	3683.09
C	L	CWTxLxxUx1W.mat	1.5115	122.152	30.4774	82.3266	10.9168	8.85056	9.65784	3.8425	86.5706	L	-23.3254		-3.55272	-9.72215		-5.15047	-0.866909	5.7573		190.278	94.8495	U	11.0523	2.3496	4.41069	2.18048	1.76287		923.746	2624.72
C	L	CWTxLxxUx1W.mat	1.46483	114.013	34.11	69.3157	9.9561	7.36892	10.3324	3.8425	86.7724	L	-22.4372		-1.96086	-19.0136		-4.41918	-0.918845	8.02622		180.986	95.5808	U	10.6777	2.41669	4.23867	1.99727	1.79288		934.45	2434.83
C	L	CWTxLxxUx1W.mat	1.40881	92.8306	27.0287	71.1938	8.39692	8.62928	9.71465	3.8425	86.6267	L	-12.1579		1.10767	5.97354		-4.40304	-0.992457	8.71253		205.974	95.597	U	9.63486	2.28011	4.26541	2.15516	1.76546		934.687	2956.09
C	L	CWTxLxxUx1W.mat	1.42096	83.3186	29.355	67.8925	9.11308	11.3048	12.2906	3.8425	86.9181	L	1.14106		8.1923	5.96863		-5.0231	-1.24948	7.10598		205.969	94.9769	U	9.1279	2.32766	4.21793	2.42523	1.87238		925.608	2955.98
C	L	CWTxLxxUx1W.mat	1.46312	97.9506	27.3501	77.9309	9.41812	8.53295	8.55918	3.8425	86.997	L	-0.547392		-6.38401	-13.8509		0.631968	-1.20862	10.9464		186.149	100.632	U	9.897	2.28686	4.35582	2.14393	1.71044		1009.49	2539.75
C	L	CWTxLxxUx1W.mat	1.47833	99.872	37.3696	78.6037	7.75751	6.93213	10.1367	3.8425	86.1187	L	6.1069		9.47548	-15.8249		-8.24914	-0.511191	7.54749		184.175	91.7509	U	9.9936	2.47246	4.36442	1.93617	1.78432		878.851	2499.46
C	L	CWTxLxxUx1W.mat	1.46937	100.566	37.9135	78.9505	10.5983	7.71638	10.0687	3.8425	86.8723	L	-9.50186		-3.34394	-8.50008		1.04887	-0.0663912	4.60539		191.5	101.049	U	10.0283	2.48141	4.36882	2.04335	1.78133		1015.77	2650.04
C	L	CWTxLxxUx1W.mat	1.42349	93.363	24.5973	76.8583	9.50993	7.87043	7.93954	3.8425	85.6268	L	-43.3773		-9.54893	-17.5126		6.43795	-3.17944	16.1542		182.487	106.438	U	9.66245	2.22701	4.34196	2.06311	1.67861		1098.11	2465.18
C	L	CWTxLxxUx1W.mat	1.45167	84.7169	37.7187	76.3717	10.4544	8.6503	10.4303	3.8425	86.6493	L	-1.58915		10.5777	0.448413		-5.19045	-0.488301	5.59767		200.448	94.8095	U	9.20418	2.47822	4.33561	2.15759	1.79711		923.162	2837.94
C	L	CWTxLxxUx1W.mat	1.37277	78.8618	30.8279	67.1672				3.8425		L	18.0117	-17.2293	2.99632	3.27336	-16.9005	-4.97785	-0.984633	6.7264	182.771	203.273	95.0222	U	8.88041	2.35633	4.20719			5.20823	926.269	2898.15
C	L	CWTxLxxUx1W.mat	1.40362	86.0288	27.6165	76.7727	11.2693	7.17277	10.121	3.8425	86.0632	L	-9.76249		-8.72851	-8.39016		-8.224	-1.60429	8.60736		191.61	91.776	U	9.27517	2.29241	4.34085	1.97029	1.78363		879.212	2652.32
C	L	CWTxLxxUx1W.mat	1.33603	106.706	32.4842	69.4896	7.74057	6.85189	9.12895	3.8425	85.1925	L	34.247	-11.066	7.80477	-13.7046	-17.7027	-10.5914	-0.620497	12.3248	188.934	186.295	89.4086	U	10.3299	2.38736	4.24118	1.92452	1.73822	5.2414	845.413	2542.75
C	L	CWTxLxxUx1W.mat	1.33859	110.387	27.5249	69.8557	9.58709	7.77133	10.8849	3.8425	86.479	L	17.7622		-0.205474	-28.3774		-8.26983	-1.49949	10.451		171.623	91.7302	U	10.5065	2.29051	4.24643	2.05044	1.81638		878.554	2248.34
C	L	CWTxLxxUx1W.mat	1.34681	74.1602	27.1857	71.2401	10.814	6.81228	11.1628	3.8425	86.4826	L	15.2713		-11.269	-0.840562		-1.57706	-2.78948	13.546		199.159	98.4229	U	8.61163	2.28342	4.26606	1.91873	1.82786		976.438	2810.61
C	L	CWTxLxxUx1W.mat	1.28278	80.6946	22.8942	65.8467	9.76887	6.76905	10.7558	3.8425	86.0935	L	-8.77121		-7.35953	3.49138		-7.03925	-2.31672	13.555		203.491	92.9608	U	8.98302	2.18742	4.18733	1.91236	1.81097		896.292	2902.81
C	L	CWTxLxxUx1W.mat	1.29338	76.3802	23.8886	56.8161				3.8425		L	-5.81057		-0.575435	-1.7742		-7.38141	-0.585391	11.3518		198.226	92.6186	U	8.73958	2.21079	4.03982				891.348	2790.87
C	L	CWTxLxxUx1W.mat	1.26137		25.5144	62.3086				3.8425		L							-1.0071					U		2.24748	4.1321
C	L	CWTxLxxUx1W.mat	1.27863		24.6044	59.2525				3.8425		L		-12.6613	-6.59952		-16.197	-3.7072	-1.03002		187.339		96.2928	U		2.22717	4.08181			5.23292	944.911
C	L	CWTxLxxUx1W.mat	1.31692	93.9651	23.492	69.7252	6.90489	7.8505	8.09407	3.8425	85.4625	L	10.3561	-13.7301	-1.23237	-5.95974	4.95601	-5.76224	-1.84182	9.75263	186.27	194.04	94.2378	U	9.69356	2.20156	4.24456	2.06058	1.68671	5.2272	914.824	2702.95
C	L	CWTxLxxUx1W.mat	1.29645	90.983	24.5975	67.8527	9.0387	6.36941	11.9936	3.8425	86.3097	L	-10.7313	-22.0094	0.109823	-19.4856	-1.28881	-13.2217	-2.46045	7.71775	177.991	180.514	86.7783	U	9.5385	2.22701	4.21734	1.85151	1.86096	5.18173	808.382	2425.31
C	L	CWTxLxxUx1W.mat	1.19485	124.062	29.742	57.0912	8.27872	7.12669	11.0588	3.8425	87.4138	L	7.15132	-19.4944	0.990803	105.673	-7.00504	7.01176	-0.446637	14.4584	180.506	305.673	107.012	U	11.1383	2.3353	4.04465	1.96385	1.82359	5.19576	1107	5344.24
C	L	CWxxSLRux1L3.ma	1.39207	94.4414	27.0785	62.6801	7.50495	7.19494	11.4254	3.87857	87.2422	L	0.525653		-6.45777	-39.2737		-2.69891	1.49202	7.0744		160.726	97.3011	U	9.71809	2.28116	4.13804	1.97338	1.83852		959.791	2037.65
C	L	CWxxSLRux1L3.ma	1.43108	116.77	25.7387	75.4709	7.67695	7.45918	9.14295	3.87857	87.4212	L	-2.12806	-9.74127	15.6351	-47.725	-14.0407	-3.91692	1.21712	7.09173	190.259	152.275	96.0831	U	10.806	2.25241	4.32375	2.00945	1.73889	5.24838	941.825	1879.07
C	L	CWxxSLRux1L3.ma	1.40868	120.186	28.9979	60.7767	6.95115	6.37295	10.596	3.87857	87.2298	L	-26.4378		3.30343	-8.68356		-7.06757	0.333088	2.38056		191.316	92.9324	U	10.963	2.32055	4.10721	1.85206	1.8042		895.882	2646.24
C	L	CWxxSLRux1L3.ma	1.36738	96.961	27.0072	60.2971	7.53916	7.8376	10.1999	3.87857	87.1232	L	-31.0976		-1.24625	-3.13035		0.134681	1.90402	3.86617		196.87	100.135	U	9.84688	2.27966	4.09928	2.05893	1.7871		1002.02	2762.28
C	L	CWxxSLRux1L3.ma	1.37098	105.483	30.1262	58.8737	9.37297	6.22399	10.5266	3.87857	87.5403	L	-31.3703		-1.7661	-23.9974		-4.92097	0.554262	0.373874		176.003	95.079	U	10.2705	2.3428	4.07539	1.82841	1.80124		927.101	2334.96
C	L	CWxxSLRux1L3.ma	1.37692	118.409	25.1942	62.6641	6.55133	6.81148	9.30651	3.87857	87.522	L	-37.5378		-0.744442	-46.231		3.66229	1.38759	-2.4037		153.769	103.662	U	10.8816	2.2404	4.13779	1.91861	1.74661		1055.43	1906.79
C	L	CWxxSLRux1L3.ma	1.37889	78.4336	29.0131	66.9884	9.67683	7.75688	7.94391	3.87857	86.298	L	-5.80499		5.13555	1.21922		-4.01223	1.33002	3.60802		201.219	95.9878	U	8.85628	2.32086	4.20452	2.04858	1.67884		940.424	2854.33
C	L	CWxxSLRux1L3.ma	1.38798	105.542	27.724	65.4233	7.7975	6.93642	9.57616	3.87857	86.9628	L	-17.1917		3.19171	-17.1606		-4.53293	1.10703	7.18739		182.839	95.4671	U	10.2734	2.29464	4.18088	1.93679	1.75913		932.783	2472.32
C	L	CWxxSLRux1L3.ma	1.3292	68.6717	32.4752	64.6715	8.00058	8.02724	8.26716	3.87857	85.4361	L	-18.2464		4.77544	10.8696		-9.46567	2.36913	9.00342		210.87	90.5343	U	8.28684	2.3872	4.16932	2.08284	1.69566		861.43	3062.11
C	L	CWxxSLRux1L3.ma	1.34733	81.0172	29.1964	60.9079	6.68582	7.46639	7.97072	3.87857	87.0055	L	7.49061		-2.029	-3.6816		-3.27326	1.19797	5.55418		196.318	96.7267	U	9.00096	2.32452	4.10936	2.01041	1.68025		951.305	2750.69
C	L	CWxxSLRux1L3.ma	1.34419	121.251	27.3605	67.6621	9.80058	8.16982	7.69671	3.87857	86.5132	L	-26.9504		8.68378	58.071		-2.47078	2.39977	14.3546		258.071	97.5292	U	11.0114	2.28708	4.21453	2.10045	1.66562		963.168	4145.8
C	L	CWxxSLRux1L3.ma	1.36051	100.041	28.3937	63.691	7.04017	7.51861	11.5723	3.87857	87.8908	L	-35.9139		13.6633	19.757		-6.35227	1.94665	5.15292		219.757	93.6477	U	10.0021	2.30837	4.15404	2.01738	1.8444		906.246	3257.72
C	L	CWxxSLRux1L3.ma	1.3171	88.2742	25.0985	65.4745	7.77949	9.92804	8.17437	3.87857	86.0767	L	7.12956		3.9685	-12.8665		-3.44187	-0.115501	1.04007		187.133	96.5581	U	9.39543	2.23827	4.18166	2.29536	1.69088		948.819	2559.93
C	L	CWxxSLRux1L3.ma	1.38199	76.8065	24.5555	69.9783	9.34567	10.3503	12.3277	3.87857	85.9752	L	-9.60789		-7.62762	7.24016		3.17575	-0.931067	-6.68931		207.24	103.176	U	8.76393	2.22606	4.24818	2.33702	1.87379		1048.01	2983.4
C	L	CWxxSLRux1L3.ma	1.30621	81.2777	24.594	56.347	7.97923	6.29857	9.77919	3.87857	87.4868	L	-11.5788		-2.65602	-15.0275		5.05295	-0.18647	-7.38359		184.972	105.053	U	9.01541	2.22693	4.03153	1.84032	1.76838		1076.74	2515.71
C	L	CWxxSLRux1L3.ma	1.3147	104.257	25.8153	55.2305	7.3219	6.13852	9.90116	3.87857	87.5442	L	62.3187		-2.1819	-7.37089		4.34313	0.0488285	-9.39701		192.629	104.343	U	10.2106	2.25408	4.01151	1.81458	1.77387		1065.85	2673.52
C	L	CWxxSLRux1L3.ma	1.32297	97.7705	21.0319	66.6672	8.6201	6.9536	7.19303	3.87857	86.9294	L	-38.1427		-5.95859	5.24066		6.97532	-0.350908	-3.80707		205.241	106.975	U	9.8879	2.14151	4.19971	1.93926	1.63768		1106.43	2940.32
H	L	HWxxSLRLx1L3.ma	1.30195	76.6907	25.76	59.24				4.52717		L	-8.59335	15.0217	-1.84229	1.70068	2.99093	-4.04571	-0.0936656	9.58189	215.022	201.701	95.9543	L	8.75732	2.25287	4.0816			5.37074	939.932	2864.58
H	L	HWxxSLRLx1L3.ma	1.30502	73.647		57.6141	11.6245			4.52717		L	9.40484		-0.67822	13.8768		-1.04522				213.877	98.9548	L	8.58178		4.05377				984.363	3127.85
H	L	HWxxSLRLx1L3.ma	1.27215	74.8188	22.585	51.6955	10.9406	8.56141	7.60327	4.52717	86.9889	L	4.23931	7.02561	-2.40125	13.9704	-1.40513	-3.62308	0.806823	10.8205	207.026	213.97	96.3769	L	8.64979	2.17999	3.94537	2.14727	1.66054	5.33284	946.149	3129.9
H	L	HWxxSLRLx1L3.ma	1.31433	112.685		65.147	12.4637			4.52717		L	31.0579		11.0385	36.5572		-4.19683				236.557	95.8032	L	10.6153		4.17665				937.713	3638.35
H	L	HWxxSLRLx1L3.ma	1.27232	122.054	30.2116	70.6379	11.1723	7.8124	8.16212	4.52717	87.0906	L	77.3849	20.4237	17.004	-11.2269	-2.21219	-7.60755	0.23629	11.0906	220.424	188.773	92.3924	L	11.0478	2.34446	4.25757	2.05571	1.69025	5.39555	888.085	2593.64
H	L	HWxxSLRLx1L3.ma	1.30763	101.198	28.2992	70.8733	12.8077	8.16946	10.4433	4.52717	87.3247	L	7.03857		-8.66278	27.3371		-7.9257	-0.372911	9.8857		227.337	92.0743	L	10.0597	2.30645	4.26089	2.1004	1.79767		883.502	3427.72
H	L	HWxxSLRLx1L3.ma	1.24471	117.649		57.6144				4.52717		L	57.4723		-1.8135	45.7516		-5.21367				245.752	94.7863	L	10.8466		4.05377				922.823	3852.52
H	L	HWxxSLRLx1L3.ma	1.28283	93.2539		64.2972				4.52717		L	50.2379		-5.783	10.5392		-2.87453				210.539	97.1255	L	9.65681		4.16352				957.193	3054.92
H	L	HWxxSLRLx1L3.ma	1.26101	97.4089	26.1962	62.1374	10.8688	8.01446	8.81434	4.52717	88.2633	L	46.5212	17.1541	5.1416	13.59	-2.27187	-6.04569	-0.56218	14.0205	217.154	213.59	93.9543	L	9.8696	2.26235	4.12935	2.08125	1.72305	5.38061	910.699	3121.56
H	L	HWxxSLRLx1L3.ma	1.28276	70.3119	18.2994	67.3109	12.6282	10.1848	8.05264	4.52717	87.6537	L	14.4425		-6.82516	27.2772		-5.14681	-0.377618	16.1661		227.277	94.8532	L	8.38522	2.06828	4.20932	2.3209	1.68455		923.8	3426.37
H	L	HWxxSLRLx1L3.ma	1.28441	92.6381		59.3895	11.6513			4.52717		L	10.2717		-0.993426	34.9531		-11.9557				234.953	88.0443	L	9.62487		4.08412				826.137	3601.4
H	L	HWxxSLRLx1L3.ma	1.14407	106.588		54.719				4.52717		L			-6.29108			-7.87728					92.1227	L	10.3241		4.00221				884.199
H	L	HWxxSLRLx1L3.ma	1.24766	106.742		68.5321				4.52717		L	21.9754		1.15464	59.1084		-14.9807				259.108	85.0193	L	10.3316		4.2273				783.928	4170.83
H	L	HWTxLxxUx1W.mat	1.37448	83.9056	38.865	75.7903	10.5931	7.98956	9.59455	4.18794	85.2449	L	29.3812	12.5923	-13.4307	-48.0199	-4.03663	-8.51022	-0.351151	11.8406	212.592	151.98	91.4898	U	9.16	2.49683	4.32797	2.07814	1.75997	5.35938	875.102	1873.61
H	L	HWTxLxxUx1W.mat	1.4452	65.7666	39.6351	79.5482	15.5712	8.21575	10.8412	4.18794	85.4821	L	7.8491	9.42594	-13.2023	-3.89473	-0.0944016	-9.53711	-0.976544	8.11915	209.426	196.105	90.4629	U	8.10966	2.50911	4.37636	2.10605	1.81455	5.34437	860.41	2746.21
H	L	HWTxLxxUx1W.mat	1.37496	80.9587	51.6032	75.5313	15.2658	7.94844	9.41907	4.18794	85.4547	L	1.06785	22.2867	-9.74219	2.51492	1.96081	-12.8713	-1.647	15.957	222.287	202.515	87.1287	U	8.9977	2.68021	4.32455	2.07298	1.75187	5.40397	813.283	2881.94
H	L	HWTxLxxUx1W.mat	1.46338	104.042	46.9879	77.5777	14.64	8.75334	9.05765	4.18794	86.0703	L	50.5614	17.8729	-7.3841	12.9449	4.04847	-5.64104	-0.596832	9.16838	217.873	212.945	94.359	U	10.2001	2.61816	4.35128	2.16943	1.73482	5.38391	916.589	3107.43
H	L	HWTxLxxUx1W.mat	1.44295	81.6283	53.6604	80.5491	15.2648	9.34738	10.3674	4.18794	86.1679	L	-8.7437	24.6722	-10.5667	6.71205	2.16512	-1.19158	-2.6649	6.97362	224.672	206.712	98.8084	U	9.03484	2.70653	4.38887	2.2351	1.79439	5.41464	982.18	2972
H	L	HWTxLxxUx1W.mat	1.38093	76.3186	41.7767	79.4723				4.18794		L	-7.4123	16.1355	-14.8146	-1.4937	1.17548	-4.23823	-0.771725	7.01818	216.136	198.506	95.7618	U	8.73605	2.54234	4.37541			5.37591	937.105	2796.8
H	L	HWTxLxxUx1W.mat	1.39031	89.9478	40.4713	73.4629				4.18794		L	40.2528	14.0829	-3.63258	-19.6969	3.95738	-9.47964	-1.97433	10.0853	214.083	180.303	90.5204	U	9.48408	2.52224	4.29678			5.36636	861.23	2421.06
H	L	HWTxLxxUx1W.mat	1.23122	107.668	30.7053	59.4176	12.5831	5.98765	8.98936	4.18794	86.0272	L	24.2459	10.7133	-2.85644	5.62511	2.87188	-5.97719	-0.894005	19.5414	210.713	205.625	94.0228	U	10.3763	2.35398	4.08459	1.7897	1.73154	5.3505	911.696	2948.59
H	L	HWTxLxxUx1W.mat	1.28079	95.8978	36.0129	59.7327	12.0417	6.21164	10.0574	4.18794	86.6918	L	-12.6438	21.867	-5.46654	18.9528	1.93967	-7.64713	-1.31136	17.0006	221.867	218.953	92.3529	U	9.79274	2.44971	4.08988	1.82642	1.78083	5.40208	887.515	3239.86
H	L	HWTxLxxUx1W.mat	1.33545	75.6595	34.533	68.1615	12.9608	7.57541	9.03637	4.18794	85.5301	L	10.0424	8.44693	-5.40048	-8.35915	-0.253867	-11.0832	-1.25796	9.72309	208.447	191.641	88.9168	U	8.69824	2.42414	4.22188	2.02491	1.7338	5.33968	838.447	2652.97
H	L	HWTxLxxUx1W.mat	1.37223	83.2487	40.8467	74.0624	13.0283	8.33392	9.8616	4.18794	86.0098	L	28.1155	20.9865	-11.5037	-13.7617	-0.986384	-3.92522	-1.1919	7.63836	220.986	186.238	96.0748	U	9.12407	2.52807	4.30491	2.12033	1.77209	5.3981	941.703	2541.58
H	L	HWTxLxxUx1W.mat	1.34327	110.192	38.0009	69.7968	14.7339	9.08304	8.52216	4.18794	86.1048	L	-41.0806	8.48061	-7.37806	30.0898	2.67978	-9.42112	-0.0498941	9.14578	208.481	230.09	90.5789	U	10.4972	2.48284	4.24559	2.20641	1.70859	5.33985	862.066	3490.16
H	L	HWTxLxxUx1W.mat	1.35184	67.0378	43.5666	71.0534	14.2994	9.07671	7.98114	4.18794	85.567	L	-24.0018	14.4788	1.6051	11.4443	1.7706	-7.46563	-1.32543	8.51613	214.479	211.444	92.5344	U	8.18766	2.56914	4.26343	2.20571	1.6808	5.36821	890.132	3074.64
H	L	HWTxLxxUx1W.mat	1.35249	91.5068	43.549	76.0114	14.7212	8.03726	10.1508	4.18794	86.9086	L	-17.6718	20.3613	-8.7888	8.50248	-6.09711	-6.35416	-0.626313	6.21697	220.361	208.502	93.6458	U	9.56592	2.56888	4.33088	2.08409	1.78494	5.39527	906.218	3010.7
H	L	HWTxLxxUx1W.mat	1.36547	82.1955	42.62	70.0566				4.18794		L	-29.8405	15.2457	-4.0245	30.6125	4.3176	-6.14524	-0.963458	5.24788	215.246	230.612	93.8548	U	9.06617	2.55507	4.2493			5.37178	909.252	3502.06
H	L	HWTxLxxUx1W.mat	1.38172	96.046	40.8654	77.7141	13.5831	8.59768	9.97551	4.18794	85.5896	L	61.2094	8.63432	5.40685	-0.433672	2.39362	-7.89909	-2.31649	10.9676	208.634	199.566	92.1009	U	9.80031	2.52836	4.35304	2.15149	1.77719	5.34058	883.885	2819.23
H	L	HWTxLxxUx1W.mat	1.36447	96.8858	48.9332	84.9954	17.1345	8.49827	12.0216	4.18794	87.2378	L	19.7875	24.2088	-11.051	-24.1071	1.53865	-9.14482	-1.36391	8.24283	224.209	175.893	90.8552	U	9.84306	2.64485	4.4426	2.13986	1.86205	5.41258	866.013	2332.77
H	L	HWTxLxxUx1W.mat	1.31272	64.9104	33.2618	65.7234				4.18794		L	24.2555	10.2379	-1.4775	-31.416	-2.61739	-8.93936	-1.96582	9.52188	210.238	168.584	91.0606	U	8.0567	2.40152	4.18545			5.34824	868.952	2188.89
H	L	HWTxLxxUx1W.mat	1.34291	65.309	35.4621	73.5343	12.8868	9.94795	9.79791	4.18794	87.0312	L	-7.39305	5.4492	-3.5372	6.05134	3.73444	-7.61609	-1.72855	8.76878	205.449	206.051	92.3839	U	8.0814	2.44029	4.29775	2.29737	1.76923	5.3252	887.962	2957.76
H	L	HWTxLxxUx1W.mat	1.24791	89.1911	33.262	67.6365				4.18794		L	81.0618	9.42971	-12.6421	6.59138	-1.13651	-9.28704	-0.914674	9.04565	209.43	206.591	90.713	U	9.44411	2.40152	4.21415			5.34439	863.981	2969.4
H	L	HWTxLxxUx1W.mat	1.30107	50.5896	36.3664	72.7773	12.2835	8.39936	7.36173	4.18794	85.5371	L	-13.7689	6.24951	-10.4346	-8.58812	1.66383	-7.20791	-2.16414	14.6922	206.25	191.412	92.7921	U	7.11263	2.4557	4.2874	2.12816	1.64719	5.32909	893.854	2648.22
H	L	HWxxSLRux1L3.ma	1.29704	56.177	39.1843	63.551	12.4796	7.81403	9.14346	4.74852	85.3198	L	-6.91715	16.4359	-13.1611	-9.63629	0.221074	-8.40203	-0.6927	9.20388	216.436	190.364	91.598	U	7.49513	2.50195	4.15184	2.05592	1.73891	5.37729	876.655	2626.49
H	L	HWxxSLRux1L3.ma	1.29931	67.8073	42.9194	70.1818				4.74852		L	-2.44	15.6045	-17.0483	-9.22056	4.41334	-9.87775	-2.05077	9.07473	215.604	190.779	90.1223	U	8.23452	2.55955	4.25109			5.37345	855.555	2635.1
H	L	HWxxSLRux1L3.ma	1.37822	73.9878	45.4656	70.7139	14.5327	8.49525	9.49636	4.74852	85.6614	L	20.9903	17.0482	-5.71481	3.19954	3.89063	3.04714	-0.283671	7.28045	217.048	203.2	103.047	U	8.60162	2.59669	4.25864	2.13951	1.75545	5.38012	1046.05	2896.57
H	L	HWxxSLRux1L3.ma	1.26874	66.4051	33.3241	65.9458	12.9551	6.73838	7.89616	4.74852	84.7662	L	14.3616	1.61294	-15.2259	1.87481	-5.48429	-8.39142	-0.677063	13.903	201.613	201.875	91.6086	U	8.14893	2.40264	4.18883	1.90782	1.67631	5.30635	876.807	2868.29
H	L	HWxxSLRux1L3.ma	1.29937	75.7723	34.1265	70.2126	15.4054	8.46886	7.82779	4.74852	85.8034	L	21.631	9.76105	-13.1566	-6.85457	0.916044	-6.76093	-1.14748	10.9828	209.761	193.145	93.2391	U	8.70473	2.41698	4.25153	2.1364	1.67267	5.34597	900.32	2684.27
H	L	HWxxSLRux1L3.ma	1.3269	64.7145	42.9199	63.2743	11.806	8.31283	8.6897	4.74852	85.6636	L	-1.67203	19.4026	-0.488116	-4.47627	2.47724	-3.91976	-1.11225	7.69636	219.403	195.524	96.0802	U	8.04453	2.55956	4.14748	2.1178	1.71692	5.39091	941.784	2734
H	L	HWxxSLRux1L3.ma	1.35757	76.9452	40.8987	62.982	11.4591	8.87062	8.76064	4.74852	85.9177	L	18.613	11.4751	1.57811	5.09828	2.02453	-0.466112	-0.518564	3.83742	211.475	205.098	99.5339	U	8.77184	2.52888	4.14285	2.18274	1.72042	5.35411	993.016	2937.26
H	L	HWxxSLRux1L3.ma	1.24915	55.125	36.073	62.752	9.94403	6.34648	8.40275	4.74852	84.7982	L	-15.5988	16.7877	-3.55135	-14.917	-5.9808	-13.1925	-1.65447	12.4499	216.788	185.083	86.8075	U	7.42462	2.45073	4.13919	1.8479	1.70257	5.37892	808.79	2517.97
H	L	HWxxSLRux1L3.ma	1.28794	72.7104	38.0772	70.0226				4.74852		L	12.6389	12.3626	-5.47273	18.0548	-5.45349	-15.1232	-1.601	11.7033	212.363	218.055	84.8768	U	8.52704	2.48408	4.24882			5.3583	781.958	3219.94
H	L	HWxxSLRux1L3.ma	1.26406	69.0187	32.3461	73.4498	14.0252	8.51164	10.3319	4.74852	86.1977	L	1.20346	18.3765	-22.7881	1.9508	-0.816215	-6.83548	-1.4163	7.9431	218.376	201.951	93.1645	U	8.30775	2.38482	4.2966	2.14143	1.79285	5.38622	899.24	2869.91
H	L	HWxxSLRux1L3.ma	1.27367	72.4277	34.8813	71.9248	12.6248	8.3894	8.64493	4.74852	85.164	L	17.8605	11.322	-18.7835	-5.95551	-2.7915	-9.00294	-1.19298	8.19311	211.322	194.044	90.9971	U	8.51045	2.43023	4.27562	2.12697	1.71471	5.35338	868.043	2703.04
H	L	HWxxSLRux1L3.ma	1.28835	68.456	34.2413	64.2281	13.4538	8.89598	8.87675	4.74852	85.8322	L	3.56563	12.3093	-5.25021	-34.9292	-0.492257	-0.997797	-0.151033	8.76571	212.309	165.071	99.0022	U	8.27381	2.41901	4.16244	2.1856	1.72609	5.35804	985.07	2120.83
H	L	HWxxSLRux1L3.ma	1.29415	61.2943	38.0622	69.8105	14.5112	9.90979	10.1206	4.74852	86.4372	L	6.3468	17.8426		-3.74598	-3.95462		-1.2383	10.9615	217.843	196.254		U	7.82907	2.48384	4.24578	2.29352	1.78361	5.38377		2749.34
H	L	HWxxSLRux1L3.ma	1.30407	97.8222	38.165	72.0371				4.74852		L	19.807	18.1687	14.9315	-15.9479	-1.33728	-7.97662	-0.940806	5.12309	218.169	184.052	92.0234	U	9.89051	2.48551	4.27718			5.38527	882.769	2496.96
H	L	HWxxSLRux1L3.ma	1.33446	78.8366	46.7199	64.8486				4.74852		L	23.7649	17.2282	3.70582	-1.26041	6.13838	-5.66837	-1.48996	5.54402	217.228	198.74	94.3316	U	8.879	2.61442	4.17206			5.38095	916.191	2801.73
H	L	HWxxSLRux1L3.ma	1.25135	79.6025	35.7362	63.137	13.3533	7.18151	10.2616	4.74852	86.5518	L	16.6002	20.938	1.88958	-4.4512	-3.74763	-9.59045	-1.4246	8.42468	220.938	195.549	90.4096	U	8.92202	2.44499	4.14531	1.97151	1.7898	5.39788	859.65	2734.53
H	L	HWxxSLRux1L3.ma	1.28704		35.0187	70.8334	13.3019	8.11201	8.80431	4.74852	86.1825	L			-14.751			-4.6187	-1.51421				95.3813	U		2.43262	4.26033	2.09335	1.72256		931.526
H	L	HWxxSLRux1L3.ma	1.33088	82.1556	32.1529	65.5688				4.74852		L	11.2387	2.69949	7.73299	14.8764	0.44198	-2.14232	-0.305189	1.53062	202.699	214.876	97.8577	U	9.06397	2.38125	4.1831			5.31172	968.038	3149.8
H	L	HWxxSLRux1L3.ma	1.24412	65.3237	32.5128	64.4845	11.7081	7.44214	7.8403	4.74852	85.8981	L	13.1026	14.05	-13.865	-14.6558	-4.00607	-9.01866	-1.88771	10.3615	214.05	185.344	90.9813	U	8.08231	2.38789	4.16642	2.00716	1.67334	5.36621	867.818	2523.3
H	L	HWxxSLRux1L3.ma	1.28463	71.9451	37.5174	71.149	15.176	7.9678	10.969	4.74852	86.3877	L	26.3928	15.006	-13.2777	-8.8596	-5.93173	-4.3079	-1.34806	9.61429	215.006	191.14	95.6921	U	8.48205	2.4749	4.26478	2.07541	1.81988	5.37067	936.082	2642.58
H	L	HWxxSLRux1L3.ma	1.29891	68.3201	44.3159	73.4443	12.0253	10.0022	6.83514	4.74852	84.8908	L	18.4873	18.3696	-18.3237	-4.72221	2.0856	1.03865	-1.44947	10.4753	218.37	195.278	101.039	U	8.2656	2.58012	4.29653	2.30281	1.61691	5.38619	1015.62	2728.85
H	L	HWxxSLRux1L3.ma	1.20567	69.8346	33.1521	68.2643				4.74852		L	-18.8571	12.2885	-16.4826	-11.26	-3.87045	-11.1716	-1.60883	15.9551	212.288	188.74	88.8284	U	8.35671	2.39954	4.22339			5.35795	837.197	2592.96
H	L	HWxxSLRux1L3.ma	1.24347	90.3869	32.7744	69.3771	13.9077	7.45639	9.22368	4.74852	85.357	L	34.9725	20.3273	-13.9987	-15.6968	-4.40947	-8.03862	-3.1085	12.3807	220.327	184.303	91.9614	U	9.5072	2.39267	4.23956	2.00907	1.74271	5.39511	881.877	2502.07
H	L	HWxxSLRux1L3.ma	1.26116	100.75	43.088	64.2214	11.7152	8.2831	10.7286	4.74852	85.8481	L	33.4313	27.3371	-13.7967	-32.6126	-0.196668	-7.50642	-2.28717	6.03981	227.337	167.387	92.4936	U	10.0374	2.56206	4.16234	2.11422	1.80982	5.42643	889.544	2165.63
H	L	HWxxSLRux1L3.ma	1.27235	71.2712	37.6518	66.7369	14.2087	7.62162	9.70595	4.74852	85.9046	L	15.9389	18.6787	-9.01187	2.68273	-2.46937	-9.25343	-1.55231	11.396	218.679	202.683	90.7466	U	8.44223	2.47712	4.20076	2.03099	1.76506	5.3876	864.461	2885.53
H	L	HWxxSLRux1L3.ma	1.25071	85.2374	44.4907	60.601	13.2927	7.48504	9.25957	4.74852	86.002	L		23.7274	-6.91213		-2.74345	-7.47689	-1.43954	7.06096	223.727		92.5231	U	9.23241	2.58266	4.10431	2.01291	1.74441	5.41043	889.97
H	L	HWxxSLRux1L3.ma	1.21672	54.9863	29.5707	63.7332	13.7463	7.61037	9.07335	4.74852	85.1364	L	4.5972	5.77469	-9.96369	25.657	0.38536	-9.9624	-0.700243	11.8485	205.775	225.657	90.0376	U	7.41528	2.33193	4.15471	2.02951	1.73557	5.32678	854.35	3389.79
H	L	HWxxSLRux1L3.ma	1.2335	73.5677	35.3453	63.6148	11.1934	7.50166	9.77228	4.74852	86.2201	L	3.34775	15.5798	-7.05185	-15.6498	1.83477	-10.9649	-1.02704	7.68209	215.58	184.35	89.0351	U	8.57716	2.43828	4.15285	2.01512	1.76807	5.37333	840.122	2503.03
B	R	BWxxSRLLx1R3.ma	1.24673	75.4149	20.6514	70.1937	9.71382	11.4676	10.2079	4.27074	88.672	L	6.71489	-4.48704	9.91633	24.2328	-3.90038	-0.0204472	-0.515044	2.70166	195.513	224.233	99.9796	L	8.68418	2.13175	4.25126	2.43953	1.78745	5.27563	999.693	3357.75
B	R	BWxxSRLLx1R3.ma	1.22745	91.0559	15.7742	68.0297	7.29585	8.21726	6.87641	4.27074	87.2279	L	24.9242		-15.4604	-19.88		1.1089	-1.1659	11.7551		180.12	101.109	L	9.54232	1.99291	4.21994	2.10624	1.61935		1016.68	2417.37
B	R	BWxxSRLLx1R3.ma	1.24367		12.9336	66.7592	7.68402	16.5805	10.5479	4.27074	87.1852	L		1.7277	-7.58365		4.42016	6.97018	-0.403075		201.728		106.97	L		1.8964	4.20109	2.80823	1.80215	5.30692	1106.35
B	R	BWxxSRLLx1R3.ma	1.2529	70.953	19.5112	70.4053	7.45434	8.73498	6.08087	4.27074	86.4096	L	-15.3934		-7.05437	-2.25748		7.95815	-1.32966	4.16918		197.743	107.958	L	8.42336	2.1017	4.25427	2.16734	1.57033		1121.72	2780.67
B	R	BWxxSRLLx1R3.ma	1.20148	69.5585	90.2256	61.2775	8.23083	12.5437	7.0132	4.27074	88.8253	L	8.39585		0.317898	16.3148		6.58013	-1.84134	7.51336		216.315	106.58	L	8.34017	3.082	4.11541	2.52922	1.62734		1100.31	3181.48
B	R	BWxxSRLLx1R3.ma	1.23319	87.5828	14.4405	73.8174				4.27074		L	35.0727		-13.2011	9.99157		5.42211	-2.31774	2.10948		209.992	105.422	L	9.35857	1.94938	4.30159				1082.42	3043.01
B	R	BWxxSRLLx1R3.ma	1.23443	75.1441	18.764	68.7873	8.54001	9.54809	6.073	4.27074	87.5493	L	7.60056	-4.80306	-3.15962	-6.62028	5.01806	2.18359	-1.2929	2.6296	195.197	193.38	102.184	L	8.66857	2.08128	4.23102	2.25634	1.56982	5.27401	1032.93	2689.16
B	R	BWxxSRLLx1R3.ma	1.24567	73.7595	15.9023	68.5654	5.82751	13.9622	8.97316	4.27074	93.0115	L	22.0936	1.04193	1.24986	-10.1656	-2.20491	4.77723	-1.36325	8.37926	201.042	189.834	104.777	L	8.58834	1.99694	4.22779	2.63636	1.73076	5.30351	1072.51	2615.55
B	R	BWxxSRLLx1R3.ma	1.27077	85.2829		73.7434	9.54993			4.27074		L	14.7635		-10.2554	25.4732		4.94964				225.473	104.95	L	9.23487		4.30059				1075.16	3385.65
B	R	BWxxSRLLx1R3.ma	1.2842	99.1196	15.7575	69.7771	8.39213	9.11689	7.47352	4.27074	88.137	L	22.3707		-9.65282	-19.0253		0.352924	-2.3105	1.4974		180.975	100.353	L	9.95588	1.99238	4.24531	2.21013	1.65341		1005.3	2434.6
B	R	BWxxSRLLx1R3.ma	1.19971	63.248	16.3492	63.767	9.19796	9.13516	5.65949	4.27074	88.487	L	-8.115		-4.12938	11.8229		7.26766	-0.637447	6.68019		211.823	107.268	L	7.95286	2.01082	4.15524	2.21213	1.54239		1110.97	3082.9
B	R	BWxxSRLLx1R3.ma	1.21184	63.8445		66.0421	7.55775			4.27074		L	-6.63776		-7.57536	3.866		3.26444				203.866	103.264	L	7.99028		4.19029				1049.36	2910.83
B	R	BWxxSRLLx1R3.ma	1.21506	86.9877	18.9298	65.7993	8.47564	7.44857	8.0572	4.27074	87.8645	L	9.94057		-7.89966	23.7053		7.24526	-0.691283	6.05107		223.705	107.245	L	9.32672	2.08587	4.18661	2.00802	1.68479		1110.62	3345.91
B	R	BWxxSRLLx1R3.ma	1.24456	62.2165		72.0072	9.91271			4.27074		L	0.190231		-10.6719	-7.82528		10.7482				192.175	110.748	L	7.88774		4.27677				1165.48	2664.06
B	R	BWxxSRLLx1R3.ma	1.2455	74.984	19.8445	78.446	8.90559	8.82558	8.01732	4.27074	86.4998	L	-4.59232		-17.2493	-17.2964		9.48579	0.365822	6.61092		182.704	109.486	L	8.65933	2.11062	4.36241	2.17765	1.6827		1145.61	2469.57
B	R	BWxxSRLLx1R3.ma	1.12732	75.1023	21.9876	56.5803	8.74674	8.01209	6.6428	4.27074	87.2946	L	-16.1861	-5.65687	1.90213	22.441	-6.57799	12.7408	-1.4561	15.1154	194.343	222.441	112.741	L	8.66616	2.16543	4.03566	2.08095	1.60542	5.26963	1197.08	3317.59
B	R	BWxxSRLLx1R3.ma	1.22174	62.0255	24.5125	70.2314	11.7133	11.6897	7.07203	4.27074	88.2418	L	15.7868		-0.0844075	8.89073		1.13969	-1.1223	3.68845		208.891	101.14	L	7.87563	2.22509	4.2518	2.45871	1.63075		1017.14	3019.11
B	R	BWxxSRLLx1R3.ma	1.17657	62.1472						4.27074		L												L	7.88335
B	R	BWxxSRLLx1R3.ma	1.19127	101.978	17.3398	61.4997	9.10925	8.19175	7.0203	4.27074	86.7944	L		-3.72248	1.74211		-1.67075	1.93243	-1.33714	8.39588	196.278		101.932	L	10.0984	2.04061	4.11903	2.10313	1.62775	5.27953	1029.13
B	R	BWxxSRLLx1R3.ma	1.14338	58.7373		59.9949	8.99285			4.27074		L	-6.71579		-2.99042	11.7427		3.05105				211.743	103.051	L	7.66402		4.09426				1046.11	3081.15
B	R	BWxxSRLLx1R3.ma	1.15259	89.2734	22.7575	66.8009	8.79921	8.37715	7.35412	4.27074	86.8734	L	-18.2078		-5.24594	14.596		10.8186	-1.88189	8.92608		214.596	110.819	L	9.44846	2.18414	4.20172	2.12551	1.64677		1166.59	3143.64
B	R	BWxxSRLLx1R3.ma	1.15979		19.672	56.6609	7.50827	7.60432	6.98771	4.27074	87.5902	L			-3.37646			5.90227	-0.858226				105.902	L		2.10602	4.03709	2.02872	1.62586		1089.83
B	R	BWxxSRLLx1R3.ma	1.17986	85.681	21.2465	74.4458	6.63745	7.80835	8.05147	4.27074	87.0403	L			-22.1033			7.82088	-0.8943	13.56			107.821	L	9.2564	2.14695	4.31007	2.05519	1.68449		1119.58
B	R	BWxxSRLLx1R3.ma	1.19263	77.1652	15.3573	66.4706	7.69889	8.38485	10.0589	4.27074	87.2373	L	22.4078		-8.55099	-12.6173		5.72498	-1.49022	5.67385		187.383	105.725	L	8.78437	1.9796	4.19676	2.12643	1.78089		1087.09	2565.04
B	R	BWxxSRLLx1R3.ma	1.20649		16.3887	65.8096	15.5779			4.27074		L			-1.92511			5.28903	-1.10866				105.289	L		2.01204	4.18677				1080.38
B	R	BWxxSRLLx1R3.ma	1.19446	69.3599		62.7606	9.11332			4.27074		L	-10.1871		-0.189264	-9.88088		6.21909				190.119	106.219	L	8.32826		4.13933				1094.72	2621.43
C	R	CWTxRxxUx1W.mat	1.38416	98.7057	29.5158	66.4497				3.56679		L	11.25		10.7187	6.75892		8.10667	1.6425	7.56117		206.759	108.107	U	9.93507	2.33085	4.19645				1124.03	2973.01
C	R	CWTxRxxUx1W.mat	1.37825	101.238	25.6871	67.3183	10.547	6.93409	10.5241	3.56679	87.1	L	3.2724		8.02569	-11.4099		8.85773	0.43959	9.95777		188.59	108.858	U	10.0617	2.25128	4.20943	1.93645	1.80113		1135.77	2589.87
C	R	CWTxRxxUx1W.mat	1.34189	79.7214	19.6719	68.9196	8.4606	6.33311	10.5085	3.56679	87.284	L	1.63407		17.9455	-3.57484		-0.733419	-0.0469601	5.34366		196.425	99.2666	U	8.92868	2.10602	4.23294	1.84579	1.80047		989.019	2752.93
C	R	CWTxRxxUx1W.mat	1.34503	115.538	27.2751	61.4647	8.63887	7.5569	8.61984	3.56679	86.7862	L	-7.00568		7.44418	29.1871		2.79637	1.03145	7.39708		229.187	102.796	U	10.7489	2.28529	4.11846	2.02246	1.71346		1042.24	3469.65
C	R	CWTxRxxUx1W.mat	1.34775	98.7663	28.9531	62.4646	8.97968	6.93667	11.5578	3.56679	88.0616	L	32.9001		3.11949	-9.16006		8.27157	0.878591	4.28442		190.84	108.272	U	9.93813	2.31966	4.1346	1.93682	1.84382		1126.6	2636.36
C	R	CWTxRxxUx1W.mat	1.38701	101.645	28.9525	73.3776	9.65209	8.02947	9.37375	3.56679	86.3498	L	11.2844		10.4443	21.2052		3.90527	1.21816	5.07248		221.205	103.905	U	10.0819	2.31965	4.29562	2.08312	1.74976		1059.15	3289.98
C	R	CWTxRxxUx1W.mat	1.37308	115.676	30.0783	65.0409	8.97319	6.3926	7.83256	3.56679	86.382	L	34.1169		4.64504	9.19416		5.95068	0.538633	6.099		209.194	105.951	U	10.7553	2.34187	4.17502	1.85514	1.67292		1090.58	3025.69
C	R	CWTxRxxUx1W.mat	1.3982	103.591	28.7539	74.0838	10.0875	6.83652	8.48041	3.56679	86.5067	L	7.63881		8.31858	8.98254		4.0567	0.316544	4.54512		208.983	104.057	U	10.178	2.31566	4.3052	1.92228	1.70649		1061.46	3021.1
C	R	CWTxRxxUx1W.mat	1.32759	91.7085	22.2864	54.2218	6.20999	6.357	9.61861	3.56679	87.1042	L	11.185		1.07764	-3.54185		4.06782	1.28123	7.90931		196.458	104.068	U	9.57645	2.17275	3.99308	1.84956	1.76108		1061.63	2753.63
C	R	CWTxRxxUx1W.mat	1.36127	109.961	27.0695	72.8406	8.48639	7.98523	10.2507	3.56679	86.6151	L	29.4206		7.21968	14.9435		1.73616	0.399935	3.07293		214.943	101.736	U	10.4862	2.28097	4.28827	2.07759	1.78932		1026.16	3151.28
C	R	CWTxRxxUx1W.mat	1.37238	100.997	27.3634	70.9552	7.25781	7.5475	8.30021	3.56679	85.5748	L	3.13577		6.09312	13.5517		10.9008	0.577787	5.05236		213.552	110.901	U	10.0497	2.28714	4.26205	2.02122	1.69735		1167.89	3120.72
C	R	CWTxRxxUx1W.mat	1.39062	84.7908	26.0597	76.7093	9.78918	6.71059	11.2573	3.56679	86.3399	L	-5.03419		17.7495	1.99606		1.88105	0.326508	4.31523		201.996	101.881	U	9.20819	2.2594	4.34002	1.90369	1.83172		1028.35	2870.88
C	R	CWTxRxxUx1W.mat	1.33117		27.3818	61.7982	8.29387	6.94743	9.04306	3.56679	87.04	L			5.14304			5.9179	0.972551				105.918	U		2.28752	4.12387	1.93837	1.73412		1090.07
C	R	CWTxRxxUx1W.mat	1.35899	86.5611	26.4972	70.9741	9.80837	6.94956	10.1972	3.56679	87.406	L	-6.44073		11.6798	12.1912		1.9175	1.04999	7.05213		212.191	101.918	U	9.30382	2.26882	4.26231	1.93868	1.78698		1028.9	3090.94
C	R	CWTxRxxUx1W.mat	1.31265	100.262	29.6097	63.7689	7.83651	7.35428	8.76845	3.56679	86.5732	L	10.4007		8.85884	17.7515		3.60881	1.72326	7.92372		217.752	103.609	U	10.0131	2.3327	4.15527	1.99528	1.7208		1054.62	3213.23
C	R	CWTxRxxUx1W.mat	1.28728	76.765	23.5743	57.3043	6.87106	5.90623	10.2205	3.56679	87.2436	L	-5.04018		12.5872	-4.62605		4.85289	1.12971	8.47405		195.374	104.853	U	8.76156	2.20348	4.04837	1.77601	1.788		1073.67	2730.86
C	R	CWTxRxxUx1W.mat	1.36988	106.801	25.3878	76.2014	6.7574	7.23911	9.33122	3.56679	85.2733	L	28.9881		18.4339	27.997		7.34347	-0.361007	7.05128		227.997	107.343	U	10.3345	2.24469	4.33338	1.9795	1.74777		1112.15	3442.66
C	R	CWTxRxxUx1W.mat	1.30417	86.7306	27.4968	55.4521	8.95522	6.89409	11.9328	3.56679	86.6184	L	2.81414		2.61644	0.147239		8.87735	0.683024	2.30094		200.147	108.877	U	9.31293	2.28992	4.01552	1.93066	1.8586		1136.07	2831.55
C	R	CWTxRxxUx1W.mat	1.31871	93.4347	26.4016	62.5725	8.48641	7.65249	10.2287	3.56679	86.6647	L	10.2314		7.64483	3.7445		6.11793	1.13096	5.48714		203.744	106.118	U	9.66616	2.26677	4.13633	2.03503	1.78836		1093.16	2908.23
C	R	CWTxRxxUx1W.mat	1.33797	104.601	32.507	64.8534	8.3568	8.82596	10.1767	3.56679	86.4153	L	16.7054		0.246459	-0.164065		12.099	1.88483	6.30245		199.836	112.099	U	10.2274	2.38778	4.17213	2.1777	1.78608		1186.87	2824.95
C	R	CWTxRxxUx1W.mat	1.34862	95.7824	24.8954	69.219	6.37942	7.80024	10.7107	3.56679	86.9783	L	1.459		4.87346	-5.94096		12.0602	1.21116	10.9166		194.059	112.06	U	9.78685	2.23372	4.23728	2.05415	1.80907		1186.25	2703.34
C	R	CWTxRxxUx1W.mat	1.31405	98.2308	30.1298	66.1312	8.88794	6.56853	8.84804	3.56679	86.3711	L	24.4812		10.1929	2.59448		3.59973	-0.0402108	6.43463		202.594	103.6	U	9.91114	2.34287	4.19164	1.88229	1.72469		1054.48	2883.64
C	R	CWTxRxxUx1W.mat	1.29452	85.1172	26.248	54.9048				3.56679		L			9.99315			1.37046	0.641533	2.78836			101.37	U	9.2259	2.26347	4.0056				1020.63
C	R	CWTxRxxUx1W.mat	1.32269	85.0914	30.8103	64.3441	7.27458	7.23191	8.16479	3.56679	85.7104	L	3.72896		6.30933	9.06147		10.0601	0.546899	9.09077		209.061	110.06	U	9.2245	2.35599	4.16425	1.9785	1.69039		1154.64	3022.81
C	R	CWTxRxxUx1W.mat	1.31801	96.5174	25.2147	60.1007	8.64084	6.2835	10.6107	3.56679	87.0984	L	-6.44342		2.77191	-16.4357		4.55931	0.115029	3.02393		183.564	104.559	U	9.82433	2.24085	4.09602	1.83793	1.80483		1069.16	2487.04
C	R	CWTxRxxUx1W.mat	1.33371	91.8188	28.4383	67.4182	9.09915	5.90012	10.2649	3.56679	86.8715	L	14.2184		6.86445	1.78869		5.43863	-0.0191436	8.54124		201.789	105.439	U	9.58221	2.30928	4.21091	1.77497	1.78994		1082.68	2866.46
C	R	CWTxRxxUx1W.mat	1.34669	97.1913	29.7074	67.7625	7.30274	7.09206	9.65916	3.56679	86.0068	L	18.8388		-1.77512	-11.2821		13.218	0.495137	7.43433		188.718	113.218	U	9.85856	2.33462	4.21601	1.95898	1.76293		1204.68	2592.5
C	R	CWxxSLRux1R4.ma	1.36818	94.3337	24.6904	66.3756	7.19136	5.93826	9.47639	4.28631	88.1119	L	14.4579		11.7989	12.6239		5.26028	0.349485	-2.66663		212.624	105.26	U	9.71255	2.22911	4.19533	1.78142	1.75453		1079.93	3100.4
C	R	CWxxSLRux1R4.ma	1.37344	100.303	26.1439	63.654				4.28631		L	19.2218		6.18242	20.9098		5.60895	0.632393	11.1559		220.91	105.609	U	10.0151	2.26122	4.15346				1085.3	3283.39
C	R	CWxxSLRux1R4.ma	1.30083	88.0065	23.2335	56.3314	7.50958	10.2127	7.36292	4.28631	87.1403	L	16.9437		4.96943	-1.43156		11.6307	0.639895	12.0823		198.568	111.631	U	9.38118	2.19548	4.03125	2.32363	1.64726		1179.44	2798.11
C	R	CWxxSLRux1R4.ma	1.35484	102.988	21.4391	63.3935	6.81355	7.10785	10.5312	4.28631	87.3662	L	10.6325		15.0221	9.24557		4.94806	0.476608	2.29334		209.246	104.948	U	10.1483	2.1518	4.14936	1.9612	1.80144		1075.13	3026.8
C	R	CWxxSLRux1R4.ma	1.35063	84.5922	25.3939	63.3669	9.83806	5.88116	9.6836	4.28631	87.8126	L	13.2844		6.09506	4.45906		2.03694	0.577481	1.1331		204.459	102.037	U	9.1974	2.24482	4.14894	1.77175	1.76404		1030.71	2923.54
C	R	CWxxSLRux1R4.ma	1.30405	111.193	27.4486	61.906	9.15466	5.73984	8.37994	4.28631	86.4969	L	35.0615		12.1029	14.0858		5.5582	0.734018	5.92898		214.086	105.558	U	10.5448	2.28892	4.12562	1.74743	1.70141		1084.52	3132.43
C	R	CWxxSLRux1R4.ma	1.31861	114.188	21.0562	67.2631				4.28631		L			14.9712			9.24976	0.517385	5.14326			109.25	U	10.6859	2.14213	4.20861				1141.91
C	R	CWxxSLRux1R4.ma	1.24938	104.107	27.1117	57.4124	9.61	6.76147	9.93705	4.28631	86.4693	L	46.3026		-3.02268	1.39256		16.9916	2.53655	3.21625		201.393	116.992	U	10.2033	2.28186	4.05026	1.91124	1.77547		1265.41	2858.02
C	R	CWxxSLRux1R4.ma	1.34262	93.1011	22.8433	67.6757	7.89912	14.3718	11.0144	4.28631	85.5621	L			16.287			-2.49927	0.758083	-0.678535			97.5007	U	9.64889	2.1862	4.21473	2.66527	1.82176		962.746
C	R	CWxxSLRux1R4.ma	1.25665	75.6714	18.1829	54.1855	6.73899	6.30067	10.0466	4.28631	87.7774	L	2.08286		-0.645963	4.15288		14.4047	-1.15362	5.72061		204.153	114.405	U	8.69893	2.06498	3.99241	1.84066	1.78035		1223.67	2916.98
C	R	CWxxSLRux1R4.ma	1.28807	77.9432	20.0093	60.2662				4.28631		L	7.54693		7.87184	2.5846		-0.536636	0.376935	1.98118		202.585	99.4634	U	8.82854	2.11499	4.09877				991.961	2883.43
C	R	CWxxSLRux1R4.ma	1.29779	82.2652	21.7858	53.5773				4.28631		L	3.17365		5.36024	-6.9502		4.35439	0.724284	-1.31978		193.05	104.354	U	9.07001	2.16045	3.98112				1066.02	2682.28
C	R	CWxxSLRux1R4.ma	1.28759	90.6274	22.1719	56.4671	4.96694	5.93858	9.41799	4.28631	86.3077	L	-1.12019		0.691639	9.1883		3.62932	0.206937	-1.31868		209.188	103.629	U	9.51984	2.16995	4.03366	1.78147	1.75182		1054.93	3025.56
C	R	CWxxSLRux1R4.ma	1.21079	83.5018	30.6816	51.1759	8.10375	5.82599	8.84914	4.28631	86.961	L	-18.179	9.14735	2.12226	-5.60746	-4.33522	10.3928	1.92081	5.62467	209.147	194.393	110.393	U	9.13793	2.35353	3.93527	1.76233	1.72475	5.34304	1159.88	2710.31
C	R	CWxxSLRux1R4.ma	1.26366	84.9128	17.2236	59.7722	6.35835	6.18293	9.86222	4.28631	87.9086	L	-17.5316		6.7119	-12.3486		4.66447	-0.519525	8.33565		187.651	104.664	U	9.21481	2.03719	4.09054	1.82179	1.77212		1070.78	2570.56
C	R	CWxxSLRux1R4.ma	1.29073	91.1935	25.7155	52.6518	6.41343	6.35466	10.1363	4.28631	87.0686	L	14.1148		2.23582	-10.4138		5.58947	1.23225	7.33473		189.586	105.589	U	9.54953	2.2519	3.9637	1.84919	1.78431		1085	2610.42
C	R	CWxxSLRux1R4.ma	1.25933	108.322	22.2978	66.5438	5.63291	7.45221	7.47372	4.28631	87.1156	L	40.8253		21.7746	14.562		5.05812	0.502774	9.16888		214.562	105.058	U	10.4078	2.17303	4.19786	2.00851	1.65342		1076.82	3142.89
C	R	CWxxSLRux1R4.ma	1.26671	83.6555	23.3075	62.9689	9.4471	7.50482	8.15146	4.28631	87.1148	L	31.4319		8.3486	19.5338		0.299419	2.13042	-6.93693		219.534	100.299	U	9.14634	2.19722	4.14264	2.01555	1.6897		1004.49	3252.76
C	R	CWxxSLRux1R4.ma	1.15028	98.2279	23.7564	45.9612	4.43793	6.02721	8.73049	4.28631	84.8107	L	31.2016		9.16623	-8.49806		3.94561	0.660761	2.27724		191.502	103.946	U	9.911	2.20773	3.8278	1.79628	1.71894		1059.76	2650.08
C	R	CWxxSLRux1R4.ma	1.23447	81.9037	25.7587	55.3634	6.43467	6.10952	7.86525	4.28631	87.2111	L	9.98251	16.2971	4.06638	23.3279	10.656	5.06332	0.121712	4.65125	216.297	223.328	105.063	U	9.05007	2.25284	4.01392	1.80985	1.67467	5.37665	1076.9	3337.45
C	R	CWxxSLRux1R4.ma	1.2329	80.7836	19.8834	55.573	7.64103	5.9273	10.2625	4.28631	87.0508	L	6.17454		4.43575	28.4371		-1.07063	0.729249	-15.5043		228.437	98.9294	U	8.98797	2.11165	4.0177	1.77957	1.78984		983.984	3452.63
C	R	CWxxSLRux1R4.ma	1.19007	102.537	18.816	55.3181	4.02671	6.32381	8.94359	4.28631	87.2374	L	-27.7066		-5.1709	27.9718		11.2554	1.56794	-11.3759		227.972	111.255	U	10.126	2.08272	4.0131	1.84432	1.72933		1173.5	3442.09
C	R	CWxxSLRux1R4.ma	1.1225	78.3548	17.7374	45.4433	4.65265	5.9217	7.41374	4.28631	86.6936	L	20.4217		12.8158	21.7772		4.82116	-0.0269949	9.16673		221.777	104.821	U	8.85183	2.05221	3.81646	1.77862	1.6501		1073.18	3302.75
C	R	CWxxSLRux1R4.ma	1.1774	93.114	18.6185	50.1279	5.40798	7.78405	6.14007	4.28631	86.0951	L	5.65296		11.4095	23.6747		-0.33025	0.934129	-0.441885		223.675	99.6698	U	9.64956	2.07724	3.91458	2.05208	1.57414		995.05	3345.22
C	R	CWxxSLRux1R4.ma	1.22767	64.8774	19.6608	49.6602	9.13973	9.11889	12.8285	4.28631	87.3171	L	7.93999		0.818015	10.6317		8.09996	-0.69312	-8.22033		210.632	108.1	U	8.05465	2.10572	3.9052	2.21035	1.89254		1123.93	3056.93
C	R	CWxxSLRux1R4.ma	1.13177	74.7677	19.889	48.85	6.00507	9.3548	11.4012	4.28631	86.3342	L	18.2378	2.13204	4.58474	10.2283	1.8053	6.43184	0.153389	10.9849	202.132	210.228	106.432	U	8.64683	2.1118	3.88875	2.23589	1.83754	5.30892	1098.01	3048.15
H	R	HWxxSLRLx1R4.ma	1.36119	129.071		67.0461				4.48065		L	-46.72		-1.53667	-46.3544		6.75328				153.646	106.753	L	11.3609		4.20538				1102.99	1904.5
H	R	HWxxSLRLx1R4.ma	1.3393	79.5608	18.25	74.7512	13.9905	7.44891	20.9772	4.48065	88.0818	L	-41.1076		17.7994	-3.02268		-2.60891	-2.41308	8.41538		196.977	97.3911	L	8.91969	2.06688	4.31417	2.00807	2.14011		961.123	2764.55
H	R	HWxxSLRLx1R4.ma	1.31762	88.8748	28.813	59.3788	13.1133	7.31265	8.77621	4.48065	87.2731	L	-9.14191	6.37211	12.0168	-40.9983	1.0293	0.502603	-1.47757	10.0942	206.372	159.002	100.503	L	9.42734	2.31685	4.08394	1.98961	1.72118	5.32968	1007.55	2004.95
H	R	HWxxSLRLx1R4.ma	1.23423	85.8938		69.626	10.8026			4.48065		L	-21.9312		14.2609	9.92921		5.19075				209.929	105.191	L	9.26789		4.24314				1078.86	3041.65
H	R	HWxxSLRLx1R4.ma	1.23824	70.5567		69.5206	12.6134			4.48065		L	2.54634		16.174	7.59093		7.72528				207.591	107.725	L	8.3998		4.24162				1118.09	2990.97
H	R	HWxxSLRLx1R4.ma	1.28609	95.4266	32.423	67.2388	11.2329	8.69571	8.37975	4.48065	87.4702	L	-45.4226		6.13902	-5.61763		7.98339	-2.03903	12.5213		194.382	107.983	L	9.76865	2.38623	4.20825	2.16283	1.70141		1122.11	2710.1
H	R	HWxxSLRLx1R4.ma	1.34176	117.231	25.9151	74.4329	10.3085	8.87371	8.44387	4.48065	86.9747	L	11.8062		16.0695	-59.9153		-1.1258	-2.66421	8.88444		140.085	98.8742	L	10.8273	2.25625	4.3099	2.18309	1.70465		983.161	1658.01
H	R	HWxxSLRLx1R4.ma	1.3659	88.6961	23.8642	75.8798				4.48065		L	-25.4885	12.5684	22.1044	-4.18727	0.807934	2.1084	-3.71083	4.13839	212.568	195.813	102.108	L	9.41786	2.21023	4.32915			5.35926	1031.79	2740.07
H	R	HWxxSLRLx1R4.ma	1.27621	95.9564		74.847	11.8275			4.48065		L			12.0267			7.44542					107.445	L	9.79573		4.31545				1113.74
H	R	HWxxSLRLx1R4.ma	1.25746	78.4286	28.7841	73.3841	12.1257	7.58807	9.27443	4.48065	87.6169	L	-0.940988		22.8958	-8.57145		3.12023	-1.43334	12.9222		191.429	103.12	L	8.85599	2.31626	4.29571	2.02658	1.74511		1047.17	2648.56
H	R	HWxxSLRLx1R4.ma	1.2831	107.779	27.2348	67.6728	11.8592	7.47998	9.83572	4.48065	88.0245	L	26.3653	17.0103	16.6025	-37.1591	6.35995	3.58732	-0.861426	15.0337	217.01	162.841	103.587	L	10.3817	2.28445	4.21468	2.01223	1.77093	5.37994	1054.29	2078
H	R	HWxxSLRLx1R4.ma	1.35323	126.29	28.1644	69.5902				4.48065		L	-24.0541		3.30087	-41.0317		1.55783	-2.07508	2.06687		158.968	101.558	L	11.2379	2.3037	4.24262				1023.46	2004.31
H	R	HWxxSLRLx1R4.ma	1.30254	84.4049		62.137	9.78064			4.48065		L	13.2419		8.31532	-23.3631		3.21608				176.637	103.216	L	9.18721		4.12934				1048.63	2347.59
H	R	HWxxSLRLx1R4.ma	1.27163	103.542		63.6539	9.96611			4.48065		L	22.4907		-5.24973	-38.7635		3.82872				161.236	103.829	L	10.1756		4.15346				1057.98	2047.36
H	R	HWxxSLRLx1R4.ma	1.31582	129.734		63.8328	10.5927			4.48065		L	-46.7526		4.83155	-40.2209		5.96149				159.779	105.961	L	11.3901		4.15627				1090.74	2019.67
H	R	HWxxSLRLx1R4.ma	1.18925	90.0468	24.3605	67.5872	11.3659	8.91653	6.89146	4.48065	86.3155	L	-27.6606	10.9467	13.4827	-20.9517	14.1576	8.44769	-2.93459	23.786	210.947	179.048	108.448	L	9.4893	2.22163	4.21342	2.18791	1.62023	5.35161	1129.35	2395.83
H	R	HWxxSLRLx1R4.ma	1.19625	101.563	18.6296	64.159				4.48065		L	16.9198		7.85444	-40.3473		17.7326	-1.46926	19.6632		159.653	117.733	L	10.0778	2.07755	4.16136				1277.45	2017.27
H	R	HWxxSLRLx1R4.ma	1.23333	84.7375	25.2233	54.2649				4.48065		L	4.31945		0.0558633	-27.1971		5.9985	-2.15896	2.83732		172.803	105.999	L	9.2053	2.24104	3.99388				1091.31	2271.57
H	R	HWxxSLRLx1R4.ma	1.27783	105.688		65.8798				4.48065		L	-50.7837		16.2782	-42.3091		0.153506				157.691	100.154	L	10.2805		4.18783				1002.3	1980.2
H	R	HWxxSLRLx1R4.ma	1.20935	128.276	29.0509	57.5384				4.48065		L	-65.9529		8.63345	-37.8569		2.5418	-0.0747513	17.2268		162.143	102.542	L	11.3259	2.32161	4.05245				1038.37	2064.66
H	R	HWxxSLRLx1R4.ma	1.22682	134.492		56.7213	12.1336			4.48065		L	75.0186		3.85255	-6.97948		-2.52329				193.021	97.4767	L	11.5971		4.03815				962.39	2681.67
H	R	HWxxSLRLx1R4.ma	1.2463	134.659	17.182	66.8443				4.48065		L	50.9189		11.0215	-72.4393		0.0388481	-2.39217	8.33479		127.561	100.039	L	11.6043	2.03596	4.20237				1000.58	1440.71
H	R	HWxxSLRLx1R4.ma	1.24335			61.066	11.0322			4.48065		L			6.36656			4.49839					104.498	L			4.11196				1068.23
H	R	HWxxSLRLx1R4.ma	1.24384	127.623		62.4813	9.63452			4.48065		L	69.8206		8.5477	-32.5635		-2.06059				167.436	97.9394	L	11.297		4.13487				969.251	2166.58
H	R	HWxxSLRLx1R4.ma	1.24184	72.3095		56.7954	10.3173			4.48065		L	-8.80118		13.0478	-15.457		2.48217				184.543	102.482	L	8.5035		4.03946				1037.46	2506.95
H	R	HWxxSLRLx1R4.ma	1.24699	126.639		59.4354	8.03244			4.48065		L	69.2591		-3.79615	27.4038		3.63478				227.404	103.635	L	11.2534		4.08489				1055.01	3429.23
H	R	HWTxRxxUx1W.mat	1.41467	93.9406	42.7571	80.804	14.6037	9.98086	10.5126	4.30119	85.4887	L		14.4684	12.5313		-4.69731	0.963048	0.0855939	9.57561	214.468		100.963	U	9.6923	2.55713	4.39203	2.30067	1.80064	5.36816	1014.48
H	R	HWTxRxxUx1W.mat	1.35304		48.8063	75.1068	13.1779	7.10965	9.77629	4.30119	85.5787	L		29.7503	24.0444		-3.8432	4.05126	0.679157		229.75		104.051	U		2.64313	4.31891	1.96145	1.76825	5.43699	1061.38
H	R	HWTxRxxUx1W.mat	1.38684		43.7748	76.3662	14.2231	8.37232	10.9114	4.30119	86.3633	L		17.0387	10.4698		-0.323095	5.69628	-0.90894		217.039		105.696	U		2.57221	4.33554	2.12493	1.81748	5.38008	1086.65
H	R	HWTxRxxUx1W.mat	1.2187	73.4258	35.828	61.0038	11.2249	6.06679	7.72694	4.30119	86.1438	L	39.1779	22.9852	24.5623	7.49171	-3.98638	3.14243	-1.38287	22.1002	222.985	207.492	103.142	U	8.56888	2.44656	4.11094	1.80283	1.66725	5.40711	1047.5	2988.83
H	R	HWTxRxxUx1W.mat	1.30002	113.595	40.6981	71.0834	14.0616	6.96308	9.35643	4.30119	85.4721	L	8.4927	22.3768	17.8802	-62.6541	-0.482005	-1.89002	0.708196	9.13796	222.377	137.346	98.11	U	10.6581	2.52577	4.26385	1.94062	1.74895	5.40437	971.784	1609.62
H	R	HWTxRxxUx1W.mat	1.24643	76.5645	28.0902	74.6475	14.0444	7.07782	10.63	4.30119	86.2933	L	-25.6407	15.0802	17.8291	-18.0368	1.93076	4.33629	-2.77797	18.99	215.08	181.963	104.336	U	8.75012	2.30218	4.31278	1.95697	1.80565	5.37101	1065.74	2454.57
H	R	HWTxRxxUx1W.mat	1.21259	62.724	26.385	60.4853	9.52201	6.63859	8.82873	4.30119	86.4133	L	10.8274	14.7893	6.92557	13.0094	-1.28517	2.34032	-1.83551	12.4239	214.789	213.009	102.34	U	7.91985	2.26641	4.1024	1.8929	1.72375	5.36966	1035.31	3108.84
H	R	HWTxRxxUx1W.mat	1.15693	65.5318	26.4366	60.7159	11.1847	6.08739	9.65309	4.30119	86.1963	L	-15.0528	9.37435	11.0428	-14.2966	0.0426166	4.35562	-0.903157	8.03305	209.374	185.703	104.356	U	8.09517	2.26752	4.10621	1.80622	1.76265	5.34412	1066.04	2530.64
H	R	HWxxSLRux1R4.ma	1.31063	134.281	36.6167	71.8216	14.0198	9.42683	10.5032	4.91828	85.9721	L	37.6644	22.9606	13.4974	-70.9571	-0.00904768	9.95266	-1.0692	15.9369	222.961	129.043	109.953	U	11.588	2.45991	4.27419	2.24356	1.80024	5.407	1152.95	1465.89
H	R	HWxxSLRux1R4.ma	1.313	101.923	41.8489	64.2008	13.13	8.0329	8.97231	4.91828	85.9432	L	23.5093	21.7581	14.2354	-40.331	-2.31262	2.30396	-0.3841	11.2798	221.758	159.669	102.304	U	10.0957	2.54344	4.16202	2.08355	1.73072	5.40159	1034.76	2017.58
H	R	HWxxSLRux1R4.ma	1.3225	118	40.0767	61.1768	13.1573	7.7721	8.17086	4.91828	84.3237	L	60.2278	15.942	9.95033	6.89911	-5.33745	-0.720793	-0.811071	4.47564	215.942	206.899	99.2792	U	10.8628	2.51607	4.11377	2.05054	1.6907	5.37501	989.208	2976.03
H	R	HWxxSLRux1R4.ma	1.28624	92.1226	37.4592	69.3201	10.8746	7.06567	8.72878	4.91828	86.002	L	-0.082478	18.8464	11.5453	-32.7765	7.04136	4.14633	-1.87424	16.4754	218.846	167.224	104.146	U	9.59805	2.47394	4.23874	1.95525	1.71885	5.38837	1062.84	2162.45
H	R	HWxxSLRux1R4.ma	1.23362	71.5395	29.1787	70.047				4.91828		L		16.6498	17.8082		-0.448116	8.4123	-2.60762	18.8186	216.65		108.412	U	8.4581	2.32416	4.24917			5.37828	1128.8
H	R	HWxxSLRux1R4.ma	1.27105	103.155	42.1562	70.447	13.1497	8.08747	6.77293	4.91828	83.4932	L	26.3599	24.4021	20.4961	-6.17523	-5.14413	-6.99296	-1.16216	7.59032	224.402	193.825	93.007	U	10.1565	2.54809	4.25486	2.09032	1.61322	5.41344	896.961	2698.45
H	R	HWxxSLRux1R4.ma	1.23583	93.0561	33.2952	56.3281				4.91828		L		9.5898	3.67127		-2.50027	5.7988	-0.558347	9.27372	209.59		105.799	U	9.64656	2.40212	4.03119			5.34515	1088.23
H	R	HWxxSLRux1R4.ma	1.26076	68.5486	29.9587	76.2654				4.91828		L	15.2246	5.65028	22.5751	-37.8206	-3.12579	1.14164	-2.14349	5.0821	205.65	162.179	101.142	U	8.27941	2.33954	4.33422			5.32618	1017.17	2065.35
H	R	HWxxSLRux1R4.ma	1.24238	98.2116	30.6385	66.4368				4.91828		L		10.971	12.5338		-2.56341	7.41104	-2.14433	9.72177	210.971		107.411	U	9.91018	2.3527	4.19625			5.35172	1113.2
H	R	HWxxSLRux1R4.ma	1.19418	88.7664	32.5829	64.1794	9.81607	7.65399	8.55493	4.91828	84.7581	L	35.4467	16.2587	24.2143	-26.6967	3.72193	-1.09051	-1.39977	16.0202	216.259	173.303	98.9095	U	9.42159	2.38917	4.16168	2.03523	1.71023	5.37648	983.687	2281.45
H	R	HWxxSLRux1R4.ma	1.21845		32.307	56.6254	12.0224	9.36031	8.66251	4.91828	86.7191	L			2.13487			2.88343	-0.804454				102.883	U		2.3841	4.03646	2.23648	1.71558		1043.56
H	R	HWxxSLRux1R4.ma	1.22846		34.442	67.0141	13.1822	7.82195	10.5406	4.91828	85.7429	L		10.5437	0.408688		4.21687	17.7492	-1.41805		210.544		117.749	U		2.42255	4.2049	2.05693	1.80184	5.34969	1277.72
H	R	HWxxSLRux1R4.ma	1.20739	75.7857	27.6221	65.7234				4.91828		L	-26.5028	12.5064	14.3835	-9.97842	1.51762	5.65739	-2.24547	16.5759	212.506	190.022	105.657	U	8.7055	2.29253	4.18546			5.35897	1086.05	2619.42
H	R	HWxxSLRux1R4.ma	1.20272	65.3865	29.1191	67.8909	13.2455	6.84311	8.87211	4.91828	86.4089	L	8.38053	7.99407	1.51758	-26.4803	10.2359	17.2696	-0.915185	10.3841	207.994	173.52	117.27	U	8.08619	2.32298	4.2179	1.92324	1.72586	5.33751	1269.93	2285.72
H	R	HWxxSLRux1R4.ma	1.20006	78.2754	32.2281	59.8263	13.1554	6.12071	9.19681	4.91828	86.1887	L		14.329	13.4107		-1.77398	-1.02034	0.0700548	7.29399	214.329		98.9797	U	8.84734	2.38264	4.09145	1.81168	1.74144	5.36751	984.734
H	R	HWxxSLRux1R4.ma	1.20414		30.6134	59.904				4.91828		L		12.595	9.85026		-2.48092	4.88642	-1.41893		212.595		104.886	U		2.35222	4.09274			5.35939	1074.18
H	R	HWxxSLRux1R4.ma	1.1794	87.9097	25.3528	56.9337	9.75328	8.35038	8.43766	4.91828	85.0547	L	-7.86217	1.81778	6.84595	-44.5974	8.53899	-0.743752	-1.39598	11.5535	201.818	155.403	99.2562	U	9.37602	2.24391	4.04189	2.12231	1.70434	5.30737	988.864	1937.26
H	R	HWxxSLRux1R4.ma	1.20038	84.9068	38.5425	60.3922	10.7127	7.75125	7.33012	4.91828	85.0956	L	-17.2981	17.0218	1.76524	-34.1933	3.16353	14.1845	-0.727036	15.8195	217.022	165.807	114.184	U	9.21449	2.49164	4.10086	2.04785	1.64542	5.38	1220.14	2135.03
H	R	HWxxSLRux1R4.ma	1.1995	96.7383	31.623	63.1161	12.7147	7.26353	9.51537	4.91828	84.9199	L	-8.45986	7.99486	24.6777	-60.6537	-4.16192	6.08792	-1.52001	11.5104	207.995	139.346	106.088	U	9.83556	2.37138	4.14498	1.98287	1.75633	5.33751	1092.69	1644.91
H	R	HWxxSLRux1R4.ma	1.1471	83.0683	31.631	62.7226				4.91828		L	-23.2102	16.3427	14.8748	-23.9257	-0.493937	12.9509	-1.34333	17.4464	216.343	176.074	112.951	U	9.11418	2.37153	4.13872			5.37686	1200.42	2336.38
H	R	HWxxSLRux1R4.ma	1.17181	117.943	29.4055	59.6478	10.1316	7.20638	9.73406	4.91828	86.3528	L	17.8817	5.62078	12.7368	-48.8776	4.81548	-3.99784	0.0586491	0.909936	205.621	151.122	96.0022	U	10.8601	2.32867	4.08846	1.97497	1.76634	5.32603	940.636	1857.78
B	L	BWxxSRLNx1L4.ma	1.11986	66.5996	30.9461	53.9262	6.68225	8.00414	6.55711	4.43828	90.1	L	16.4778		-0.163951	-10.6464		-8.10563	1.02771	15.7408		189.354	91.8944	N	8.16086	2.35858	3.98762	2.07996	1.60021		880.914	2605.62
B	L	BWxxSRLNx1L4.ma	1.15768	61.7699		61.034	7.47112			4.43828		L			0.318892			-9.39402					90.606	N	7.85938		4.11143				862.453
B	L	BWxxSRLNx1L4.ma	1.15807	63.5882	24.5876	52.3656	8.21499	9.13962	5.04804	4.43828	90.1278	L	-4.94608		1.09966	9.70253		-3.13408	1.20988	13.3068		209.703	96.8659	N	7.97422	2.22679	3.95825	2.21262	1.49893		953.359	3036.73
B	L	BWxxSRLNx1L4.ma	1.15751	67.2575	16.6998	53.825	6.84955	7.81947	7.9291	4.43828	89.4526	L	17.966		0.1975	0.437163		-4.00495	1.60227	13.9165		200.437	95.995	N	8.20107	2.02152	3.98574	2.05662	1.67805		940.531	2837.71
B	L	BWxxSRLNx1L4.ma	1.15472	70.8246	22.3955	58.45	9.14183	7.79674	7.63998	4.43828	89.5895	L	41.6547		-4.37488	4.66501		1.24683	1.24823	13.0368		204.665	101.247	N	8.41574	2.17541	4.06817	2.05371	1.66254		1018.76	2927.96
B	L	BWxxSRLNx1L4.ma	1.12265	66.3596	28.9258	60.5378				4.43828		L	-0.0331822		8.54449	4.49898		-9.76867	1.68428	13.0361		204.499	90.2313	N	8.14614	2.31911	4.10327				857.109	2924.4
B	L	BWxxSRLNx1L4.ma	1.12123	54.7259	26.0244	57.2756	7.36778	7.55911	7.66574	4.43828	89.8124	L	5.73789		-3.2323	0.685629		-6.1221	0.778578	14.3028		200.686	93.8779	N	7.3977	2.25863	4.04787	2.02275	1.66394		909.589	2842.98
B	L	BWxxSRLNx1L4.ma	1.11343	59.3134		54.6475	9.32915			4.43828		L	12.3437		-0.418622	11.9619		-5.105				211.962	94.895	N	7.70152		4.0009				924.411	3085.93
B	L	BWxxSRLNx1L4.ma	1.05273	55.3798	21.4718	52.1635	9.1191	8.13674	5.82316	4.43828	89.1083	L	8.4419	5.55761	-3.58715	-8.77503	-5.09393	-9.47261	1.83021	11.1588	205.558	191.225	90.5274	N	7.44176	2.15262	3.95438	2.09639	1.55342	5.32573	861.331	2644.34
B	L	BWxxSRLNx1L4.ma	1.10887	62.9616	23.9601	55.1399	8.62267	7.94713	7.04163	4.43828	89.7832	L			1.18295			-8.25691	0.0336018	15.5398			91.7431	N	7.93484	2.21244	4.00987	2.07281	1.62899		878.739
B	L	BWxxSRLNx1L4.ma	1.11149	50.2843	19.559	53.4785	7.5774	9.37502	7.83713	4.43828	90.3097	L	22.2664		3.82513	16.8864		0.407367	1.06949	10.6532		216.886	100.407	N	7.09114	2.10299	3.97928	2.23805	1.67317		1006.12	3194.1
B	L	BWxxSRLNx1L4.ma	1.11723	63.1211	18.0837	53.2747	6.77731	8.01765	6.45727	4.43828	90.5644	L	8.15801		-1.81918	-12.6003		-5.28974	0.854694	6.0004		187.4	94.7103	N	7.94488	2.06216	3.97546	2.08164	1.59409		921.713	2565.39
B	L	BWxxSRLNx1L4.ma	1.10337	80.2955	18.047	52.2516	7.29443	7.22079	6.68501	4.43828	90.9156	L	-13.3874		6.15894	7.93375		-7.83985	1.09992	11.8619		207.934	92.1602	N	8.96077	2.06111	3.95607	1.97696	1.60796		884.738	2998.39
B	L	BWxxSRLNx1L4.ma	1.1192	65.5155	17.2224	54.5902	6.57378	7.84254	6.57974	4.43828	90.6687	L	13.8205		8.59017	7.94066		-5.66285	1.63538	10.5462		207.941	94.3371	N	8.09417	2.03715	3.99985	2.05956	1.60159		916.271	2998.54
B	L	BWxxSRLNx1L4.ma	1.13779	65.8033	15.31	62.3914	7.94516	8.48523	7.03074	4.43828	90.6937	L	16.6163	5.59121	13.3252	12.0642	-2.22241	-4.02227	2.21179	3.25163	205.591	212.064	95.9777	N	8.11192	1.97808	4.13343	2.13833	1.62836	5.32589	940.277	3088.17
B	L	BWxxSRLNx1L4.ma	1.09415		23.2954	51.9833				4.43828		L		4.28491	-4.90336		-6.41727	-4.48613	0.960721		204.285		95.5139	N		2.19694	3.95092			5.31952	933.468
B	L	BWxxSRLNx1L4.ma	1.07218	48.4039	29.0214	54.3081	8.77255	8.79384	7.23127	4.43828	89.5052	L	0.0468726		-1.59557	-2.24724		-8.62822	0.4233	12.0079		197.753	91.3718	N	6.95729	2.32102	3.99467	2.17405	1.63985		873.41	2780.89
B	L	BWxxSRLNx1L4.ma	1.05957	49.8566	26.852	54.0496	6.76689	7.53421	5.40563	4.43828	89.3837	L	5.90031		3.67909	-18.6043		-7.05105	1.859	10.7983		181.396	92.9489	N	7.06092	2.27638	3.9899	2.01945	1.5248		896.121	2443.1
B	L	BWxxSRLNx1L4.ma	1.07361	46.865	28.7704	56.0465	8.74645	9.11146	7.46427	4.43828	89.2838	L	-1.70991		-3.33359	-9.08753		-7.72484	1.10944	12.7301		190.912	92.2752	N	6.8458	2.31599	4.02618	2.20953	1.6529		886.395	2637.86
B	L	BWxxSRLNx1L4.ma	1.10281	44.5782	25.5936	56.3049	7.88161			4.43828		L		-14.1347	-1.17958		-2.73315	-6.12326	0.731869	9.81835	185.865		93.8767	N	6.67669	2.24923	4.03078			5.22502	909.572
B	L	BWxxSRLNx1L4.ma	1.01743	56.0929	26.9537	47.8531	6.9229	10.9952	7.6659	4.43828	90.5044	L	-1.97542		-0.148216	-22.7739		-12.323	3.1096	13.8051		177.226	87.677	N	7.48952	2.27853	3.86814	2.39746	1.66395		820.973	2359.35
B	L	BWxxSRLNx1L4.ma	1.0784	47.5559	22.7056	53.5429	9.3317	7.17375	6.50124	4.43828	89.3501	L	3.86994		-2.30662	-5.73587		-3.21997	0.632732	12.3619		194.264	96.78	N	6.89608	2.1829	3.98048	1.97043	1.59679		952.091	2707.63
D	L	DWTxLxxUx1W.mat	1.36445	115.004	31.6393	62.1692	10.4581	5.29792	10.6007	4.30912	96.1591	L	-8.81331	4.27238	-17.4386	-24.6485	-0.294614	0.954225	0.679537	9.00567	204.272	175.351	100.954	U	10.724	2.37168	4.12986	1.66731	1.8044	5.31945	1014.35	2322.01
D	L	DWTxLxxUx1W.mat	1.42971	128.974	36.1687	61.3262	11.2751	4.95916	10.3575	4.30912	96.4077	L		4.12376	-9.67438		1.37028	-5.9035	-0.2077	8.47814	204.124		94.0965	U	11.3567	2.45235	4.11621	1.60124	1.79396	5.31873	912.768
D	L	DWTxLxxUx1W.mat	1.35821	128.764	31.7615	73.0889	10.475	6.37074	10.467	4.30912	95.5233	L	-28.7118	6.64759	-24.0552	30.082	-2.99687	3.7605	-0.542499	6.87906	206.648	230.082	103.76	U	11.3474	2.37397	4.29168	1.85172	1.79869	5.33101	1056.93	3489.99
D	L	DWTxLxxUx1W.mat	1.31249	119.845	25.4806	69.4305	9.42438	7.40105	10.4297	4.30912	95.2407	L	-34.246	2.74714	-23.5906	-14.1859	-4.17024	1.45789	-0.00309943	8.87896	202.747	185.814	101.458	U	10.9474	2.24674	4.24033	2.00162	1.79708	5.31196	1021.95	2532.9
D	L	DWTxLxxUx1W.mat	1.33539	101.097	33.7162	65.6202	9.81617	7.28537	10.5108	4.30912	95.4336	L		12.2508	-8.08014		-5.1071	-6.26553	-0.226528	13.4693	212.251		93.7345	U	10.0547	2.40968	4.18388	1.98587	1.80056	5.35777	907.505
D	L	DWTxLxxUx1W.mat	1.33809	105.767	34.8958	66.5568	10.6818	8.48142	10.8506	4.30912	95.5841	L	-14.2971	9.96644	-18.5544	-22.5522	-4.40552	0.691482	0.439058	-0.448288	209.966	177.448	100.691	U	10.2843	2.43049	4.19806	2.13788	1.81495	5.34695	1010.39	2363.77
D	L	DWTxLxxUx1W.mat	1.36721	105.376	34.1681	64.2421	10.3646	7.36708	10.9572	4.30912	96.4358	L	15.5442	6.89757	-10.366	-25.4046	-0.717029	-4.23296	-0.382206	4.47539	206.898	174.595	95.767	U	10.2653	2.41772	4.16266	1.99702	1.81939	5.33222	937.182	2307.01
D	L	DWTxLxxUx1W.mat	1.34453	109.978	37.3785	66.9357	11.4451	8.70329	10.3909	4.30912	95.0033	L		6.91451	-17.8161		-6.76352	0.0987432	-1.3094	12.1043	206.915		100.099	U	10.487	2.47261	4.20373	2.1637	1.79541	5.33231	1001.48
D	L	DWTxLxxUx1W.mat	1.35531	117.511	37.5584	67.5589	11.1863	5.58288	8.99133	4.30912	95.2882	L	0.654452	6.32542	-19.6278	23.9993	-8.55567	0.095549	-0.135499	6.6908	206.325	223.999	100.096	U	10.8402	2.47558	4.213	1.7197	1.73163	5.32945	1001.43	3352.51
D	L	DWTxLxxUx1W.mat	1.37186	120.458	42.2417	74.9145	12.3132	6.73766	10.305	4.30912	95.6003	L	-9.58574	6.27284	-17.7791	-16.0843	-11.5413	5.71315	-0.301978	11.2479	206.273	183.916	105.713	U	10.9753	2.54938	4.31635	1.90771	1.79169	5.3292	1086.91	2494.18
D	L	DWTxLxxUx1W.mat	1.3227	105.861	30.5207	66.0352	9.97013	14.9523	10.5864	4.30912	94.9805	L	-0.643685	7.25416	-16.2003	17.7056	-6.56711	-0.207489	-0.251253	8.58654	207.254	217.706	99.7925	U	10.2889	2.35044	4.19019	2.70486	1.8038	5.33395	996.889	3212.21
D	L	DWTxLxxUx1W.mat	1.38168		41.1851	70.3105	13.2023	9.5579	12.3048	4.30912	97.2358	L		-1.22709	-22.5345		-5.10575	5.18623	0.507369		198.773		105.186	U		2.53329	4.25292	2.25737	1.87292	5.29216	1078.79
D	L	DWTxLxxUx1W.mat	1.3879		35.7764	69.8689	12.2911	6.04103	11.2241	4.30912	96.4366	L		1.79669	-15.8976		-5.08536	-3.82568	-1.17729		201.797		96.1743	U		2.44568	4.24662	1.79857	1.83037	5.30726	943.167
D	L	DWTxLxxUx1W.mat	1.42857	108.613	39.9369	72.16	10.2965	6.8829	10.8632	4.30912	96.2336	L	-6.71664	4.21177	-13.259	0.551605	-2.46157	2.64985	-0.901904	10.999	204.212	200.552	102.65	U	10.4218	2.51387	4.27889	1.92904	1.81547	5.31916	1040.01	2840.14
D	L	DWTxLxxUx1W.mat	1.30513	110.943	31.214	63.4499	11.0223	6.58294	9.38754	4.30912	95.7598	L	-10.0838	3.98326	-12.3782	16.043	-8.59998	-2.40453	-0.187829	10.6135	203.983	216.043	97.5955	U	10.5329	2.36367	4.15025	1.88448	1.7504	5.31804	964.15	3175.49
D	L	DWTxLxxUx1W.mat	1.32658	134.302	37.5205	59.656				4.30912		L	-24.0355	4.97122	-6.96743	-2.94266	-8.36544	-3.03342	0.272922	3.23097	204.971	197.057	96.9666	U	11.5889	2.47495	4.08859			5.32287	954.846	2766.23
D	L	DWTxLxxUx1W.mat	1.3298	118.368	37.6108	65.19	12.007	16.2423	12.8093	4.30912	100.118	L	3.48127	4.00655	-13.7713	17.1992	-5.64987	-2.44487	0.178402	10.4036	204.007	217.199	97.5551	U	10.8797	2.47644	4.17731	2.78762	1.89183	5.31815	963.552	3201.01
D	L	DWTxLxxUx1W.mat	1.40462	131.522	45.6728	65.739	12.0813	7.36883	11.6041	4.30912	94.8803	L	-7.28639	5.88969	-14.1726	-18.136	-9.92159	-2.96794	-0.474537	12.3465	205.89	181.864	97.0321	U	11.4683	2.59965	4.18569	1.99726	1.84567	5.32734	955.813	2452.56
D	L	DWTxLxxUx1W.mat	1.30437	109.01	31.2118	64.076	9.50527	7.55773	9.57924	4.30912	94.9703	L	-12.7923	5.62124	-23.6087	13.6672	-8.10005	-0.607309	-0.986492	20.3467	205.621	213.667	99.3927	U	10.4408	2.36363	4.16007	2.02257	1.75927	5.32604	990.904	3123.25
D	L	DWTxLxxUx1W.mat	1.32865	120.749	35.1781	69.3477	11.0775	9.53771	12.5512	4.30912	97.5126	L	17.977	2.85979	-22.479	15.2374	-3.83275	-2.25945	-0.128876	10.4664	202.86	215.237	97.7406	U	10.9886	2.43539	4.23913	2.25525	1.88222	5.31252	966.3	3157.74
D	L	DWTxLxxUx1W.mat	1.35057	123.015	37.5088	66.8661	11.4786	6.57267	11.4527	4.30912	96.7065	L	12.0742	4.37203	-18.9607	-19.7534	-2.19243	1.45782	0.0970903	2.78475	204.372	180.247	101.458	U	11.0912	2.47476	4.20269	1.88292	1.83961	5.31994	1021.95	2419.92
D	L	DWTxLxxUx1W.mat	1.37655	119.369	38.3913	71.5988	11.2694	7.09517	10.3935	4.30912	96.1832	L	5.38702	6.22459	-16.5549	-13.8349	-5.9109	1.54061	-0.234296	6.23054	206.225	186.165	101.541	U	10.9256	2.48919	4.27108	1.95941	1.79552	5.32897	1023.2	2540.08
D	L	DWTxLxxUx1W.mat	1.38184	136.371	38.0134	67.0743	11.7222	6.86133	11.102	4.30912	96.017	L	-22.4097	4.18401	-19.5131	15.7685	-2.38013	-0.830805	0.631383	5.84353	204.184	215.768	99.1692	U	11.6778	2.48304	4.2058	1.9259	1.82537	5.31902	987.564	3169.44
D	L	DWTxLxxUx1W.mat	1.3211	117.941	40.3276	67.9401	11.1546	5.46599	11.0674	4.30912	96.5048	L	-4.21656	5.18727	-15.2998	2.96093	-8.38407	-5.46586	-1.14647	16.4119	205.187	202.961	94.5341	U	10.8601	2.52	4.21863	1.69854	1.82394	5.32392	919.143	2891.47
D	L	DWTxLxxUx1W.mat	1.33796	160.168	43.0049	65.946	10.9078	11.7046	11.233	4.30912	104.511	L	-38.2177	8.91888	-12.6313	38.7351	-12.3449	2.06883	-0.674515	7.10094	208.919	238.735	102.069	U	12.6558	2.56082	4.18884	2.45998	1.83073	5.34195	1031.19	3688.71
D	L	DWTxLxxUx1W.mat	1.29158	122.758	35.8446	65.1722	9.99411	5.81834	11.7522	4.30912	95.8319	L	-12.642	2.43893	-17.025	-14.61	-3.81621	-0.607887	0.244002	10.6975	202.439	185.39	99.3921	U	11.0796	2.44684	4.17703	1.76102	1.85153	5.31044	990.896	2524.23
D	L	DWTxLxxUx1W.mat	1.32458	120.125	39.4478	69.5262	11.7371	5.38464	10.1747	4.30912	96.9831	L	-12.4437	9.95826	-20.593	18.4569	-8.01414	1.07707	-1.25341	15.3797	209.958	218.457	101.077	U	10.9602	2.50614	4.2417	1.68355	1.786	5.34691	1016.2	3228.85
D	L	DWTxLxxUx1W.mat	1.30072	108.092	37.3575	71.3019	11.4652	13.3322	13.6171	4.30912	101.332	L	4.66428	4.53876	-26.0256	-10.1501	-4.68878	2.48568	-0.177024	7.70592	204.539	189.85	102.486	U	10.3967	2.47226	4.26692	2.59018	1.92097	5.32076	1037.52	2615.87
D	L	DWTxLxxUx1W.mat	1.2798	139.486	37.2078	62.6511	9.88735	6.70901	8.9055	4.30912	95.3697	L	-40.8274	5.90341	-13.8996	27.5442	-10.4956	-4.65885	-1.00268	10.787	205.903	227.544	95.3411	U	11.8104	2.46978	4.13758	1.90345	1.72749	5.32741	930.938	3432.41
D	L	DWTxLxxUx1W.mat	1.29399	123.645	37.2328	70.0035	11.8898	5.90946	10.9375	4.30912	96.931	L	-12.4672	5.7503	-22.0407	12.8336	-9.83901	0.484003	-0.138463	11.7016	205.75	212.834	100.484	U	11.1196	2.4702	4.24854	1.77655	1.81857	5.32666	1007.27	3104.99
D	L	DWTxLxxUx1W.mat	1.28856	121.27	35.7077	72.2917	9.72589	12.9808	13.5238	4.30912	96.7361	L	-9.50209	7.91263	-22.9232	-11.3056	-3.35091	2.78444	-0.345388	13.1114	207.913	188.694	102.784	U	11.0123	2.4445	4.28071	2.56347	1.91767	5.33712	1042.06	2592.02
D	L	DWTxLxxUx1W.mat	1.27981	108.907	32.6883	66.4254	10.2131	5.89023	12.4094	4.30912	95.6783	L	-2.24015	-1.51014	-16.269	-5.62008	-5.43033	-0.956111	-1.30058	11.7277	198.49	194.38	99.0439	U	10.4358	2.3911	4.19608	1.7733	1.87688	5.29074	985.693	2710.05
D	L	DWxxSRLux1L4.ma	1.3142	113.499	37.6079	67.9854	7.7422	6.43925	11.4027	3.94845	95.8848	L	-25.9275	14.8063	-19.5932	-12.2234	-7.90569	-0.771587	0.387065	2.55771	214.806	187.777	99.2284	U	10.6536	2.47639	4.21929	1.86241	1.8376	5.36974	988.449	2573.13
D	L	DWxxSRLux1L4.ma	1.22502	100.874	30.1894	51.0581	9.28483	4.90924	8.81021	3.94845	95.3494	L	-19.6813	10.5803	-13.4662	7.97255	-9.20611	2.47802	0.140158	6.70979	210.58	207.973	102.478	U	10.0436	2.34403	3.93296	1.59112	1.72285	5.34987	1037.4	2999.22
D	L	DWxxSRLux1L4.ma	1.23923	88.6242	28.935	65.1161	10.6594	5.97251	10.3514	3.94845	95.0716	L	-14.3603	7.17747	-24.8463	-9.55537	-8.81312	2.10402	1.21069	5.9746	207.177	190.445	102.104	U	9.41404	2.31929	4.17617	1.78717	1.7937	5.33358	1031.73	2628.17
D	L	DWxxSRLux1L4.ma	1.26307	90.4347	27.865	60.9807	9.99896	5.785	10.0086	3.94845	94.934	L	-27.8354	1.68275	-19.0192	-17.3144	-5.96998	-6.55572	0.879511	9.10019	201.683	182.686	93.4443	U	9.50972	2.29755	4.11056	1.75527	1.77866	5.3067	903.294	2469.2
D	L	DWxxSRLux1L4.ma	1.19557	90.487	29.3625	55.7032	11.557	7.66215	11.1554	3.94845	96.2927	L	-7.52702	6.92899	7.68455	-17.8922	-3.87554	-9.88527	0.0584648	10.6264	206.929	182.108	90.1147	U	9.51247	2.32781	4.02004	2.03629	1.82756	5.33238	855.448	2457.5
D	L	DWxxSRLux1L4.ma	1.20851	89.7887	33.6086	59.433	8.40355	6.81388	10.0714	3.94845	94.9465	L	-16.0772	9.43088	-25.744	-12.244	-8.94654	1.88153	-0.0620652	11.0891	209.431	187.756	101.882	U	9.47569	2.40776	4.08485	1.91896	1.78145	5.34439	1028.36	2572.71
D	L	DWxxSRLux1L4.ma	1.28777	121.009	33.8898	57.5203	9.57401	6.61683	9.96525	3.94845	95.6758	L	-53.8913	8.47315	-15.5945	-8.28441	-2.29505	-3.68093	0.945493	2.85469	208.473	191.716	96.3191	U	11.0004	2.41278	4.05214	1.88962	1.77673	5.33981	945.297	2654.52
D	L	DWxxSRLux1L4.ma	1.19805	93.2994	27.1925	54.3186	8.26622	6.26064	9.74533	3.94845	95.2762	L	-7.14879	5.89147	-17.6453	-16.8745	-6.26952	-1.7545	0.522915	5.82597	205.891	183.125	98.2455	U	9.65916	2.28356	3.99487	1.83428	1.76685	5.32735	973.798	2478.12
D	L	DWxxSRLux1L4.ma	1.21167	80.6134	24.3999	57.7658	8.41877	5.98031	9.17037	3.94845	94.7841	L	-28.3786	2.57477	-14.7715	-9.81023	-9.59281	-4.73259	0.561404	8.15929	202.575	190.19	95.2674	U	8.9785	2.22253	4.0564	1.78847	1.74019	5.31111	929.858	2622.89
D	L	DWxxSRLux1L4.ma	1.24166	105.955	28.4428	64.2315	10.8058	5.98972	11.2434	3.94845	96.1066	L	-34.9886	3.81734	-23.2172	-30.3096	-6.7752	1.17806	0.18888	0.35396	203.817	169.69	101.178	U	10.2935	2.30937	4.16249	1.79004	1.83115	5.31722	1017.72	2210.48
D	L	DWxxSRLux1L4.ma	1.24665	104.736	31.2311	58.5485	10.103	8.26136	11.0787	3.94845	97.0081	L	-24.2455	5.78628	-14.5145	-25.9874	-4.44578	-5.68621	0.842392	2.05461	205.786	174.013	94.3138	U	10.2341	2.364	4.06986	2.11159	1.82441	5.32684	915.931	2295.47
D	L	DWxxSRLux1L4.ma	1.1922	89.0694	25.8647	55.5124	9.22954	5.37581	10.3737	3.94845	95.3442	L	-21.3844		-20.0679	2.46243		0.340164	-1.16799	10.6245		202.462	100.34	U	9.43766	2.25516	4.01661	1.68191	1.79466		1005.11	2880.82
D	L	DWxxSRLux1L4.ma	1.20575	98.5957	23.4343	58.0345	6.32213	6.30462	9.30948	3.94845	95.3326	L	-21.7895	6.90164	-21.614	-11.3965	-5.46423	2.06296	-0.0342736	8.69917	206.902	188.603	102.063	U	9.92954	2.2002	4.06104	1.84128	1.74675	5.33224	1031.1	2590.15
D	L	DWxxSRLux1L4.ma	1.0998	106.965	31.2697	50.6316	7.81038	6.86468	8.44574	3.94845	94.934	L	-31.8501	13.9415	-14.697	31.2045	-14.3658	5.56198	-0.792854	13.1501	213.941	231.204	105.562	U	10.3424	2.36473	3.92458	1.92639	1.70474	5.3657	1084.58	3515.56
D	L	DWxxSRLux1L4.ma	1.17821	96.3323	29.0482	54.9655	9.96907	6.38245	11.1536	3.94845	95.3904	L	-32.0087	4.41275	-9.58777	-12.0347	-7.80306	-9.10605	0.396224	3.29722	204.413	187.965	90.8939	U	9.8149	2.32156	4.00671	1.85355	1.82749	5.32014	866.568	2577.01
D	L	DWxxSRLux1L4.ma	1.19549	90.0693	26.4887	59.5045	8.55338	7.8867	11.0045	3.94845	94.8227	L	-21.9418	9.3362	-14.3494	-0.953567	-5.79524	-5.66513	0.199106	13.4093	209.336	199.046	94.3349	U	9.49049	2.26864	4.08605	2.06518	1.82135	5.34394	916.238	2808.22
D	L	DWxxSRLux1L4.ma	1.25092	121.594	32.3989	59.0289	10.8917	5.84854	12.4903	3.94845	95.9829	L	-36.748	5.92685	-21.0263	-44.8148	1.86166	-2.91333	0.587561	-3.71335	205.927	155.185	97.0867	U	11.0269	2.38579	4.07803	1.76619	1.87994	5.32752	956.62	1933.19
D	L	DWxxSRLux1L4.ma	1.15678	95.3414	28.962	56.0871	6.85562	6.29341	10.1121	3.94845	94.9769	L	-13.5976	9.94288	-16.3382	-13.5165	-8.61289	6.04002	0.437003	6.65896	209.943	186.484	106.04	U	9.76429	2.31983	4.02691	1.8395	1.78324	5.34684	1091.95	2546.6
D	L	DWxxSRLux1L4.ma	1.20458	94.2605	26.0285	55.4186	7.83825	7.38862	12.1573	3.94845	97.1274	L	-13.5691	7.70629	-12.9506	-1.796	-1.15779	-3.50635	0.132978	-3.08208	207.706	198.204	96.4936	U	9.70878	2.25872	4.01491	1.99994	1.86728	5.33613	947.868	2790.41
D	L	DWxxSRLux1L4.ma	1.19182	94.4763	25.5294	59.2609	10.238	6.4148	9.63091	3.94845	95.7854	L	-15.197	4.66782	-15.5705	-15.2093	-6.96865	4.15493	0.723392	5.86556	204.668	184.791	104.155	U	9.71989	2.24781	4.08195	1.85861	1.76164	5.32139	1062.97	2512
D	L	DWxxSRLux1L4.ma	1.1996	122.534	29.0382	54.0857	10.284	14.3921	11.8559	3.94845	98.1231	L	-22.8178	6.15391	-15.6884	-11.7223	0.128326	3.32045	0.277733	-0.796373	206.154	188.278	103.32	U	11.0695	2.32136	3.99057	2.66668	1.8556	5.32862	1050.22	2583.44
D	L	DWxxSRLux1L4.ma	1.03328	76.99	19.7302	48.0978	7.86146	6.6998	10.4206	3.94845	95.4175	L	-9.32053	4.37561	-11.6134	3.91458	-0.0399826	-7.00447	-0.351446	11.3917	204.376	203.915	92.9955	U	8.77439	2.10757	3.87324	1.90208	1.79669	5.31996	896.795	2911.87
D	L	DWxxSRLux1L4.ma	1.13445	122.342	28.015	66.0412	10.8412	7.44784	10.9495	3.94845	96.2499	L	-24.7943	6.3096	-32.2819	-23.6596	-1.98267	6.66682	0.705594	-1.41073	206.31	176.34	106.667	U	11.0608	2.30063	4.19028	2.00792	1.81907	5.32938	1101.65	2341.68
D	L	DWxxSRLux1L4.ma	1.16249	99.6373	24.2323	60.2339	11.9043	6.76549	8.88833	3.94845	95.7185	L	-19.2312	3.07721	-18.3651	-13.4452	-6.23051	1.01429	-0.64391	-2.60794	203.077	186.555	101.014	U	9.98185	2.2187	4.09824	1.91183	1.72665	5.31359	1015.25	2548.06
D	L	DWxxSRLux1L4.ma	1.16653	116.828	27.9749	57.9857	11.2932	6.91966	12.3639	3.94845	97.0059	L	-8.24004	3.81957	-16.9989	-30.4219	1.31228	1.28766	0.188082	-0.032551	203.82	169.578	101.288	U	10.8087	2.29981	4.0602	1.93437	1.87516	5.31724	1019.38	2208.28
D	L	DWxxSRLux1L4.ma	1.10155	100.623	27.2039	60.5005	10.9314	7.53544	11.7347	3.94845	96.4947	L	-11.6549	5.69006	-25.0289	-26.2179	-1.02188	0.526824	0.455671	6.06258	205.69	173.782	100.527	U	10.0311	2.2838	4.10265	2.01962	1.85084	5.32637	1007.91	2290.91
D	L	DWxxSRLux1L4.ma	1.1279	117.781	24.7526	60.1969	10.4399	7.85395	10.3724	3.94845	96.3733	L	-21.1024	1.11253	-18.1045	-14.9825	-2.208	4.08901	0.424082	0.372396	201.113	185.018	104.089	U	10.8527	2.23052	4.09762	2.06102	1.79461	5.30386	1061.96	2516.63
H	L	HWxxSLRNx1L3.ma	1.31394	89.9179	21.035	58.928	9.89438	7.27874	7.90639	4.633	87.4112	L	-9.58454	5.15745	-7.35147	22.5914	-2.67675	-1.13806	-0.241558	12.0828	205.157	222.591	98.8619	N	9.48251	2.14159	4.07632	1.98496	1.67685	5.32378	982.978	3320.95
H	L	HWxxSLRNx1L3.ma	1.30361	61.9777	24.0747	59.8431	10.1727	7.59666	9.81299	4.633	87.3818	L	11.8495		-3.17084	-6.70381		2.50474	0.1839	7.74159		193.296	102.505	N	7.87259	2.21508	4.09173	2.02771	1.76991		1037.81	2687.42
H	L	HWxxSLRNx1L3.ma	1.36201	82.7829	32.061	62.4252	11.5907	8.65154	10.1578	4.633	87.5703	L	19.8566	14.0018	2.98955	-5.17041	-2.17136	0.123121	-0.727502	5.85241	214.002	194.83	100.123	N	9.09851	2.37955	4.13397	2.15774	1.78525	5.36598	1001.85	2719.46
H	L	HWxxSLRNx1L3.ma	1.25347	77.3591	30.8385	50.5023	8.88359	7.10411	8.11948	4.633	87.4502	L	31.602		-1.57668	7.94714		-3.6697	-0.570093	12.5808		207.947	96.3303	N	8.7954	2.35653	3.92202	1.96067	1.68804		945.463	2998.68
H	L	HWxxSLRNx1L3.ma	1.34783	108.702	28.1201	56.9329				4.633		L	40.4182		6.77346	9.70501		0.496506	-0.0500528	3.96136		209.705	100.497	N	10.426	2.30279	4.04187				1007.46	3036.78
H	L	HWxxSLRNx1L3.ma	1.24647	99.7732		57.7958				4.633		L	20.1576		-7.92735	-24.0457		-2.07234				175.954	97.9277	N	9.98866		4.05692				969.077	2333.99
H	L	HWxxSLRNx1L3.ma	1.25081	85.8896	39.2001	57.0887	9.81302	7.6362	8.3186	4.633	86.7752	L	39.7909	22.276	2.63738	8.90685	-9.1611	-7.5006	-0.298031	16.7765	222.276	208.907	92.4994	N	9.26766	2.5022	4.04461	2.0329	1.69829	5.40392	889.628	3019.46
H	L	HWxxSLRNx1L3.ma	1.29521	85.6102		65.3565	11.5319			4.633		L	-3.64718		3.74695	-20.7365		-8.75805				179.264	91.242	N	9.25258		4.17986				871.549	2400.15
H	L	HWxxSLRNx1L3.ma	1.24372	89.7263	27.9276	60.3329	8.7037	6.89733	8.88714	4.633	87.8973	L	57.9799	-24.0718	3.12967	7.95466	-3.42115	-8.24332	-0.0863793	18.9233	175.928	207.955	91.7567	N	9.47239	2.29884	4.09988	1.93114	1.7266	5.17008	878.935	2998.84
H	L	HWxxSLRNx1L3.ma	1.24663	94.0497	26.2676	57.4325	10.9904	8.45504	16.4726	4.633	87.0511	L	44.4137		4.35066	4.84124		-8.77424	-0.476877	7.9737		204.841	91.2258	N	9.69792	2.26389	4.05061	2.13476	2.01461		871.317	2931.74
H	L	HWxxSLRNx1L3.ma	1.25673	83.0908	13.8035	59.9157	10.8622	7.96024	9.18163	4.633	87.5408	L	37.7773		-8.86177	11.9995		-3.76196	-0.34194	10.6947		212	96.238	N	9.11542	1.92751	4.09294	2.07446	1.74072		944.105	3086.76
H	L	HWxxSLRNx1L3.ma	1.24405	62.6491		54.9607	10.7532			4.633		L	1.90359		-4.16612	-12.729		-7.59303				187.271	92.407	N	7.91512		4.00662				888.295	2562.75
H	L	HWxxSLRNx1L3.ma	1.22959	100.355	32.0946	51.9601				4.633		L	82.8532	22.415	-2.0536	66.181	0.699059	-1.9416	-0.47698	12.6922	222.415	266.181	98.0584	N	10.0177	2.38017	3.95048			5.40455	971.018	4342.76
H	L	HWxxSLRNx1L3.ma	1.19479	84.0379		54.6478	39.2822			4.633		L	13.2833		-7.47762	3.75461		2.05142				203.755	102.051	N	9.16722		4.00091				1030.93	2908.45
H	L	HWxxSLRNx1L3.ma	1.28565	92.862	26.181	58.4934	11.1139	8.52083	8.66193	4.633	87.8843	L	-2.97712	16.6112	-2.67684	-22.8049	0.508994	-0.818551	-0.492752	6.76632	216.611	177.195	99.1814	N	9.63649	2.26202	4.06891	2.14251	1.71555	5.3781	987.747	2358.73
H	L	HWxxSLRNx1L3.ma	1.23411	81.418	17.0172	57.9869	11.0229	7.42223	8.45487	4.633	87.2761	L	48.0226		-3.93365	10.5281		-4.98865	0.30081	15.4759		210.528	95.0113	N	9.02319	2.03106	4.06022	2.00448	1.70521		926.111	3054.68
H	L	HWxxSLRNx1L3.ma	1.21398	65.1282	27.5678	55.5553	10.728	6.98878	8.49894	4.633	87.5831	L	21.8459		-0.429214	-4.43263		-8.2483	-0.775073	14.1758		195.567	91.7517	N	8.07021	2.2914	4.01738	1.94431	1.70742		878.863	2734.92
H	L	HWxxSLRNx1L3.ma	1.22352	81.4301	27.8397	53.4739	8.91072	7.54568	8.02446	4.633	87.0346	L	32.7153		-1.87411	26.0468		-3.34386	-0.257352	13.3587		226.047	96.6561	N	9.02386	2.29703	3.97919	2.02098	1.68308		950.264	3398.58
H	L	HWxxSLRNx1L3.ma	1.17546	103.734	20.3736	56.5319	11.7347	7.5925	9.69176	4.633	87.3962	L	76.4464		-0.918242	24.2504		-7.01818	-0.408522	15.7503		224.25	92.9818	N	10.185	2.12455	4.0348	2.02716	1.76441		896.597	3358.15
H	L	HWxxSLRNx1L3.ma	1.19227		24.6037	58.6532	10.7028	8.08416	8.16829	4.633	87.459	L			-12.3722			0.402325	0.385501				100.402	N		2.22715	4.07164	2.08991	1.69057		1006.04
H	L	HWxxSLRNx1L3.ma	1.17197	86.5523	28.751	54.498	10.8104	7.50977	8.60313	4.633	87.6964	L			-5.67252			-5.60016	0.0905163	14.5404			94.3998	N	9.30335	2.3156	3.99816	2.0162	1.71263		917.185
H	L	HWxxSLRNx1L3.ma	1.13409	78.4013		51.2033	76.6066			4.633		L	47.2175		-2.79749	19.5064		1.59312				219.506	101.593	N	8.85445		3.9358				1023.99	3252.15
H	L	HWxxSLRNx1L3.ma	1.16843	82.1726		52.8381	11.8522			4.633		L	44.4995		-5.10214	-9.45254		-5.5343				190.547	94.4657	N	9.06491		3.96723				918.145	2630.3
H	L	HWxxSLRNx1L3.ma	1.19622	83.6969	27.695	55.1104	10.6322	8.20537	8.50417	4.633	87.4441	L	30.655	19.5653	-1.37286	-4.4097	-1.17187	-7.53586	0.376621	10.321	219.565	195.59	92.4641	N	9.1486	2.29404	4.00934	2.10479	1.70769	5.39165	889.119	2735.4
H	L	HWxxSLRNx1L3.ma	1.17234	90.3532	21.8116	53.765	10.9478	7.19199	8.02438	4.633	86.9824	L	64.3968	10.9817	-2.61262	24.0382	2.77493	-2.30858	-0.515252	15.9283	210.982	224.038	97.6914	N	9.50543	2.16109	3.98462	1.97297	1.68307	5.35177	965.572	3353.38
H	L	HWxxSLRNx1L3.ma	1.20051	98.1745		55.5672				4.633		L	52.082		1.57445	29.8682		-3.11533				229.868	96.8847	N	9.9083		4.01759				953.636	3485.13
H	L	HWxxSLRNx1L3.ma	1.15749	85.8864		54.001				4.633		L			-4.5818			1.47359					101.474	N	9.26749		3.989				1022.19
H	L	HWxxSLRNx1L3.ma	1.16913	102.291		53.2607	10.0039			4.633		L	73.9391		-2.65196	21.4186		-3.63079				221.419	96.3692	N	10.1139		3.9752				946.036	3294.74
H	L	HWxxSLRNx1L3.ma	1.05148	51.8321	22.5955	52.509	9.93838	4.98877	7.76607	4.633	86.476	L	27.069		-6.60204	18.2624		-16.2737	-0.74995	26.2705		218.262	83.7263	N	7.19945	2.18025	3.96098	1.60719	1.66936		766.114	3224.54
H	L	HWxxSLRNx1L3.ma	1.12811	71.0976	23.6275	53.1851	9.96297	8.57345	8.88081	4.633	88.0463	L	52.4241	15.6244	-2.22426	-12.1093	2.04141	-2.93153	-0.101727	11.8759	215.624	187.891	97.0685	N	8.43194	2.20473	3.97378	2.14867	1.72629	5.37354	956.351	2575.48
H	L	HWxxSLRNx1L3.ma	1.09248	58.9832	20.7365	57.0328				4.633		L	42.4866	13.3738	-8.58421	11.288	-3.54019	-2.03232	0.525724	20.2145	213.374	211.288	97.9677	N	7.68005	2.13395	4.04363			5.36305	969.671	3071.23
H	L	HWxxSLRNx1L3.ma	0.993801	62.0698	22.7502	46.7605	7.78728	7.07965	7.11997	4.633	86.4797	L	41.1956		2.93993	-16.3998		-14.4129	-1.28167	26.3751		183.6	85.5871	N	7.87844	2.18397	3.84504	1.95722	1.6335		791.795	2487.77
J	L	JWTxLxxUx1W.mat	1.36035	97.0771	28.9041	57.7155	9.60517	5.8757	8.94207	3.43518	80.7758	L	-1.5577	6.54111	-7.36723	-0.628559	-5.07685	-3.03486	-1.68196	9.07334	206.541	199.371	96.9651	U	9.85277	2.31868	4.05553	1.77083	1.72926	5.3305	954.824	2815.1
J	L	JWTxLxxUx1W.mat	1.32729	116.34	27.4041	58.9645	8.41675	4.81341	8.53345	3.43518	80.3561	L	3.25623	-7.09556	-12.7057	-36.3241	7.03299	-4.92514	-1.24642	1.63663	192.904	163.676	95.0749	U	10.7861	2.28799	4.07694	1.57141	1.70915	5.26219	927.04	2094
J	L	JWTxLxxUx1W.mat	1.37093	122.885	25.2583	66.3455	10.5561	6.0423	10.7828	3.43518	80.8033	L	-15.3539	2.33976	-15.0252	-15.5087	4.80931	3.58864	-0.507095	11.3518	202.34	184.491	103.589	U	11.0853	2.24182	4.19488	1.79878	1.8121	5.30995	1054.31	2505.9
J	L	JWTxLxxUx1W.mat	1.3	112.771	22.3171	61.667	10.4944	5.33435	9.46256	3.43518	79.5917	L	13.2976	6.061	-17.6961	-7.8287	-1.3742	-3.72958	-0.60552	13.1444	206.061	192.171	96.2704	U	10.6194	2.1735	4.12175	1.67417	1.75389	5.32817	944.581	2663.99
J	L	JWTxLxxUx1W.mat	1.30719	112.728	22.6969	55.8459	11.1922	6.17476	7.52607	3.43518	80.5447	L	-15.6316	0.563767	-11.5854	-7.75006	-1.64197	-4.50829	-0.937272	8.18688	200.564	192.25	95.4917	U	10.6173	2.18269	4.0226	1.82047	1.65631	5.30113	933.144	2665.63
J	L	JWTxLxxUx1W.mat	1.29729	107.475	21.6331	61.3571	9.67648	6.67183	10.2419	3.43518	79.7811	L	17.6978	8.18194	-13.2127	-16.8044	-1.90839	-5.10767	-0.912296	6.32809	208.182	183.196	94.8923	U	10.367	2.15665	4.11671	1.89789	1.78894	5.33841	924.372	2479.55
J	L	JWTxLxxUx1W.mat	1.33047	121.232	20.6216	60.7084	10.7452	6.96778	9.69022	3.43518	80.4911	L	-24.2801	3.92388	-14.472	-1.75642	0.591852	0.363842	-2.30505	5.632	203.924	198.244	100.364	U	11.0106	2.13099	4.10608	1.9413	1.76434	5.31775	1005.46	2791.25
J	L	JWTxLxxUx1W.mat	1.3605	108.28	23.3138	62.1752	11.3664	5.93655	8.94406	3.43518	80.4438	L	-33.3723	2.84722	-13.6679	5.43059	-0.603731	1.07373	-1.26172	7.68111	202.847	205.431	101.074	U	10.4058	2.19737	4.12996	1.78113	1.72935	5.31245	1016.15	2944.41
J	L	JWTxLxxUx1W.mat	1.37563	122.803	27.1371	65.5506	11.2239	6.10952	9.02144	3.43518	81.211	L	14.3504	-0.728245	-14.6642	-14.4633	2.27385	1.05231	-2.47233	3.41105	199.272	185.537	101.052	U	11.0816	2.28239	4.18282	1.80985	1.73308	5.29467	1015.83	2527.23
J	L	JWTxLxxUx1W.mat	1.29536	113.215	26.684	51.3966	10.93	5.45706	8.2833	3.43518	79.7025	L	8.05981	2.17393	-11.8447	-14.5864	7.10469	-5.12381	-1.11989	10.8916	202.174	185.414	94.8762	U	10.6403	2.27281	3.93957	1.69691	1.69649	5.30913	924.136	2524.72
J	L	JWTxLxxUx1W.mat	1.33526	128.231	28.4735	61.057	12.9707	6.37991	10.8268	3.43518	80.6134	L	-4.69389	2.00622	-16.2349	-15.7211	8.03948	1.28606	-0.0640089	6.69531	202.006	184.279	101.286	U	11.3239	2.30999	4.11181	1.85315	1.81395	5.3083	1019.35	2501.58
J	L	JWTxLxxUx1W.mat	1.38203	138.54	32.9827	68.755	11.6161	7.18454	9.80677	3.43518	80.6246	L	-36.5891	-5.54153	-17.6922	-21.7746	5.40296	-0.0463659	0.0853072	3.82093	194.458	178.225	99.9536	U	11.7703	2.39647	4.23055	1.97193	1.76963	5.27022	999.305	2379.33
J	L	JWTxLxxUx1W.mat	1.28412	113.046	24.0911	61.8169	12.9252	6.9882	8.63913	3.43518	80.4754	L	2.08155	-4.18646	-15.4224	-17.6187	-0.539627	-1.48291	-1.68988	4.05459	195.814	182.381	98.5171	U	10.6323	2.21546	4.12418	1.94422	1.71442	5.27716	977.839	2463.03
J	L	JWTxLxxUx1W.mat	1.34347	129.855	20.6684	59.5884	10.7795	5.81197	8.54013	3.43518	80.8229	L	-41.147	3.32704	-11.4076	-10.0037	1.1341	0.707047	-2.37835	5.42999	203.327	189.996	100.707	U	11.3954	2.13219	4.08746	1.75992	1.70949	5.31482	1010.62	2618.89
J	L	JWTxLxxUx1W.mat	1.35042	117.459	28.3669	63.3643	12.8654	6.31917	10.4837	3.43518	80.7356	L	11.9268	-1.65433	-10.3067	-8.81276	5.17712	-3.122	-0.94619	6.49488	198.346	191.187	96.878	U	10.8379	2.30783	4.1489	1.84359	1.7994	5.29001	953.537	2643.55
J	L	JWTxLxxUx1W.mat	1.36366	105.985	24.7582	63.6888	11.1175	7.2189	8.83349	3.43518	80.4778	L	5.54482	3.44835	-5.99727	-1.47986	2.55574	-3.14887	-2.31082	7.57881	203.448	198.52	96.8511	U	10.2949	2.23064	4.15401	1.9767	1.72398	5.31541	953.141	2797.09
J	L	JWTxLxxUx1W.mat	1.29645		21.4825	61.3611	12.1212	7.35275	10.5422	3.43518	80.85	L		-0.0619035	-9.54529		3.10175	-0.834962	-1.69888		199.938		99.165	U		2.15289	4.11678	1.99508	1.80191	5.29801	987.502
J	L	JWTxLxxUx1W.mat	1.31541	128.215	20.8489	59.3029	13.0211	6.94358	10.3307	3.43518	81.0632	L	-30.3619	1.99929	-8.80046	-4.30339	0.328288	-5.07585	-2.16856	10.0876	201.999	195.697	94.9241	U	11.3232	2.13683	4.08266	1.93782	1.7928	5.30826	924.837	2737.63
J	L	JWTxLxxUx1W.mat	1.31658	102.703	22.2884	59.7997	11.3288	5.63392	8.84829	3.43518	79.9075	L	-20.45	2.86191	-9.4327	-9.19678	-2.331	-4.64946	-1.89576	9.34143	202.862	190.803	95.3505	U	10.1342	2.1728	4.091	1.7288	1.7247	5.31253	931.075	2635.59
J	L	JWTxLxxUx1W.mat	1.32788	126.662	24.4233	54.3667	11.0462	5.62243	9.31744	3.43518	80.8717	L	-15.8505	2.35609	-7.68312	8.57621	1.56283	-2.39608	-0.678256	2.61891	202.356	208.576	97.6039	U	11.2544	2.22306	3.99575	1.72676	1.74713	5.31003	964.275	3012.29
J	L	JWTxLxxUx1W.mat	1.30791	119.814	20.8971	63.124	12.3886	6.33064	9.89292	3.43518	80.5209	L	-36.4629	1.24777	-17.3119	-6.53788	-0.000689186	1.15524	-1.21983	6.89743	201.248	193.462	101.155	U	10.946	2.13807	4.1451	1.8454	1.7735	5.30454	1017.38	2690.88
J	L	JWTxLxxUx1W.mat	1.31577	122.275	28.7585	54.0889	12.7117	6.58465	9.6212	3.43518	80.8914	L	-20.0233	0.467757	-6.41312	-12.3112	5.34302	-7.44105	-1.12446	5.76164	200.468	187.689	92.5589	U	11.0578	2.31575	3.99063	1.88474	1.76119	5.30065	890.487	2571.33
J	L	JWTxLxxUx1W.mat	1.28573	125.278	29.1204	56.6128	12.0508	7.43081	11.323	3.43518	81.2513	L	-12.7481	-0.599341	-16.2489	-9.41643	8.28367	-1.78035	-1.00668	4.64622	199.401	190.584	98.2197	U	11.1927	2.323	4.03623	2.00564	1.83439	5.29532	973.414	2631.04
J	L	JWTxLxxUx1W.mat	1.28946	114.679	24.6058	57.1184	11.464	6.04286	10.008	3.43518	80.5307	L	26.67	4.29718	-6.12641	5.29156	4.32176	-2.69696	-0.791873	5.50638	204.297	205.292	97.303	U	10.7088	2.2272	4.04513	1.79888	1.77864	5.31958	959.82	2941.42
J	L	JWTxLxxUx1W.mat	1.29652	105.093	24.147	61.0867	14.2477	5.60355	9.11846	3.43518	80.8547	L	-15.5994	-0.525784	-13.788	-11.651	-0.517328	-3.01464	-1.87263	9.77674	199.474	188.349	96.9854	U	10.2515	2.21675	4.11229	1.7234	1.73772	5.29568	955.123	2584.91
J	L	JWTxLxxUx1W.mat	1.27589	117.992	26.2334	59.6661	11.1924	6.33378	8.09295	3.43518	79.6184	L	-21.8493	0.121459	-18.5804	-24.5146	3.70994	0.688754	-0.809446	11.9261	200.121	175.485	100.689	U	10.8624	2.26315	4.08876	1.8459	1.68666	5.29892	1010.35	2324.67
J	L	JWTxLxxUx1W.mat	1.30165	124.449	30.8118	57.4136	11.0845	5.95974	9.71679	3.43518	80.6009	L	-32.6577	4.6054	-9.95618	-27.1671	2.71842	-1.99307	-0.400395	7.11924	204.605	172.833	98.0069	U	11.1557	2.35602	4.05028	1.78503	1.76555	5.32108	970.253	2272.16
J	L	JWTxLxxUx1W.mat	1.27723	96.8394	23.139	62.3165	10.4789	6.58048	10.2557	3.43518	81.025	L	4.26262	-0.415079	-14.8611	5.32303	3.70164	0.544646	-2.03585	6.46284	199.585	205.323	100.545	U	9.8407	2.19324	4.13223	1.88411	1.78954	5.29624	1008.18	2942.09
J	L	JWTxLxxUx1W.mat	1.21341	123.477	25.2742	52.767	12.371	5.82486	8.36477	3.43518	79.9347	L	13.8515	3.19219	-16.7344	-40.8093	5.44279	2.6113	-0.155024	6.12995	203.192	159.191	102.611	U	11.112	2.24217	3.96589	1.76214	1.70064	5.31415	1039.42	2008.52
J	L	JWTxLxxUx1W.mat	1.10625	146.359	19.9383	51.5013	9.46158	6.06136	10.0777	3.43518	79.8139	L	120.021	-4.61631	-18.3699	48.1664	0.295291	2.26623	-0.707642	11.4466	195.384	248.166	102.266	U	12.0979	2.11311	3.94161	1.80193	1.78172	5.27497	1034.19	3909.44
J	L	JWTxLxxUx1W.mat	1.14698	104.262	27.0974	49.206	9.03615	5.88589	11.8884	3.43518	79.9532	L	3.56822	5.35894	-9.67878	-37.9469	4.93964	-7.38508	-0.377468	2.90213	205.359	162.053	92.6149	U	10.2109	2.28156	3.89602	1.77256	1.85687	5.32476	891.295	2062.94
J	L	JWxxSLRux1L4.ma	1.33108	122.023	31.9112	55.0361	10.4092	7.88619	10.6936	4.64653	80.4729	L	-39.8937	-6.73649	-4.5766	8.96619	6.73884	-3.73352	-1.97099	3.8269	193.264	208.966	96.2665	U	11.0464	2.37676	4.00799	2.06511	1.80834	5.26405	944.523	3020.74
J	L	JWxxSLRux1L4.ma	1.30386		25.7021	59.742	30.2838	11.8793	16.9815	4.64653	80.7827	L		3.80925	-9.58842		-1.14176	4.45463	-1.52533		203.809		104.455	U		2.2516	4.09003	2.4748	2.02999	5.31718	1067.56
J	L	JWxxSLRux1L4.ma	1.2471	113.183	28.8764	51.5719	11.3162	4.47471	11.6742	4.64653	80.6848	L	-29.1723	2.89769	-17.2943	13.5361	2.99764	-2.43969	-0.889836	7.73569	202.898	213.536	97.5603	U	10.6388	2.31812	3.94298	1.49844	1.84845	5.3127	963.629	3120.38
J	L	JWxxSLRux1L4.ma	1.24858	133.216	23.8437	51.8113	11.6144	5.43741	8.24742	4.64653	80.7211	L	-48.7328	-1.45111	-11.3104	0.830775	0.441344	0.856469	-0.456819	8.88788	198.549	200.831	100.856	U	11.5419	2.20975	3.94761	1.6933	1.69465	5.29104	1012.87	2846.07
J	L	JWxxSLRux1L4.ma	1.25327	114.06	20.5913	58.9306	10.2062	5.23895	10.8393	4.64653	80.9326	L	-35.4741	2.47617	-9.7146	18.0616	0.744137	4.75533	-1.85973	0.858431	202.476	218.062	104.755	U	10.6799	2.1302	4.07636	1.65612	1.81447	5.31062	1072.17	3220.1
J	L	JWxxSLRux1L4.ma	1.19746	130.653	31.2765	52.0499	11.5339	7.65686	12.032	4.64653	80.129	L	-21.1095	-12.5938	-10.8141	15.7458	4.3942	-7.17859	-0.504833	13.8012	187.406	215.746	92.8214	U	11.4304	2.36485	3.9522	2.0356	1.86245	5.23328	894.277	3168.94
J	L	JWxxSLRux1L4.ma	1.22291	147.591	28.3741	49.1905				4.64653		L		-2.36256	-9.63876		4.06945	4.99631	-1.28429	-2.47813	197.637		104.996	U	12.1487	2.30797	3.8957			5.28643	1075.87
J	L	JWxxSLRux1L4.ma	1.18979	98.9118	28.0075	45.1738	12.3099	6.77077	9.87775	4.64653	80.4419	L	4.35316	-2.46011	0.861261	-36.5502	2.31394	-3.86288	-0.100588	-6.82727	197.54	163.45	96.1371	U	9.94544	2.30048	3.81052	1.91261	1.77282	5.28594	942.62	2089.67
J	L	JWxxSLRux1L4.ma	1.23483	123.571	24.7121	50.155	10.2358	6.96809	10.2183	4.64653	80.1026	L	30.064	-7.18872	-4.09847	-19.465	-3.16115	-0.632591	-1.34345	1.6832	192.811	180.535	99.3674	U	11.1162	2.2296	3.91512	1.94134	1.78791	5.26171	990.526	2425.73
J	L	JWxxSLRux1L4.ma	1.17128		22.5728	55.8241	14.0641	6.17927	8.84985	4.64653	80.5715	L		0.512578	-3.00581		-8.23522	4.31985	-1.28551		200.513		104.32	U		2.1797	4.02221	1.8212	1.72478	5.30088	1065.49
J	L	JWxxSLRux1L4.ma	1.18782	103.345	26.4733	50.5578				4.64653		L	-27.6495	2.91546	-6.60217	-7.28391	3.83714	-3.21058	-1.79054	0.942628	202.915	192.716	96.7894	U	10.1659	2.26831	3.92312			5.31279	952.23	2675.33
J	L	JWxxSLRux1L4.ma	1.22716	116.552	25.0824	55.5623	7.74803	5.40485	8.66484	4.64653	81.0278	L	-15.0558	-1.70525	-6.42835	-19.4278	5.96646	8.94237	-0.956606	-3.65959	198.295	180.572	108.942	U	10.7959	2.23791	4.01751	1.6873	1.7157	5.28975	1137.09	2426.48
J	L	JWxxSLRux1L4.ma	1.16391	136.833	30.1141	42.9801	21.1817	9.62519	15.0836	4.64653	80.6122	L	-65.7384	-6.10291	1.54044	4.70373	-10.4987	0.41486	-0.999576	1.54553	193.897	204.704	100.415	U	11.6976	2.34257	3.76074	2.26438	1.97073	5.26733	1006.23	2928.79
J	L	JWxxSLRux1L4.ma	1.13631	126.387	27.4575	51.2766				4.64653		L		1.07787	-6.02706		-5.18719	-9.88347	-1.14844	9.09989	201.078		90.1165	U	11.2422	2.2891	3.93723			5.30369	855.474
J	L	JWxxSLRux1L4.ma	1.16856	123.075	25.5654	47.5706	11.9846	5.46461	8.02741	4.64653	79.6331	L	-65.9296	3.21412	-8.74826	-8.67224	-1.36991	0.289642	-1.63464	15.8478	203.214	191.328	100.29	U	11.0939	2.24861	3.86222	1.69829	1.68323	5.31426	1004.35	2646.47
J	L	JWxxSLRux1L4.ma	1.1527	119.558	31.2414	42.8876				4.64653		L	-45.2151	-2.28029	-0.698871	-31.8413	-6.89181	-0.264927	-1.55974	4.35437	197.72	168.159	99.7351	U	10.9343	2.36419	3.75858			5.28685	996.029	2180.61
J	L	JWxxSLRux1L4.ma	1.16944	111.758	26.5627	56.5152	8.9282	6.40404	9.50428	4.64653	80.5532	L	-41.0191	-4.51909	-6.31639	11.1694	-7.2174	7.30344	-2.57814	0.759876	195.481	211.169	107.303	U	10.5716	2.27022	4.03451	1.85693	1.75582	5.27546	1111.53	3068.64
J	L	JWxxSLRux1L4.ma	1.07048	98.7276	29.2745	45.4861				4.64653		L	-0.27811	4.22642	-4.17775	-21.6441	3.41908	-8.49488	-1.43794	2.29415	204.226	178.356	91.5051	U	9.93618	2.32607	3.81741			5.31923	875.322	2381.94
J	L	JWxxSLRux1L4.ma	1.13129	90.5968	33.806	45.0468	8.96538	5.60337	12.3448	4.64653	81.2515	L	-25.4231	-5.23985	2.54784	12.5862	9.34906	-6.84329	-1.82075	-12.0457	194.76	212.586	93.1567	U	9.51824	2.41128	3.8077	1.72337	1.87444	5.27177	899.127	3099.58
B	R	BWxxSRLNx1R3.ma	1.20261	62.2279	21.3803	71.9585	5.90229	7.66092	6.46568	4.25618	87.205	L	14.6329	-0.763348	-14.8046	-2.11172	0.26181	7.92439	-2.99862	10.7174	199.237	197.888	107.924	N	7.88846	2.15032	4.27609	2.03613	1.59461	5.29449	1121.19	2783.75
B	R	BWxxSRLNx1R3.ma	1.17708	69.5343		61.1942				4.25618		L	-11.5752		-6.50983	9.97062		2.01224				209.971	102.012	N	8.33872		4.11405				1030.33	3042.55
B	R	BWxxSRLNx1R3.ma	1.17977	50.9246	20.2478	61.1296	9.58224	7.65275	8.6781	4.25618	86.8784	L	1.13824	-12.8539	-4.30379	-16.7848	4.48415	6.48842	-1.70533	10.9717	187.146	183.215	106.488	N	7.13615	2.12126	4.113	2.03507	1.71635	5.23189	1098.89	2479.95
B	R	BWxxSRLNx1R3.ma	1.20167	69.7127	133.198	62.5659				4.25618		L	-19.6489		-7.33466	31.058		-1.10772	-1.86727	9.1026		231.058	98.8923	N	8.34941	3.39723	4.13622				983.43	3512.22
B	R	BWxxSRLNx1R3.ma	1.16947	67.3468	19.1626	64.2148	7.66374	8.01386	6.54536	4.25618	88.129	L	-4.51802		-11.2121	-2.61409		12.4647	-1.01604	9.49289		197.386	112.465	N	8.20651	2.09225	4.16223	2.08117	1.5995		1192.68	2773.16
B	R	BWxxSRLNx1R3.ma	1.16664	67.5478	18.4101	58.7746	10.1009	7.18771	6.58243	4.25618	88.8216	L	14.6744	-11.513	-1.38447	3.37397	-0.163977	5.92567	-1.95583	14.6418	188.487	203.374	105.926	N	8.21875	2.0714	4.07371	1.97237	1.60176	5.23903	1090.19	2900.3
B	R	BWxxSRLNx1R3.ma	1.20074	68.8832	16.5109	68.8276	7.94632	8.3581	8.06447	4.25618	88.703	L	9.08969		-7.49993	6.30796		7.1729	-1.74062	6.75194		206.308	107.173	N	8.29959	2.01578	4.2316	2.12323	1.68517		1109.5	2963.29
B	R	BWxxSRLNx1R3.ma	1.17012	65.5209	15.7453	63.5028	8.66222	7.91617	7.12047	4.25618	87.8273	L	-0.200031		-9.87914	24.989		5.33469	-1.21046	7.66927		224.989	105.335	N	8.0945	1.99199	4.15108	2.06891	1.63353		1081.08	3374.75
B	R	BWxxSRLNx1R3.ma	1.18065	50.5312		70.415				4.25618		L	-3.52035		-12.7422	-0.0922032		10.6192				199.908	110.619	N	7.10853		4.25441				1163.44	2826.47
B	R	BWxxSRLNx1R3.ma	1.12561	69.1645	19.5202	60.5656	8.06481	7.74191	6.46443	4.25618	88.409	L	15.7291		-4.28651	17.9421		10.2462	-1.97711	7.4202		217.942	110.246	N	8.31652	2.10194	4.10373	2.04665	1.59453		1157.57	3217.45
B	R	BWxxSRLNx1R3.ma	1.13582	62.9435		62.7601	7.48234			4.25618		L	5.78267		-8.74721	-11.938		7.40693				188.062	107.407	N	7.9337		4.13932				1113.14	2579
B	R	BWxxSRLNx1R3.ma	1.15688	68.2802	19.0683	64.5257				4.25618		L			-11.2885			3.71118	-0.495024	10.205			103.711	N	8.26319	2.08967	4.16706				1056.18
B	R	BWxxSRLNx1R3.ma	1.10958	59.4729	18.0102	57.8126	8.43503	9.77431	6.49646	4.25618	88.0159	L	2.50795		-1.23901	18.6213		6.57808	-2.63231	10.2171		218.621	106.578	N	7.71186	2.06006	4.05721	2.27976	1.5965		1100.28	3232.5
B	R	BWxxSRLNx1R3.ma	1.08294	45.711	25.433	57.0932	10.0003	7.27583	5.06109	4.25618	87.6733	L	-2.4257		-4.83218	-1.02535		7.61404	-1.70214	8.36584		198.975	107.614	N	6.76099	2.24569	4.04469	1.98456	1.4999		1116.36	2806.7
B	R	BWxxSRLNx1R3.ma	1.11721	48.0238	27.4843	60.4324	8.99354	8.38812	6.19308	4.25618	87.1854	L	2.20322		-6.0412	-1.94827		5.6136	-2.38853	7.07373		198.052	105.614	N	6.92992	2.28966	4.10152	2.12682	1.57753		1085.37	2787.2
B	R	BWxxSRLNx1R3.ma	1.10723	52.0126	21.0326	59.9035				4.25618		L	-5.21338	-4.90898	-4.62456	23.1685	-4.84196	5.25952	-2.54562	4.93242	195.091	223.168	105.26	N	7.21197	2.14153	4.09274			5.27347	1079.92	3333.87
B	R	BWxxSRLNx1R3.ma	1.09397	69.8652	23.6525	55.7896				4.25618		L	-1.77081		-1.86804	23.748		6.11984	-0.389144	8.06795		223.748	106.12	N	8.35854	2.20531	4.02159				1093.19	3346.87
B	R	BWxxSRLNx1R3.ma	0.976345	48.3602	25.8769	49.1967	6.51354	8.68121	4.9898	4.25618	87.2183	L			-4.95235			8.67658	-0.515561	17.9835			108.677	N	6.95415	2.25542	3.89583	2.16116	1.49459		1132.93
B	R	BWxxSRLNx1R3.ma	1.04456	63.016	23.6256	52.5494	9.53068	7.00338	7.71385	4.25618	88.2519	L	11.1081		-4.96362	-6.37963		5.85764	-1.43325	9.39939		193.62	105.858	N	7.93826	2.20468	3.96175	1.94639	1.66655		1089.14	2694.18
D	R	DWTxRxxUx1W.mat	1.6462	159.646	38.0276	60.2688				3.84918		L	-40.977	-8.78167	8.56517	-3.74216	6.89126	1.00523	-0.380355	20.7951	191.218	196.258	101.005	U	12.6351	2.48327	4.09881			5.25342	1015.12	2749.42
D	R	DWTxRxxUx1W.mat	1.47377	142.731	35.9702	59.3157	11.2398	5.36629	11.0266	3.84918	96.8992	L	-36.4472	-4.79579	3.1664	-5.99642	-0.367265	4.76974	-0.401392	8.22523	195.204	194.004	104.77	U	11.947	2.44898	4.08287	1.68014	1.82226	5.27405	1072.39	2702.18
D	R	DWTxRxxUx1W.mat	1.4491	137.523	37.4631	62.9338	11.009	7.50158	9.63135	3.84918	96.3725	L	-40.4339	-6.28875	10.5246	4.61459	2.28968	0.110982	-0.832803	5.7243	193.711	204.615	100.111	U	11.727	2.47401	4.14208	2.01511	1.76166	5.26637	1001.67	2926.88
D	R	DWTxRxxUx1W.mat	1.45233	133.877	42.6853	68.5188	9.40592	11.3236	9.88209	3.84918	95.5506	L	-37.7898	-11.4185	-8.34412	26.4873	0.140694	10.6568	-0.0201673	8.32883	188.582	226.487	110.657	U	11.5705	2.55605	4.22711	2.42689	1.77301	5.23953	1164.04	3408.52
D	R	DWTxRxxUx1W.mat	1.44651	121.78	42.643	63.3014	9.2141	9.95335	9.24442	3.84918	95.4718	L	-17.7944	-10.7051	8.64232	3.36777	-1.06458	-1.11249	0.499564	13.5644	189.295	203.368	98.8875	U	11.0354	2.55542	4.14791	2.29791	1.74369	5.24331	983.359	2900.17
D	R	DWTxRxxUx1W.mat	1.45518	146.115	36.0023	72.3707	10.6069	6.51742	11.6567	3.84918	95.668	L	-42.8624	-7.74526	13.5128	26.2906	0.00947974	2.06499	-0.431492	6.53376	192.255	226.291	102.065	U	12.0878	2.44953	4.2818	1.87448	1.84775	5.25882	1031.13	3404.08
D	R	DWTxRxxUx1W.mat	1.36779	117.655	32.4366	68.0776	9.26973	7.54098	9.97264	3.84918	94.9926	L	32.7012	-6.9361	12.1764	22.0006	5.28857	5.15504	-0.70031	9.17032	193.064	222.001	105.155	U	10.8469	2.38649	4.22065	2.02035	1.77706	5.26302	1078.31	3307.74
D	R	DWTxRxxUx1W.mat	1.4277	130.922	39.7843	62.7486	11.6172	9.5216	10.5415	3.84918	95.568	L	-19.8357	-11.0751	-0.630363	-20.4625	2.74687	7.5125	-0.78616	8.02664	188.925	179.537	107.513	U	11.4421	2.51147	4.13914	2.25356	1.80188	5.24135	1114.78	2405.65
D	R	DWTxRxxUx1W.mat	1.45306	136.567	38.9605	68.2256	10.5715	6.75555	10.413	3.84918	96.0375	L	-33.4222	-7.71061	3.00266	-5.91718	0.950103	8.27549	-0.278472	12.175	192.289	194.083	108.275	U	11.6862	2.49837	4.22282	1.91036	1.79636	5.259	1126.67	2703.84
D	R	DWTxRxxUx1W.mat	1.4635	151.172	48.575	62.829	10.3534	7.46979	11.6964	3.84918	95.9018	L	-45.7044	-13.6179	-2.37097	15.379	1.24715	6.63994	0.14566	10.2767	186.382	215.379	106.64	U	12.2952	2.64	4.14042	2.01087	1.84932	5.2278	1101.23	3160.86
D	R	DWTxRxxUx1W.mat	1.43943	121.269	32.6012	69.4581	11.2138	9.2476	9.34698	3.84918	96.293	L	-13.5494	-5.29936	18.2867	-2.29935	1.56065	-3.09566	0.610247	12.9071	194.701	197.701	96.9043	U	11.0122	2.38951	4.24072	2.22436	1.74851	5.27146	953.926	2779.79
D	R	DWTxRxxUx1W.mat	1.46469	144.78	33.5791	63.059	9.26881	6.76474	10.3422	3.84918	95.42	L	-33.9674	-6.57037	0.867829	12.711	6.33663	2.14698	-0.37539	16.2168	193.43	212.711	102.147	U	12.0325	2.40723	4.14407	1.91172	1.7933	5.26491	1032.38	3102.31
D	R	DWTxRxxUx1W.mat	1.39599	119.517	41.3101	57.6431	10.8067	5.81863	10.5189	3.84918	95.74	L	20.356	-8.8875	6.12731	23.4223	2.40079	5.84656	0.617985	14.3835	191.112	223.422	105.847	U	10.9324	2.53521	4.05427	1.76106	1.80091	5.25286	1088.97	3339.56
D	R	DWTxRxxUx1W.mat	1.40504	126.401	32.0095	63.2022	11.9132	5.45196	10.1855	3.84918	96.3383	L	-12.1337	-3.75917	10.9004	7.13725	-0.94201	2.83774	-0.265876	6.83309	196.241	207.137	102.838	U	11.2428	2.37859	4.14634	1.69598	1.78647	5.27934	1042.87	2981.17
D	R	DWTxRxxUx1W.mat	1.37667	113.916	34.5714	58.3731	8.74289	6.66957	10.0429	3.84918	94.4602	L	1.91351	-5.52216	6.84759	3.81543	6.23196	0.825884	0.566201	11.5784	194.478	203.815	100.826	U	10.6731	2.42482	4.06686	1.89756	1.78018	5.27032	1012.41	2909.75
D	R	DWTxRxxUx1W.mat	1.38453	135.21	42.3485	66.4997	9.3584	7.69583	10.6678	3.84918	96.0691	L		-17.3019	-10.995		-1.01034	9.72361	-0.337254	9.74059	182.698		109.724	U	11.628	2.55099	4.1972	2.04068	1.80725	5.20784	1149.34
D	R	DWTxRxxUx1W.mat	1.37367	111.943	32.1832	63.5874	8.90424	5.44298	9.51147	3.84918	95.389	L	-6.23921	-2.55609	13.4134	3.7231	4.75989	2.2293	0.384336	7.00452	197.444	203.723	102.229	U	10.5803	2.38181	4.15241	1.69433	1.75615	5.28545	1033.63	2907.77
D	R	DWTxRxxUx1W.mat	1.38447	100.884	32.312	65.5262	11.4575	8.24853	10.6294	3.84918	96.3541	L	-3.83678	-5.5885	3.42093	-1.59662	3.69574	5.95403	0.396384	7.46308	194.412	198.403	105.954	U	10.0441	2.38419	4.18245	2.11003	1.80562	5.26998	1090.63	2794.63
D	R	DWTxRxxUx1W.mat	1.40357	148.647	36.6993	65.0167	13.509	6.43465	10.931	3.84918	96.0227	L	-20.4005	-6.64237	1.78089	-23.5533	4.63857	13.6892	1.40094	8.39687	193.358	176.447	113.689	U	12.1921	2.4613	4.17464	1.8617	1.8183	5.26454	1212.21	2343.8
D	R	DWTxRxxUx1W.mat	1.40625	115.671	34.0094	63.3909	10.5362	7.15817	11.1597	3.84918	96.3519	L	-2.78177	-2.55297	4.17671	2.61762	1.65938	2.93033	0.847772	9.09864	197.447	202.618	102.93	U	10.755	2.4149	4.14932	1.96825	1.82773	5.28547	1044.28	2884.14
D	R	DWTxRxxUx1W.mat	1.40845	129.791	35.3009	58.4497				3.84918		L		-8.46309	2.07263		3.08984	-3.60439	-0.256553	9.48978	191.537		96.3956	U	11.3926	2.43751	4.06817			5.25508	946.424
D	R	DWTxRxxUx1W.mat	1.44038	141.536	33.8926	63.3766	9.49825	7.53463	9.52863	3.84918	95.3361	L	-33.2853	-8.04225	8.41888	2.32071	3.40142	2.07631	0.260442	11.5946	191.958	202.321	102.076	U	11.8969	2.41283	4.1491	2.01951	1.75694	5.25728	1031.31	2877.8
D	R	DWTxRxxUx1W.mat	1.40437	110.209	34.1044	59.7013	10.3907	11.5681	7.66439	3.84918	97.8003	L	1.71407	-5.57834	9.05923	-8.13723	3.32807	1.84088	-0.277216	5.41611	194.422	191.863	101.841	U	10.4981	2.41659	4.08935	2.44825	1.66387	5.27003	1027.74	2657.58
D	R	DWTxRxxUx1W.mat	1.36325	131.261	34.607	61.9002	9.55509	6.52582	10.7004	3.84918	96.145	L	-14.4865	-9.31512	2.22886	23.2611	5.88602	4.50811	-0.657505	9.43637	190.685	223.261	104.508	U	11.4569	2.42544	4.12552	1.87577	1.80863	5.25062	1068.38	3335.95
D	R	DWTxRxxUx1W.mat	1.37203	112.152	38.3718	55.4745	12.0756	4.83619	10.1613	3.84918	96.6199	L	-9.5381	-7.40643	7.07911	22.4928	7.89598	0.607901	0.425463	12.857	192.594	222.493	100.608	U	10.5902	2.48887	4.01592	1.57613	1.78541	5.26058	1009.13	3318.74
D	R	DWTxRxxUx1W.mat	1.3883	119.493	35.6367	63.4	10.6406	6.88045	10.5747	3.84918	94.6697	L	-24.4481	-4.90876	11.4496	3.91223	2.73991	1.12943	0.712469	14.2932	195.091	203.912	101.129	U	10.9313	2.44329	4.14946	1.92868	1.8033	5.27347	1016.99	2911.82
D	R	DWTxRxxUx1W.mat	1.40558	165.532	37.161	68.7939	10.1987	7.72716	10.1561	3.84918	95.7413	L	-39.3889	-4.22546	7.58809	33.9967	8.81497	4.17774	-0.00654912	11.9455	195.775	233.997	104.178	U	12.8659	2.46901	4.23111	2.04474	1.78518	5.27696	1063.32	3579.44
D	R	DWTxRxxUx1W.mat	1.41482	120.723	38.0272	68.1348	10.9928	6.76779	12.3045	3.84918	96.3873	L	-11.6991	-7.41314	11.6442	2.85197	-1.33176	1.61718	0.74839	3.62064	192.587	202.852	101.617	U	10.9874	2.48327	4.22149	1.91217	1.87291	5.26055	1024.36	2889.14
D	R	DWTxRxxUx1W.mat	1.33357	133.705	40.0592	59.4496	10.2173	7.04721	10.4385	3.84918	95.4406	L	-23.852	-11.5591	1.71388	19.7051	2.02191	5.64468	-0.317334	10.3901	188.441	219.705	105.645	U	11.5631	2.5158	4.08513	1.95263	1.79746	5.23878	1085.85	3256.57
D	R	DWTxRxxUx1W.mat	1.3543	118.558	33.2451	61.3327	11.7122	5.85197	10.7179	3.84918	94.9132	L	-7.00465	-3.34952	7.06528	16.6019	-0.865457	-1.03941	0.161874	8.05951	196.65	216.602	98.9606	U	10.8884	2.40122	4.11631	1.76678	1.80937	5.28143	984.45	3187.82
D	R	DWTxRxxUx1W.mat	1.33746	156.114	31.1922	58.2559	9.83567	8.13697	11.7525	3.84918	94.5099	L	-47.9835	-4.43951	-3.83237	1.872	-0.728715	3.12686	0.210198	7.17797	195.56	201.872	103.127	U	12.4946	2.36326	4.06484	2.09642	1.85154	5.27587	1047.27	2868.23
D	R	DWxxSRLux1R3.ma	1.27271	75.346	32.3669	59.7547	9.82952	7.64947	11.924	4.27009	94.6661	L	-8.47211	-9.70569	9.2942	9.60781	5.14676	-3.06976	-0.363748	13.017	190.294	209.608	96.9302	U	8.68021	2.3852	4.09025	2.03464	1.85826	5.24857	954.309	3034.67
D	R	DWxxSRLux1R3.ma	1.26414	119.286	32.0504	56.8263	9.85423	7.27443	9.70721	4.27009	95.4562	L	-54.271	-10.1935	-3.42627	22.9211	0.308484	8.29624	-0.156189	9.16172	189.806	222.921	108.296	U	10.9218	2.37935	4.04	1.98437	1.76512	5.24601	1126.99	3328.33
D	R	DWxxSRLux1R3.ma	1.25156	77.0729	34.2794	54.36	9.02121	9.37544	9.59461	4.27009	95.3121	L	11.3668	-10.3666	-1.36783	21.2848	-1.87263	7.57098	0.12626	5.93965	189.633	221.285	107.571	U	8.77911	2.41968	3.99563	2.23809	1.75998	5.24509	1115.69	3291.75
D	R	DWxxSRLux1R3.ma	1.20429	103.015	33.6099	47.357	8.76682	6.45008	10.0968	4.27009	96.1774	L	-64.6399	-10.2889	-11.6379	29.3055	3.08168	1.83982	-0.552955	5.86225	189.711	229.305	101.84	U	10.1497	2.40778	3.85772	1.86409	1.78257	5.2455	1027.72	3472.34
D	R	DWxxSRLux1R3.ma	1.22296	88.984	34.6257	56.161	10.6039	6.08315	9.62003	4.27009	95.0286	L	-21.6053	-13.2039	0.0489417	-4.52868	0.793109	9.608	-0.0771921	9.48204	186.796	195.471	109.608	U	9.43313	2.42577	4.02822	1.80552	1.76114	5.23002	1147.53	2732.91
D	R	DWxxSRLux1R3.ma	1.2177	79.3689	29.1984	50.3516	7.32552	6.29238	9.32638	4.27009	93.8014	L		-9.13631	-1.42706		4.47078	5.50807	0.576806	4.98827	190.864		105.508	U	8.90892	2.32455	3.91903	1.83934	1.74754	5.25156	1083.75
D	R	DWxxSRLux1R3.ma	1.18977	100.138	30.0588	55.6509				4.27009		L	-17.1319	-5.72765	6.00474	35.1398	7.43841	6.02452	0.54643	11.1871	194.272	235.14	106.025	U	10.0069	2.34149	4.0191			5.26926	1091.72	3605.7
D	R	DWxxSRLux1R3.ma	1.19555	96.7128	28.3737	52.9916	10.6623	6.98741	11.5065	4.27009	94.9621	L	-7.41028	-6.64029	-0.171637	32.4784	-0.521133	9.08636	0.350395	7.52184	193.36	232.478	109.086	U	9.83427	2.30796	3.97013	1.94411	1.84177	5.26455	1139.35	3544.66
D	R	DWxxSRLux1R3.ma	1.20282	89.6086	27.3182	49.2172	9.31359	6.78022	9.64958	4.27009	93.13	L		-5.35445	-0.294041		0.0924262	2.62989	0.929025	1.02351	194.646		102.63	U	9.46618	2.28619	3.89624	1.91401	1.76249	5.27118	1039.71
D	R	DWxxSRLux1R3.ma	1.20633	93.6302	31.4104	59.6243	8.7779	6.74362	9.00741	4.27009	94.7959	L	-19.0903	-2.21522	10.8456	14.6937	5.72185	8.43492	-0.0176847	13.267	197.785	214.694	108.435	U	9.67627	2.36738	4.08806	1.9086	1.73241	5.28718	1129.16	3145.78
D	R	DWxxSRLux1R3.ma	1.18616	110.732	30.3421	52.9842	8.30592	6.77453	9.63351	4.27009	95.4588	L	-53.1787	-7.66676	-8.13334	7.89762	3.29987	6.30778	-1.25329	6.58003	192.333	207.898	106.308	U	10.5229	2.34699	3.96999	1.91317	1.76176	5.25923	1096.09	2997.6
D	R	DWxxSRLux1R3.ma	1.20653	88.5478	24.8419	61.9919	10.1524	6.31476	9.16961	4.27009	95.6906	L	2.76629	-0.571879	8.62694	0.425153	6.37615	10.6844	0.144213	11.6892	199.428	200.425	110.684	U	9.40998	2.23252	4.127	1.84289	1.74015	5.29545	1164.47	2837.45
D	R	DWxxSRLux1R3.ma	1.24394	98.0664	35.432	54.5145	10.8	7.22336	11.1854	4.27009	95.6428	L	-11.7551	-6.1289	0.143735	6.60298	-2.25771	5.62157	0.907554	-0.942115	193.871	206.603	105.622	U	9.90285	2.43977	3.99847	1.97732	1.82879	5.26719	1085.5	2969.65
D	R	DWxxSRLux1R3.ma	1.24686	102.62	29.5265	62.5168	9.90702	9.93309	8.91851	4.27009	95.6252	L	-26.1028	-6.13866	-4.05484	68.5601	3.48691	5.36052	-0.353891	5.86885	193.861	268.56	105.361	U	10.1302	2.33106	4.13543	2.29587	1.72812	5.26714	1081.48	4401.11
D	R	DWxxSRLux1R3.ma	1.18063	101.471	30.6836	52.1962	9.26896	5.89414	9.51062	4.27009	95.6916	L	-24.7821	-6.05048	7.15346	-24.2901	3.10716	3.39401	0.0453611	12.7846	193.95	175.71	103.394	U	10.0733	2.35357	3.95501	1.77396	1.75611	5.2676	1051.34	2329.13
D	R	DWxxSRLux1R3.ma	1.18394	84.5265	29.2229	52.8812	11.0426	7.76739	7.74081	4.27009	96.1764	L	-28.5151	-4.77974	-3.33768	-16.6742	9.81516	4.55334	-0.648491	8.2664	195.22	183.326	104.553	U	9.19383	2.32504	3.96805	2.04993	1.668	5.27413	1069.07	2482.19
D	R	DWxxSRLux1R3.ma	1.23589	125.413	30.355	57.762	10.4169	9.24061	10.7168	4.27009	95.4775	L	-49.0108	-9.16566	-1.99256	-18.348	2.38144	10.1011	-0.874923	9.89881	190.834	181.652	110.101	U	11.1988	2.34724	4.05633	2.22361	1.80932	5.25141	1155.28	2448.27
D	R	DWxxSRLux1R3.ma	1.12907	58.3306	32.8907	47.9838	6.89164	5.71656	9.15519	4.27009	95.1769	L	-2.26954	-9.37919	8.38312	1.62294	2.31871	6.24924	0.636626	14.577	190.621	201.623	106.249	U	7.63745	2.3948	3.87086	1.74337	1.73947	5.25029	1095.19	2862.92
D	R	DWxxSRLux1R3.ma	1.19976	90.361	25.3079	55.2732	12.1188	12.8765	9.60569	4.27009	93.9721	L		-1.82277	-3.48518		1.75183	5.08778	-0.254416	8.92236	198.177		105.088	U	9.50584	2.24292	4.01229	2.55541	1.76048	5.28916	1077.28
D	R	DWxxSRLux1R3.ma	1.2343	77.9898	30.0241	57.3718	9.8218	9.71735	12.6908	4.27009	94.5547	L	1.00982	-6.7279	6.45141	-0.771892	-0.930384	8.02527	-0.495813	9.57643	193.272	199.228	108.025	U	8.83118	2.34082	4.04955	2.27391	1.88744	5.2641	1122.76	2812.07
D	R	DWxxSRLux1R3.ma	1.20331	90.1275	31.8033	53.0694	6.85962	7.95173	10.399	4.27009	93.1974	L	-20.9278	-8.51273	-6.28483	-2.94296	-2.71396	5.36974	0.120801	4.97311	191.487	197.057	105.37	U	9.49355	2.37475	3.9716	2.07339	1.79576	5.25482	1081.62	2766.23
D	R	DWxxSRLux1R3.ma	1.20841	107.26	27.0908	57.3726				4.27009		L	-29.4541	-4.24341	2.31674	-21.4513	2.8557	8.3196	-0.59745	7.62419	195.757	178.549	108.32	U	10.3566	2.28142	4.04957			5.27687	1127.35	2385.81
D	R	DWxxSRLux1R3.ma	1.19339	103.399	30.0143	55.5939	10.3835	7.45244	11.0557	4.27009	95.6012	L	-32.6292	-7.17051	7.98542	2.07334	0.686235	7.80523	-0.783239	12.3784	192.829	202.073	107.805	U	10.1685	2.34063	4.01807	2.00854	1.82346	5.26181	1119.33	2872.52
D	R	DWxxSRLux1R3.ma	1.19089	107.486	30.8099	50.5925	8.50444	6.44966	9.85074	4.27009	95.4811	L	-29.0668	-5.07513	-2.46776	-11.4756	-2.06743	-0.458506	-0.457382	-8.30658	194.925	188.524	99.5415	U	10.3675	2.35599	3.9238	1.86403	1.77161	5.27261	993.13	2588.52
D	R	DWxxSRLux1R3.ma	1.179	111.867	33.6316	62.9679	11.7607	7.45986	12.2146	4.27009	95.2987	L	-2.33087	0.931439	-12.6372	40.4317	-7.74275	-6.44423	1.84544	-11.9233	200.931	240.432	93.5558	U	10.5767	2.40817	4.14262	2.00954	1.86948	5.30296	904.911	3728.1
D	R	DWxxSRLux1R3.ma	1.12234	97.4284	27.7917	48.945	7.36526	9.88094	10.5239	4.27009	94.932	L	-14.5622	0.442474	-0.450341	16.4028	-4.64727	-4.2879	2.53158	-3.9419	200.442	216.403	95.7121	U	9.87058	2.29604	3.8907	2.29061	1.80113	5.30053	936.376	3183.42
H	R	HWxxSLRNx1R4.ma	1.19796	119.762		52.2907	10.2261			4.48314		L	62.5569		5.47121	3.36499		2.75319				203.365	102.753	N	10.9436		3.95682				1041.58	2900.11
H	R	HWxxSLRNx1R4.ma	1.24972	106.746	40.6632	58.7671	10.6631	6.68255	9.07861	4.48314	86.86	L	12.6086		13.1533	-70.4358		3.47022	-1.25556	16.3551		129.564	103.47	N	10.3318	2.52523	4.07358	1.8995	1.73582		1052.5	1474.78
H	R	HWxxSLRNx1R4.ma	1.2748	74.9837		63.2185	10.0341			4.48314		L	5.39509		15.7296	-34.3519		-0.834369				165.648	99.1656	N	8.65931		4.1466				987.511	2131.96
H	R	HWxxSLRNx1R4.ma	1.22792	93.9774		56.1919	8.70871			4.48314		L	50.4394		-8.37613	-28.8772		2.34147				171.123	102.341	N	9.69419		4.02877				1035.33	2238.52
H	R	HWxxSLRNx1R4.ma	1.20203	81.2848		54.889	9.62768			4.48314		L	-40.4936		-1.25786	-7.78486		1.78117				192.215	101.781	N	9.01581		4.00531				1026.84	2664.9
H	R	HWxxSLRNx1R4.ma	1.21826	57.7776		50.6987	10.3443			4.48314		L	-9.12707		0.999219	-20.1183		-1.21885				179.882	98.7812	N	7.60116		3.9259				981.773	2412.57
H	R	HWxxSLRNx1R4.ma	1.19902	94.2067		59.3396	11.3254			4.48314		L	39.1104		-3.96737	-46.3093		7.59032				153.691	107.59	N	9.70602		4.08328				1115.99	1905.34
H	R	HWxxSLRNx1R4.ma	1.18895	56.8503	14.3914	52.1805	9.2635	7.64945	8.75785	4.48314	87.6115	L	-7.4882		2.6524	2.10194		7.18653	-3.2717	15.9643		202.102	107.187	N	7.53992	1.94772	3.95471	2.03463	1.72028		1109.71	2873.13
H	R	HWxxSLRNx1R4.ma	1.19458	87.3077	19.8488	62.7522	10.3886	8.08981	8.42977	4.48314	87.0567	L	23.8139		7.98167	-16.812		5.41762	-3.35712	7.66114		183.188	105.418	N	9.34386	2.11073	4.13919	2.0906	1.70394		1082.36	2479.39
H	R	HWxxSLRNx1R4.ma	1.17011	65.1081	60.188	56.9412	9.17501	10.1006	8.36681	4.48314	87.3568	L	-25.1346		4.35302	-50.0991		6.53256	-1.83583	18.805		149.901	106.533	N	8.06896	2.78533	4.04202	2.31259	1.70075		1099.57	1835.3
H	R	HWxxSLRNx1R4.ma	1.11092	83.0024	20.5315	52.0259	8.79409	6.91965	8.77476	4.48314	87.1276	L	16.2583	-0.345227	1.96732	-30.8479	-4.37146	6.33346	-0.87697	7.48889	199.655	169.152	106.333	N	9.11057	2.12865	3.95174	1.93437	1.72111	5.29659	1096.49	2199.97
H	R	HWxxSLRNx1R4.ma	1.16972	82.3346		54.0736	10.224			4.48314		L			8.71946			8.94279					108.943	N	9.07384		3.99035				1137.1
H	R	HWxxSLRNx1R4.ma	1.20802	98.9103		62.0924	9.44063			4.48314		L	14.8784		1.01266	-26.4477		17.4879				173.552	117.488	N	9.94537		4.12862				1273.47	2286.36
H	R	HWxxSLRNx1R4.ma	1.11606	127.058	18.1128	47.228	8.58579	6.10455	14.3461	4.48314	86.7982	L	-29.2714		3.01203	-54.7074		7.76067	-0.560719	13.1764		145.293	107.761	N	11.272	2.06299	3.85499	1.80903	1.94618		1118.64	1751.32
H	R	HWxxSLRNx1R4.ma	1.18259	80.2832		61.4627	11.1621			4.48314		L	-43.85		5.41442	-1.76727		4.9354				198.233	104.935	N	8.96009		4.11843				1074.94	2791.02
H	R	HWxxSLRNx1R4.ma	1.20474	115.977	28.426	64.2096	10.217	8.26253	7.84764	4.48314	87.5239	L	-17.8554		15.8549	-39.7149		0.0208194	-1.68664	11.6071		160.285	100.021	N	10.7693	2.30903	4.16215	2.11173	1.67373		1000.31	2029.27
H	R	HWxxSLRNx1R4.ma	1.1222	78.118		48.224	11.8474			4.48314		L			2.33402			7.7757					107.776	N	8.83844		3.87586				1118.87
H	R	HWxxSLRNx1R4.ma	1.1227	111.723	22.0046	49.131				4.48314		L	-9.63444	6.98771	4.41818	-69.2786	-0.365634	4.21777	-2.00211	13.0097	206.988	130.721	104.218	N	10.5699	2.16585	3.89449			5.33266	1063.93	1494.58
H	R	HWxxSLRNx1R4.ma	1.16929	99.8909		57.9104	10.6536			4.48314		L	-48.3448		11.2294	38.1824		5.77982				238.182	105.78	N	9.99454		4.0589				1087.94	3675.91
H	R	HWxxSLRNx1R4.ma	1.15436	122.517	21.7081	54.5973	9.65277	7.31957	8.72266	4.48314	87.4774	L	30.8723	2.7983	4.94385	-87.4267	10.4109	5.28736	-5.53319	10.3263	202.798	112.573	105.287	N	11.0687	2.15852	3.99998	1.99055	1.71855	5.31221	1080.35	1194.41
H	R	HWxxSLRNx1R4.ma	1.12495	108.132		59.761	11.8196			4.48314		L	35.0102		17.8296	-38.6452		4.36915				161.355	104.369	N	10.3987		4.09035				1066.25	2049.62
H	R	HWxxSLRNx1R4.ma	1.14735	85.8178		57.6373	11.4594			4.48314		L	-49.8485		11.2533	-12.686		-0.216127				187.314	99.7839	N	9.26379		4.05417				996.76	2563.63
H	R	HWxxSLRNx1R4.ma	1.12209	72.4673		52.6972	12.0682			4.48314		L	-45.3872		7.84658	15.2498		3.13709				215.25	103.137	N	8.51277		3.96456				1047.42	3158.01
H	R	HWxxSLRNx1R4.ma	1.1065			45.4719	7.69882			4.48314		L			7.89764			0.628257					100.628	N			3.8171				1009.44
H	R	HWxxSLRNx1R4.ma	1.08384	84.8391		54.7969	10.4518			4.48314		L			3.63323			-2.8419					97.1581	N	9.21082		4.00363				957.676
J	R	JWTxRxxUx1W.mat	1.33416	127.803	36.6455	59.5773	10.6038	6.18679	10.9454	3.781	80.5334	L	1.53487	-12.7635	25.3843	80.1208	-8.43486	9.90521	1.61501	6.26204	187.237	280.121	109.905	U	11.305	2.4604	4.08727	1.82242	1.81889	5.23237	1152.2	4688.33
J	R	JWTxRxxUx1W.mat	1.35223	106.008	39.2475	55.0962	8.79181	5.87286	8.80975	3.781	79.2327	L	12.9847	-17.4315	-3.02746	0.230122	-5.94656	4.40499	1.81075	0.707465	182.568	200.23	104.405	U	10.296	2.50296	4.00908	1.77034	1.72282	5.20713	1066.8	2833.31
J	R	JWTxRxxUx1W.mat	1.37386	136.669	28.745	58.6724	7.9669	10.6334	12.716	3.781	82.1968	L	-14.5863	-13.1069	1.51318	28.376	-1.26371	4.54411	2.08501	3.39827	186.893	228.376	104.544	U	11.6905	2.31548	4.07197	2.364	1.88837	5.23054	1068.93	3451.24
J	R	JWTxRxxUx1W.mat	1.33734	115.348	34.7466	55.1695	10.9966	6.15801	10.0852	3.781	79.3234	L		-5.0953	11.6343		-10.7822	7.35502	4.57659	-0.899526	194.905		107.355	U	10.74	2.42788	4.01041	1.81775	1.78206	5.27251	1112.33
J	R	JWTxRxxUx1W.mat	1.30678	101.672	33.0982	57.3055	7.59863	8.3313	12.1817	3.781	80.8303	L	1.14614	-11.4619	2.26064	12.1189	-7.8453	15.109	0.275528	12.4561	188.538	212.119	115.109	U	10.0833	2.39856	4.0484	2.12002	1.86822	5.2393	1234.99	3089.36
J	R	JWTxRxxUx1W.mat	1.30202	111.677	32.7659	55.7612	11.8852	6.34392	7.67738	3.781	80.3365	L		-14.5799	12.533		-3.41284	6.79351	2.25371	4.87352	185.42		106.794	U	10.5678	2.39252	4.02108	1.8475	1.66457	5.22262	1103.61
J	R	JWTxRxxUx1W.mat	1.30304	102.419	37.0263	54.3947	8.77027	5.42509	9.21998	3.781	80.1686	L	3.75217	-12.3374	10.2908	29.4605	-8.78039	11.7654	1.90684	12.1525	187.663	229.46	111.765	U	10.1202	2.46676	3.99627	1.69103	1.74254	5.23465	1181.57	3475.86
J	R	JWTxRxxUx1W.mat	1.24391	104.284	34.5337	48.7197	9.71637	6.09072	10.4428	3.781	80.06	L	25.3314	-20.4377	7.09091	20.837	-5.4361	13.7516	2.46013	2.13615	179.562	220.837	113.752	U	10.2119	2.42416	3.88608	1.80677	1.79765	5.19052	1213.21	3281.77
J	R	JWTxRxxUx1W.mat	1.26276	124.675	31.3892	59.5232	12.0615	6.00047	10.4732	3.781	80.2663	L	35.2068	-12.5271	8.99065	12.2719	-6.4187	24.4744	0.405052	8.89862	187.473	212.272	124.474	U	11.1658	2.36698	4.08637	1.79184	1.79895	5.23363	1388.74	3092.71
J	R	JWTxRxxUx1W.mat	1.30633	137.739	34.3707	59.1283	11.3299	8.22811	10.8239	3.781	81.3739	L	41.0567	-13.5456	12.2083	17.5798	-8.84953	6.37877	2.5257	3.51082	186.454	217.58	106.379	U	11.7362	2.42129	4.07971	2.10756	1.81383	5.22819	1097.19	3209.43
J	R	JWTxRxxUx1W.mat	1.21402	124.03	40.9557	46.9008	8.76833	4.70933	10.616	3.781	80.1736	L	29.325	-8.11679	1.9579	31.3883	-16.1891	22.6457	2.60455	5.69078	191.883	231.388	122.646	U	11.1369	2.52976	3.84803	1.54955	1.80505	5.25689	1358.25	3519.75
J	R	JWTxRxxUx1W.mat	1.27444	102.5	24.7466	63.395	12.2993	6.19227	7.75792	3.781	80.0192	L	21.5632	-9.88078	15.9764	1.88767	0.89845	12.2367	0.465265	10.9363	190.119	201.888	112.237	U	10.1242	2.23038	4.14939	1.8233	1.66892	5.24765	1189.06	2868.57
J	R	JWTxRxxUx1W.mat	1.30457	123.51	40.7604	53.7268	11.4201	5.78812	10.0716	3.781	81.1602	L	-5.37945	-11.6571	-0.739475	51.5925	-8.102	12.0779	2.3575	-9.39936	188.343	251.592	112.078	U	11.1135	2.52673	3.98391	1.75581	1.78145	5.23826	1186.53	3990.68
J	R	JWTxRxxUx1W.mat	1.29544	124.365	37.0589	59.6864	11.4058	38.9406	33.9331	3.781	81.51	L	-13.6036	-11.5669	4.81119	9.69417	-5.6837	16.6237	1.3009	1.12676	188.433	209.694	116.624	U	11.1519	2.46731	4.0891	3.66204	2.41355	5.23874	1259.45	3036.54
J	R	JWTxRxxUx1W.mat	1.26049	122.423	30.3893	58.686	10.8993	5.30476	9.50542	3.781	80.6347	L	47.4252	-19.6954	9.13777	27.792	-2.76606	11.3364	0.250087	7.69453	180.305	227.792	111.336	U	11.0645	2.3479	4.0722	1.6686	1.75587	5.19465	1174.78	3438.01
J	R	JWTxRxxUx1W.mat	1.32327	100.752	34.2421	61.4915	11.1817	4.93288	9.95984	3.781	81.2858	L	-0.093095	-8.86869	8.17906	-11.3385	-8.98866	16.3728	0.692843	2.70267	191.131	188.662	116.373	U	10.0376	2.41902	4.1189	1.59592	1.77649	5.25296	1255.39	2591.34
J	R	JWTxRxxUx1W.mat	1.17939	91.4765	37.5388	53.1594	10.4744	5.45256	9.56935	3.781	79.8579	L	-10.2126	-14.1351	3.02695	30.7665	-8.54361	20.3429	0.79998	8.34041	185.865	230.766	120.343	U	9.56433	2.47526	3.97329	1.69609	1.75882	5.22502	1320.17	3505.57
J	R	JWTxRxxUx1W.mat	1.24414	114.072	34.3651	52.1597	8.81879	22.6568	25.7751	3.781	74.5477	L	-28.671	-14.3773	7.2508	-2.68859	-4.31658	12.1756	1.86545	3.82377	185.623	197.311	112.176	U	10.6804	2.42119	3.95431	3.12046	2.2532	5.22372	1188.09	2771.59
J	R	JWTxRxxUx1W.mat	1.23339	103.056	30.3776	47.6518	8.1469	4.74686	8.8529	3.781	80.3944	L	-36.9688	-11.7554	4.06921	32.343	-2.99988	7.68154	1.19106	-0.613074	188.245	232.343	107.682	U	10.1517	2.34768	3.86392	1.55748	1.72493	5.23774	1117.41	3541.56
J	R	JWTxRxxUx1W.mat	1.24561	107.99	28.4554	59.6434	11.3175	5.99555	9.06242	3.781	79.9964	L	-2.67436	-15.6953	9.86893	33.7628	-2.47081	7.9494	0.717106	6.64743	184.305	233.763	107.949	U	10.3918	2.30962	4.08838	1.79102	1.73505	5.21659	1121.58	3574.07
J	R	JWTxRxxUx1W.mat	1.2654	105.599	33.9602	64.6051	10.8101	4.89393	9.4374	3.781	80.09	L	-8.15398	-9.53786	8.7458	26.6645	-5.79372	19.1882	0.242829	0.793198	190.462	226.665	119.188	U	10.2762	2.41403	4.16829	1.588	1.75272	5.24945	1301.22	3412.52
J	R	JWTxRxxUx1W.mat	1.24519	126.202	36.8412	57.0517	11.5042	4.8983	8.56263	3.781	80.1711	L	17.3692	-17.3123	3.63244	46.1555	-2.48342	15.6499	2.02424	4.68721	182.688	246.155	115.65	U	11.2339	2.46368	4.04396	1.58889	1.71061	5.20778	1243.71	3862.02
J	R	JWTxRxxUx1W.mat	1.25908	123.401	32.0455	53.7141	11.3902	4.82038	10.4855	3.781	80.3785	L	32.1039	-8.08451	6.31125	31.8216	-2.59078	14.5894	1.56289	0.376638	191.915	231.822	114.589	U	11.1086	2.37926	3.98367	1.57285	1.79948	5.25706	1226.64	3529.64
J	R	JWTxRxxUx1W.mat	1.12728	148.413	22.7674	51.0879	7.80135	5.93319	9.19194	3.781	80.043	L	-28.1878		4.83844	62.0503		13.3903	1.88693	4.52477		262.05	113.39	U	12.1825	2.18438	3.93355	1.78056	1.74121		1207.44	4242.06
J	R	JWxxSLRux1R5.ma	1.33959	119.066	36.3856	60.6104	10.9614	13.784	10.1587	4.46763	83.1857	L	-4.08703	-13.6679	8.67974	78.246	-4.97868	14.5451	2.27145	-3.79675	186.332	278.246	114.545	U	10.9117	2.45602	4.10447	2.62351	1.7853	5.22753	1225.93	4641.34
J	R	JWxxSLRux1R5.ma	1.32679		36.3968	48.6599	11.4426	6.13954	8.82278	4.46763	79.5951	L		-9.99379	12.5559		-3.32642	-0.130525	4.24443		190.006		99.8695	U		2.45621	3.88486	1.81475	1.72346	5.24706	998.043
J	R	JWxxSLRux1R5.ma	1.32274		29.1731	54.9459	8.54865	7.17678	12.1146	4.46763	80.8759	L		-3.99783	4.01813		-3.02467	4.07768	3.98255		196.002		104.078	U		2.32405	4.00635	1.97085	1.86564	5.27813	1061.78
J	R	JWxxSLRux1R5.ma	1.26929	104.412	44.265	47.2525	10.4	4.69177	14.4374	4.46763	80.2328	L	27.7405	-6.09213	5.48555	21.9004	-16.947	15.3409	3.71081	1.05993	193.908	221.9	115.341	U	10.2182	2.57938	3.8555	1.54581	1.94927	5.26738	1238.72	3305.5
J	R	JWxxSLRux1R5.ma	1.3389		34.4553	59.0246				4.46763		L		-21.3953	-1.93349		-4.36293	12.2558	1.2438		178.605		112.256	U		2.42278	4.07795			5.18517	1189.36
J	R	JWxxSLRux1R5.ma	1.25618	128.357	30.0509	59.6957	12.2949	5.11168	8.60211	4.46763	80.8404	L	-26.8582	-12.6056	8.99575	58.5844	-7.16176	12.2182	1.01007	-2.6064	187.394	258.584	112.218	U	11.3295	2.34134	4.08926	1.63153	1.71258	5.23322	1188.76	4158.18
J	R	JWxxSLRux1R5.ma	1.27046		28.5788	52.0785	8.98262	7.70321	8.31443	4.46763	80.6319	L		-9.36003	-6.93928		-2.00663	16.1964	2.45588		190.64		116.196	U		2.31212	3.95275	2.04164	1.69808	5.25039	1252.53
J	R	JWxxSLRux1R5.ma	1.2607	124.316	43.8221	53.2257				4.46763		L	17.4698	-17.2629	5.99446	44.2066	-14.446	16.911	3.12146	2.4687	182.737	244.207	116.911	U	11.1497	2.5729	3.97454			5.20805	1264.11	3816.24
J	R	JWxxSLRux1R5.ma	1.26125	128.656	35.4133	51.0527	79.9965	27.155	14.8895	4.46763	81.0321	L	8.61568	-15.8446	0.535547	62.8576	-5.05783	7.52778	3.46432	1.78603	184.155	262.858	107.528	U	11.3427	2.43945	3.93286	3.30156	1.96436	5.21578	1115.02	4261.68
J	R	JWxxSLRux1R5.ma	1.2948	123.194	37.5836	50.4359	11.4483	5.78359	12.2679	4.46763	81.1913	L	23.6956	-10.3661	1.6621	46.4666	-8.99579	9.1828	3.31102	-6.95733	189.634	246.467	109.183	U	11.0993	2.47599	3.9207	1.75503	1.87151	5.2451	1140.86	3869.34
J	R	JWxxSLRux1R5.ma	1.27162	128.226	26.7148	51.4491				4.46763		L	-11.6837	-7.71181	6.84256	65.2078	-1.64102	4.15392	2.94553	-3.39976	192.288	265.208	104.154	U	11.3237	2.27346	3.94059			5.259	1062.95	4318.96
J	R	JWxxSLRux1R5.ma	1.3329	104.797	37.0641	62.6248	11.4678	5.28726	11.3379	4.46763	80.9813	L	8.44155	-22.5534	7.68278	34.1471	-1.06227	7.21681	2.049	-2.26019	177.447	234.147	107.217	U	10.237	2.46739	4.13716	1.6653	1.83499	5.17867	1110.18	3582.89
J	R	JWxxSLRux1R5.ma	1.22723	127.352	27.8284	45.9053	11.8445	5.65363	8.42347	4.46763	79.5687	L	20.7821	-12.2664	5.41062	21.3453	2.47213	5.48904	1.73262	2.80184	187.734	221.345	105.489	U	11.2851	2.29679	3.82658	1.7323	1.70362	5.23502	1083.46	3293.1
J	R	JWxxSLRux1R5.ma	1.23967	141.705	31.5733	60.9359				4.46763		L		-10.4341	2.82815		2.81094	21.0852	1.85034	3.52854	189.566		121.085	U	11.904	2.37045	4.10982			5.24474	1332.41
J	R	JWxxSLRux1R5.ma	1.27255	109.279	28.8366	58.4586	8.82958	6.9616	10.0869	4.46763	80.7375	L	-20.7288	-11.3482	6.35446	27.1633	-3.89231	20.0242	0.296525	-5.64171	188.652	227.163	120.024	U	10.4537	2.31732	4.06832	1.94041	1.78213	5.2399	1314.93	3423.79
J	R	JWxxSLRux1R5.ma	1.24418	121.194	36.0695	51.6903	9.25578	4.13747	10.1224	4.46763	79.991	L	5.05726	-11.6347	6.2511	71.7406	-4.55442	13.9498	2.00096	-1.30604	188.365	271.741	113.95	U	11.0088	2.45067	3.94527	1.42008	1.7837	5.23838	1216.38	4479.52
J	R	JWxxSLRux1R5.ma	1.2696	147.105	28.9196	65.2163				4.46763		L	-28.2095	-10.2256	10.8155	63.2377	-5.5536	3.57721	3.38127	-4.22408	189.774	263.238	103.577	U	12.1287	2.31899	4.17771			5.24584	1054.14	4270.93
J	R	JWxxSLRux1R5.ma	1.18363		25.5947	52.5065	9.89712	5.92957	8.28407	4.46763	79.995	L		-12.916	5.36186		3.98163	7.81511	1.27345		187.084		107.815	U		2.24925	3.96094	1.77995	1.69653	5.23156	1119.49
J	R	JWxxSLRux1R5.ma	1.26647	117.461	31.441	59.8332	13.1712	4.69098	8.48222	4.46763	80.1021	L		-10.708	8.98047		-0.587067	14.3616	1.10718	-2.7988	189.292		114.362	U	10.838	2.36796	4.09156	1.54564	1.70658	5.24329	1222.98
J	R	JWxxSLRux1R5.ma	1.1981	125.488	34.7478	52.7422	12.9839	4.14958	8.68981	4.46763	80.1456	L	-23.117	-13.7343	2.22274	45.7527	-5.33591	19.1704	1.69911	-2.04075	186.266	245.753	119.17	U	11.2022	2.42791	3.96542	1.42301	1.71693	5.22717	1300.93	3852.54
J	R	JWxxSLRux1R5.ma	1.21111	111.911	24.656	54.6367	9.09546	6.53138	8.98244	4.46763	81.5674	L	-0.0995133	-9.6864	1.43132	50.1222	-0.673738	12.5407	0.937941	-6.82226	190.314	250.122	112.541	U	10.5788	2.22834	4.00071	1.87662	1.73121	5.24867	1193.89	3955.75
J	R	JWxxSLRux1R5.ma	1.23947	116.971	25.9663	54.533	8.28347	4.89831	10.0552	4.46763	80.6068	L	-23.4505	-13.2381	5.41556	43.5687	-0.0145632	5.64918	1.61199	-4.07721	186.762	243.569	105.649	U	10.8153	2.25737	3.99881	1.58889	1.78073	5.22983	1085.92	3801.3
J	R	JWxxSLRux1R5.ma	1.17517		24.3604	59.1278				4.46763		L		-3.37745	15.2087		3.20714	13.1298	1.31632		196.623		113.13	U		2.22163	4.0797			5.28129	1203.28
J	R	JWxxSLRux1R5.ma	1.2546	131.943	37.8608	49.6677	8.00863	5.06864	8.83893	4.46763	80.4653	L	-52.0758	-10.2744	-0.7475	57.1988	-5.84972	7.07378	1.21668	-7.3047	189.726	257.199	107.074	U	11.4866	2.48055	3.90536	1.62307	1.72425	5.24558	1107.96	4124.8
C	L	CWxxSRLLx1L4.ma	1.3164	102.204	21.2853	57.2782	4.72089	6.42941	8.39819	3.94335	89.1294	L	-35.644		4.26693	8.16914		1.67714	-1.1488	13.7194		208.169	101.677	L	10.1096	2.14793	4.04792	1.86088	1.70234		1025.26	3003.48
C	L	CWxxSRLLx1L4.ma	1.34421	83.2636	14.2952	66.0556	4.88932	8.97209	9.3709	3.94335	89.6598	L		-0.673832	7.35671		-6.4773	-9.55319	-0.954163	9.88937	199.326		90.4468	L	9.12489	1.94445	4.1905	2.19412	1.74963	5.29494	860.181
C	L	CWxxSRLLx1L4.ma	1.34506	91.7485	13.6726	68.9334	7.09448	7.95924	8.17671	3.94335	89.3559	L	-9.66255		9.33593	5.10136		-8.63985	-0.3239	13.3712		205.101	91.3601	L	9.57855	1.92293	4.23314	2.07433	1.691		873.243	2937.33
C	L	CWxxSRLLx1L4.ma	1.36729	100.057	17.1227	68.3414	7.48139	8.0346	7.30999	3.94335	88.7148	L	-28.6928		4.55582	23.8333		-3.43919	0.403684	13.1796		223.833	96.5608	L	10.0028	2.0342	4.22452	2.08376	1.64429		948.858	3348.78
C	L	CWxxSRLLx1L4.ma	1.34312	88.7876	8.41963	65.3622	6.63691	11.0082	8.70927	3.94335	89.9482	L	-8.85081	-0.145023	5.3833	37.8214	1.02414	0.739657	0.682066	6.56882	199.855	237.821	100.74	L	9.42272	1.70343	4.17994	2.39864	1.71789	5.29759	1011.12	3667.55
C	L	CWxxSRLLx1L4.ma	1.30989	98.473	13.4272	63.5688	7.57498	7.00417	7.48036	3.94335	89.0617	L	-15.746		8.31532	29.7962		-7.41763	0.369369	13.3552		229.796	92.5824	L	9.92336	1.91424	4.15212	1.94651	1.65379		890.825	3483.49
C	L	CWxxSRLLx1L4.ma	1.31472	89.7948	12.4616	64.3996	6.35631	8.2368	6.64001	3.94335	89.0394	L	-37.596		10.8035	19.0333		-8.32857	-0.331259	7.89596		219.033	91.6714	L	9.47601	1.87885	4.16511	2.10861	1.60525		877.71	3241.64
C	L	CWxxSRLLx1L4.ma	1.37355	124.547	17.353	69.0862	8.39426	8.47519	8.44223	3.94335	89.105	L	-57.8523		-5.2943	19.0341		-0.679018	-1.70806	12.1613		219.034	99.321	L	11.1601	2.041	4.23536	2.13714	1.70457		989.832	3241.66
C	L	CWxxSRLLx1L4.ma	1.29939	70.0789	20.1303	54.6338	4.78171	7.34855	7.61645	3.94335	88.6454	L	-23.6717		2.7915	-9.73899		-5.64302	0.295671	1.78046		190.261	94.357	L	8.37132	2.11818	4.00065	1.9945	1.66126		916.56	2624.37
C	L	CWxxSRLLx1L4.ma	1.32985			73.3829				3.94335		L			10.4448			-13.6645					86.3355	L			4.29569				802.203
C	L	CWxxSRLLx1L4.ma	1.34753	95.0415	13.2645	72.7811	7.97648	7.16353	8.9424	3.94335	89.1925	L	13.3649		11.7589	10.006		-11.6228	-0.631738	12.4294		210.006	88.3772	L	9.74892	1.90841	4.28746	1.969	1.72927		830.827	3043.32
C	L	CWxxSRLLx1L4.ma	1.35812	105.528	24.4032	74.3316	7.35075	8.37381	8.16379	3.94335	88.9941	L	-39.5007	8.11952	14.8575	36.3327	-13.3874	-10.7856	-0.425686	8.17864	208.12	236.333	89.2144	L	10.2727	2.2226	4.30854	2.12511	1.69034	5.33811	842.66	3633.17
C	L	CWxxSRLLx1L4.ma	1.36147	99.3942	12.0176	78.6397	6.52854	8.29137	7.92987	3.94335	88.1312	L	-21.5568		16.89	34.6994		-9.85787	-0.374436	11.1022		234.699	90.1421	L	9.96966	1.86189	4.36488	2.11522	1.67809		855.838	3595.57
C	L	CWxxSRLLx1L4.ma	1.29963			67.3278				3.94335		L			7.7392			-8.50652					91.4935	L			4.20957				875.156
C	L	CWxxSRLLx1L4.ma	1.31482	100.075	22.7819	61.1429	6.43468	8.48517	7.21881	3.94335	89.5789	L	-41.3882	-6.83978	6.67559	16.0811	0.382726	-8.14267	0.660457	17.1934	193.16	216.081	91.8573	L	10.0037	2.18473	4.11321	2.13832	1.63914	5.26352	880.381	3176.33
C	L	CWxxSRLLx1L4.ma	1.27904	94.4426		69.9459				3.94335		L	-48.9287		11.4592	19.5552		-13.2728				219.555	86.7272	L	9.71816		4.24772				807.669	3253.24
C	L	CWxxSRLLx1L4.ma	1.30889	102.752	13.3729	74.3827	8.01564	8.1199	8.83234	3.94335	89.2586	L	-20.7014		17.3324	32.1432		-15.0547	-0.0453562	18.2132		232.143	84.9453	L	10.1367	1.9123	4.30922	2.09432	1.72393		782.905	3536.99
C	L	CWxxSRLLx1L4.ma	1.3141	79.4997	14.9322	72.6343	6.51945	12.5167	10.3568	3.94335	87.7091	L	-22.8499		12.4609	1.34435		-15.633	0.427795	12.5412		201.344	84.367	L	8.91626	1.96576	4.28544	2.52707	1.79393		774.924	2856.99
C	L	CWxxSRLLx1L4.ma	1.35839	120.561	12.9231	75.4014	9.1895	8.50365	8.82807	3.94335	88.7476	L	-22.1335		8.39506	59.0161		-16.6739	-1.57831	17.5231		259.016	83.3261	L	10.98	1.89601	4.32283	2.1405	1.72372		760.626	4168.6
C	L	CWxxSRLLx1L4.ma	1.29302	81.6874		59.569				3.94335		L	-30.4884		5.40743	9.36021		-8.68419				209.36	91.3158	L	9.03811		4.08714				872.608	3029.29
C	L	CWxxSRLLx1L4.ma	1.29593		11.9469	65.8146	6.38048	9.30506	10.2404	3.94335	87.3305	L			4.45802			-11.1016	-1.12374				88.8984	L		1.85915	4.18684	2.23056	1.78887		838.187
C	L	CWxxSRLLx1L4.ma	1.30563	100.372	14.6842	61.8758	7.86334	8.31048	8.65716	3.94335	88.659	L			3.5501			-8.79614	-1.01424				91.2039	L	10.0186	1.95755	4.12513	2.11752	1.71531		871.003
C	L	CWxxSRLLx1L4.ma	1.31461	75.8755	13.1362	62.5649	7.10731	8.01462	7.23886	3.94335	87.9862	L	23.6623		2.86135	2.24195		0.732598	-0.809111	11.7217		202.242	100.733	L	8.71066	1.90378	4.1362	2.08127	1.64028		1011.01	2876.12
C	L	CWxxSRLLx1L4.ma	1.26988	70.6117	18.1451	56.0802	7.87591	7.38623	8.28736	3.94335	88.1956	L	-23.1682	5.59284	2.88135	-1.89997	-4.43423	-0.45347	1.68765	9.34296	205.593	198.1	99.5465	L	8.40308	2.06391	4.02678	1.99962	1.6967	5.3259	993.206	2788.22
C	L	CWxxSRLLx1L4.ma	1.28158	87.9623	15.9599	54.8242	10.1076	6.99396	8.28902	3.94335	88.7856	L	-34.031	1.29952	-0.0394334	16.0373	-5.61063	1.42207	0.289553	6.1972	201.3	216.037	101.422	L	9.37882	1.99875	4.00413	1.94505	1.69678	5.30479	1021.41	3175.36
C	L	CWxxSRLLx1L4.ma	1.28993	68.8422	15.887	59.2319	7.09076	8.29842	8.16158	3.94335	89.4984	L	-26.3081	-2.43337	1.61326	-1.94473	2.43832	-7.44668	-0.237293	16.858	197.567	198.055	92.5533	L	8.29712	1.99646	4.08146	2.11606	1.69022	5.28608	890.406	2787.27
C	L	CWxxSRLLx1L4.ma	1.29681	99.6619	9.41051	62.8328	10.6671	7.21851	9.43846	3.94335	89.7071	L	-55.197		-3.74658	2.79466		2.4049	-1.60024	1.18563		202.795	102.405	L	9.98308	1.75147	4.14048	1.97665	1.75277		1036.29	2887.92
C	L	CWxxSRLLx1L4.ma	1.29823	92.3635	12.946	68.0011	8.9766	7.64338	9.13753	3.94335	89.1122	L	-50.4195	-3.02143	10.1137	4.02415	0.9963	-6.59122	-0.356271	14.3863	196.979	204.024	93.4088	L	9.61059	1.89685	4.21952	2.03384	1.73863	5.28309	902.779	2914.22
C	L	CWxxSRLLx1L4.ma	1.32168	108.628	17.2003	69.0598	6.70187	8.56079	7.38281	3.94335	88.7546	L	-61.0289	3.66655	8.76653	23.7723	-0.557788	-5.01729	-0.611046	8.17161	203.667	223.772	94.9827	L	10.4225	2.0365	4.23497	2.14719	1.64837	5.31648	925.693	3347.41
C	L	CWxxSRLLx1L4.ma	1.30075		21.2878	66.3051	7.31271			3.94335		L		-3.3277	6.58918		0.635335	-9.13591	-2.26408		196.672		90.8641	L		2.14799	4.19427			5.28154	866.141
C	L	CWxxSRLLx1L4.ma	1.30692	96.5963	12.2881	60.7169	7.90368	6.72184	7.96911	3.94335	89.3183	L	-43.1421	3.85601	-2.56723	4.14985	3.41761	0.908701	-0.416206	9.48886	203.856	204.15	100.909	L	9.82834	1.87228	4.10622	1.90536	1.68017	5.31741	1013.66	2916.91
C	L	CWxxSRLLx1L4.ma	1.28324	87.4528	12.0119	56.1035	7.03094	9.52673	8.81688	3.94335	90.0959	L	-60.9685		0.486421	-6.1639		1.02224	-0.926016	3.43022		193.836	101.022	L	9.35162	1.86167	4.0272	2.2541	1.72317		1015.37	2698.68
C	L	CWxxSRLLx1L4.ma	1.28696	104.001	18.2106	61.5187	5.9628	7.34173	7.27177	3.94335	89.2076	L	-33.1223		3.07156	-20.8325		-1.16206	-2.16766	1.7409		179.167	98.8379	L	10.1981	2.06577	4.11934	1.99357	1.64214		982.62	2398.22
F	L	FWTxLxxUx1W.mat	1.2395	84.5902	25.5677	61.5251	9.78244	6.81561	9.20598	4.41088	80.1567	R	-11.2149	9.75248	-11.0752	-0.392908	2.68343	-13.6807	-2.23948	20.5306	209.752	199.607	86.3193	U	9.19729	2.24866	4.11945	1.91922	1.74188	5.34593	801.977	2820.1
F	L	FWTxLxxUx1W.mat	1.2238	78.1128	23.9064	67.7527	7.67522	7.33597	8.14663	4.41088	79.9278	R	2.63514	14.6811	-2.06013	-6.16564	-0.166513	-19.0953	-3.2632	26.9642	214.681	193.834	80.9047	U	8.83815	2.2112	4.21586	1.99279	1.68945	5.36915	727.714	2698.65
F	L	FWTxLxxUx1W.mat	1.17552	97.4825	22.9681	59.1408	9.11563	6.91849	7.70826	4.41088	79.6483	R	5.44334	10.2488	-13.9732	-16.275	4.01317	-12.8444	-1.4384	28.328	210.249	183.725	87.1556	U	9.87332	2.18918	4.07992	1.9342	1.66625	5.34829	813.66	2490.3
F	L	FWTxLxxUx1W.mat	1.19209	85.906	20.0752	57.2218	7.55042	6.38391	9.00746	4.41088	80.3591	R	-30.9983	6.172	-7.98857	1.94418	1.58778	-13.7454	-1.84535	22.5712	206.172	201.944	86.2546	U	9.26855	2.11673	4.04693	1.85378	1.73241	5.32871	801.075	2869.77
F	L	FWTxLxxUx1W.mat	1.20317	79.7618	22.3944	61.5458	7.8825	8.76501	7.25907	4.41088	78.568	R	2.07912	7.02379	-17.9257	-5.5485	6.39886	-6.48072	-1.77231	23.8693	207.024	194.451	93.5193	U	8.93095	2.17538	4.11978	2.17077	1.64142	5.33283	904.382	2711.55
F	L	FWTxLxxUx1W.mat	1.23162	94.6128	26.1329	63.2888	6.02346	8.10878	8.41129	4.41088	80.2326	R	27.7692	10.9144	-7.64947	-8.76968	1.54288	-9.63652	-2.09608	15.5878	210.914	191.23	90.3635	U	9.72691	2.26098	4.14771	2.09295	1.703	5.35145	858.993	2644.45
F	L	FWTxLxxUx1W.mat	1.18929	93.3093	24.603	56.0613	7.88117	7.00908	8.56854	4.41088	79.1602	R	-9.08849	9.23903	-14.7333	-14.534	3.40793	-7.55958	-1.13158	15.9518	209.239	185.466	92.4404	U	9.65967	2.22714	4.02645	1.94721	1.71091	5.34348	888.777	2525.79
F	L	FWTxLxxUx1W.mat	1.17327	85.3336	25.9703	59.5179	6.78446	8.16214	7.84054	4.41088	79.1534	R	16.0885	10.1636	-8.01205	25.4833	9.88711	-10.6606	-1.2298	24.8999	210.164	225.483	89.3394	U	9.23762	2.25746	4.08628	2.09951	1.67335	5.34789	844.431	3385.88
F	L	FWTxLxxUx1W.mat	1.17744	91.853	22.4518	56.588	8.02987	6.95245	8.68107	4.41088	80.2811	R	-8.01923	10.4723	-8.58254	-19.406	1.11853	-8.02341	-1.56316	17.8396	210.472	180.594	91.9766	U	9.58399	2.17677	4.0358	1.93909	1.7165	5.34935	882.096	2426.92
F	L	FWTxLxxUx1W.mat	1.15061	58.2955	24.2841	49.6402	6.19154	6.34043	9.73735	4.41088	79.5186	R	0.45545	7.70384	-7.76599	0.495983	4.93248	-11.1198	-2.1566	27.5618	207.704	200.496	88.8802	U	7.63515	2.21989	3.9048	1.84695	1.76649	5.33611	837.93	2838.96
F	L	FWTxLxxUx1W.mat	1.15362	97.5308	24.2872	56.2473	7.53681	6.81281	9.26378	4.41088	80.128	R	-29.5335	6.22517	-10.5598	13.1408	5.46621	-13.407	-1.3458	22.3869	206.225	213.141	86.593	U	9.87577	2.21995	4.02976	1.9188	1.7446	5.32897	805.794	3111.71
F	L	FWTxLxxUx1W.mat	1.16466	82.3678	20.3351	57.0013				4.41088		R	-25.2948	5.0375	-13.3596	13.0321	1.76835	-11.4433	-1.62962	22.3599	205.037	213.032	88.5567	U	9.07567	2.12355	4.04307			5.32319	833.359	3109.34
F	L	FWTxLxxUx1W.mat	1.17956	77.7204	23.5566	56.8953	7.92462	7.55275	8.80744	4.41088	80.6236	R	-25.0285	6.57873	-11.3971	5.85107	3.53969	-8.88842	-1.68937	28.7146	206.579	205.851	91.1116	U	8.81592	2.20307	4.04121	2.02191	1.72271	5.33068	869.682	2953.45
F	L	FWTxLxxUx1W.mat	1.15672	86.0831	25.7652	52.6624	7.18166	7.01392	8.29048	4.41088	80.311	R	-26.6247	10.5876	-9.50083	-1.16225	4.2572	-12.3298	-0.498324	20.3315	210.588	198.838	87.6702	U	9.2781	2.25299	3.9639	1.9479	1.69686	5.3499	820.877	2803.81
F	L	FWTxLxxUx1W.mat	1.1352	83.2304	18.6535	59.344	7.9252	8.79218	9.09569	4.41088	77.5713	R	-12.1322	-13.0298	-7.08103	12.4913	-3.30309	-14.0802	-2.12524	23.9704	186.97	212.491	85.9198	U	9.12307	2.07821	4.08335	2.17386	1.73664	5.23095	796.416	3097.5
F	L	FWTxLxxUx1W.mat	1.15354	88.7789	19.6727	61.9549	8.20143	7.74058	9.483	4.41088	78.5939	R		7.29257	-15.5139		0.109093	-10.6176	-3.26926	23.6215	207.293		89.3824	U	9.42225	2.10604	4.12641	2.04648	1.75484	5.33413	845.042
F	L	FWTxLxxUx1W.mat	1.12656	82.2718	23.6936	48.6324	6.69777	21.3089	13.4238	4.41088	85.627	R	-26.1948	10.2633	-11.052	3.74994	1.79185	-12.4687	-1.32205	21.2551	210.263	203.75	87.5313	U	9.07038	2.20626	3.88429	3.05912	1.91412	5.34836	818.927	2908.35
F	L	FWTxLxxUx1W.mat	1.15198	86.6778	19.0261	60.2547	6.74318	7.69349	8.4813	4.41088	78.2123	R	-21.3906	8.37849	-12.3066	-26.3707	0.407379	-11.3061	-1.17348	27.7143	208.378	173.629	88.6939	U	9.31009	2.08852	4.09858	2.04037	1.70654	5.33936	835.297	2287.89
F	L	FWTxLxxUx1W.mat	1.10705		18.0597	52.9175	7.77704	7.04464	11.2333	4.41088	79.7002	R		5.84057	-14.3961		-0.0675176	-13.1976	-1.85065		205.841		86.8024	U		2.06147	3.96873	1.95227	1.83074	5.3271	808.718
F	L	FWTxLxxUx1W.mat	1.11388	73.3181	18.087	53.796	8.46174	7.87549	9.0388	4.41088	79.7647	R	-20.7577	6.1248	-10.9636	15.0704	2.57985	-10.3685	-1.33027	22.4655	206.125	215.07	89.6315	U	8.5626	2.06225	3.9852	2.06376	1.73391	5.32848	848.576	3154.07
F	L	FWTxLxxUx1W.mat	1.11536		24.9789	52.2883	8.55156	6.236	9.7118	4.41088	79.989	R		8.33971	-8.89109		0.944989	-13.9519	-0.834908		208.34		86.0481	U		2.2356	3.95677	1.83034	1.76533	5.33917	798.201
F	L	FWTxLxxUx1W.mat	1.13567	69.0917	20.3067	55.1506	7.68689	8.84999	6.52559	4.41088	77.8429	R	-4.5223	5.70894	-9.80036	-8.24096	8.84539	-15.0303	-0.696834	21.8717	205.709	191.759	84.9697	U	8.31214	2.1228	4.01007	2.18042	1.59829	5.32646	783.243	2655.42
F	L	FWTxLxxUx1W.mat	1.08417	91.5464	17.4296	52.041	7.94095	6.7339	9.28366	4.41088	78.5097	R	-13.9184		-17.4046	-34.9553		-7.38503	-2.19494	28.9188		165.045	92.615	U	9.56799	2.04325	3.95203	1.90715	1.74554		891.296	2120.32
F	L	FWTxLxxUx1W.mat	1.11588	116.326	18.9072	57.1002	8.1933	7.79738	8.0472	4.41088	78.6049	R	-61.6681		-17.9786	24.1383		-12.1281	-2.11876	24.4126		224.138	87.8719	U	10.7855	2.08524	4.04481	2.05379	1.68427		823.712	3355.63
F	L	FWTxLxxUx1W.mat	1.09196	56.9416	19.4953	50.8115				4.41088		R	-5.91776	7.32358		1.78244	1.15397		-0.810219	22.6748	207.324	201.782		U	7.54596	2.10127	3.92812			5.33428		2866.32
F	L	FWxxSLRux1L4.ma	1.26329	100.76	25.9353	61.5211	8.0316	8.11439	7.34142	4.42155	80.0776	R	-8.18218	6.12184	13.9178	-22.514	-0.411434	1.22802	0.0129679	-14.4615	206.122	177.486	101.228	U	10.0379	2.2567	4.11938	2.09364	1.64606	5.32847	1018.48	2364.54
F	L	FWxxSLRux1L4.ma	1.28361	117.71	23.0294	57.5857	9.48459	6.83142	8.71909	4.42155	80.278	R	9.35845	2.67676	12.5143	-31.9378	-0.43814	-0.799374	1.95274	-11.6369	202.677	168.062	99.2006	U	10.8494	2.19064	4.05327	1.92153	1.71837	5.31161	988.033	2178.74
F	L	FWxxSLRux1L4.ma	1.25548	114.488	26.6636	58.266	9.16273	7.56237	8.60472	4.42155	81.5484	R	-41.764	-2.32859	8.09965	13.713	-2.26183	3.31418	0.83442	-11.2407	197.671	213.713	103.314	U	10.6999	2.27237	4.06502	2.02318	1.71271	5.28661	1050.12	3124.25
F	L	FWxxSLRux1L4.ma	1.23833	98.6104	19.2911	65.4949	8.32755	8.12001	10.0169	4.42155	80.713	R	6.03996	-1.40797	8.47886	14.8701	1.86788	11.1829	1.77466	-19.5513	198.592	214.87	111.183	U	9.93028	2.09575	4.18197	2.09433	1.77903	5.29125	1172.35	3149.66
F	L	FWxxSLRux1L4.ma	1.25267	129.176	27.0152	59.9062				4.42155		R	-59.9955	5.23049	6.35747	-5.35859	0.110205	3.88478	1.11873	-11.6399	205.23	194.641	103.885	U	11.3656	2.27983	4.09278			5.32413	1058.83	2715.52
F	L	FWxxSLRux1L4.ma	1.20625	81.9818	28.1676	54.1287	9.44657	7.40361	9.48188	4.42155	81.8449	R	-11.49	5.77171	9.13474	-7.83754	-9.76652	-2.43	0.662971	-15.9597	205.772	192.162	97.57	U	9.05438	2.30376	3.99136	2.00197	1.75478	5.32677	963.772	2663.81
F	L	FWxxSLRux1L4.ma	1.22114	102.175	24.8994	59.7214	7.86888	7.17199	8.43618	4.42155	80.4291	R	7.84955	0.533528	19.0076	-13.0983	2.24761	-0.255337	0.343333	-16.2015	200.534	186.902	99.7447	U	10.1082	2.23382	4.08969	1.97018	1.70426	5.30098	996.172	2555.17
F	L	FWxxSLRux1L4.ma	1.22549	116.46	26.237	48.5052	8.49432	7.50421	7.47741	4.42155	81.4325	R	-31.2016	3.49669	3.16357	-13.3679	-3.01125	0.78634	0.260441	-7.09711	203.497	186.632	100.786	U	10.7917	2.26323	3.88167	2.01546	1.65363	5.31565	1011.82	2549.64
F	L	FWxxSLRux1L4.ma	1.23076	90.8515	24.0786	61.0591	8.4232	8.80791	9.43332	4.42155	81.394	R	26.4096	3.43176	14.013	-2.93075	-5.51155	6.06548	0.108732	-17.0035	203.432	197.069	106.065	U	9.53161	2.21517	4.11184	2.17565	1.75253	5.31533	1092.35	2766.48
F	L	FWxxSLRux1L4.ma	1.23889	104.525	25.5976	59.2302	9.23584	9.4198	6.59459	4.42155	80.9538	R	-17.3042	6.90594	8.83174	-5.7494	-3.12179	-2.59774	-0.394272	-4.51174	206.906	194.251	97.4023	U	10.2238	2.24931	4.08143	2.24281	1.6025	5.33226	961.288	2707.34
F	L	FWxxSLRux1L4.ma	1.18313	113.779	18.9781	60.8898	8.00263	10.834	8.3745	4.42155	81.2108	R	-35.7314	4.44771	11.544	-6.35468	0.293006	6.53548	0.853678	-15.6857	204.448	193.645	106.535	U	10.6667	2.0872	4.10907	2.38269	1.70114	5.32031	1099.62	2694.7
F	L	FWxxSLRux1L4.ma	1.21215	107.318	22.8073	60.3884	8.03391	7.95473	10.0465	4.42155	80.7675	R	29.014	5.17945	10.023	-28.3443	-4.34985	6.0011	0.65225	-19.5508	205.179	171.656	106.001	U	10.3594	2.18534	4.1008	2.07377	1.78034	5.32388	1091.35	2248.99
F	L	FWxxSLRux1L4.ma	1.21269	103.009	25.4923	59.3918	8.07794	7.5166	9.59889	4.42155	81.4781	R	-25.3558	3.34027	12.6626	8.01117	-3.67454	5.18751	0.322815	-9.2387	203.34	208.011	105.188	U	10.1493	2.24699	4.08416	2.01711	1.76017	5.31488	1078.81	3000.06
F	L	FWxxSLRux1L4.ma	1.25836	103.71	25.8001	63.2868	7.84371	7.81393	7.19341	4.42155	81.075	R	1.58764	3.9696	15.7181	-11.3884	-4.13198	-3.88361	0.942883	-9.19708	203.97	188.612	96.1164	U	10.1838	2.25375	4.14768	2.05591	1.6377	5.31797	942.315	2590.31
F	L	FWxxSLRux1L4.ma	1.18651	87.7849	20.2808	54.466	6.74012	8.35595	10.728	4.42155	79.7116	R	-26.9729	-0.853945	4.89328	2.80239	2.1974	10.7557	0.0104697	-18.0015	199.146	202.802	110.756	U	9.36936	2.12213	3.99758	2.12297	1.80979	5.29404	1165.6	2888.08
F	L	FWxxSLRux1L4.ma	1.19477	101.473	22.1169	52.1964	8.11761	6.07511	9.09991	4.42155	81.3559	R	-18.2268	2.99195	2.19979	-16.3289	0.535379	5.1495	1.36174	-14.3331	202.992	183.671	105.15	U	10.0734	2.16861	3.95501	1.8042	1.73684	5.31317	1078.23	2489.21
F	L	FWxxSLRux1L4.ma	1.16635	77.0649	25.9112	51.4219	7.13391	15.6995	14.1525	4.42155	80.4066	R	-1.44603	3.08519	10.1481	-12.7591	-3.47765	3.94559	0.426497	-12.448	203.085	187.241	103.946	U	8.77866	2.25617	3.94006	2.75363	1.93958	5.31363	1059.76	2562.13
F	L	FWxxSLRux1L4.ma	1.16456	84.0828	26.4573	46.4831	7.86458	7.68218	6.90219	4.42155	81.4023	R	-5.95965	3.75355	5.61066	8.24394	-2.27703	0.594894	-0.320693	-4.74371	203.754	208.244	100.595	U	9.16967	2.26797	3.83909	2.0389	1.62086	5.31691	1008.94	3005.1
F	L	FWxxSLRux1L4.ma	1.16831	125.979	18.3848	55.1825	9.61872	9.07787	11.1591	4.42155	80.8788	R	-59.7904	1.09992	8.57627	9.42324	-0.636656	2.61275	0.441021	-19.5839	201.1	209.423	102.613	U	11.2241	2.07069	4.01065	2.20584	1.82771	5.3038	1039.45	3030.66
F	L	FWxxSLRux1L4.ma	1.16305	86.938	24.1391	48.4806	8.00078	8.46349	10.1609	4.42155	75.5836	R	1.01424	1.36476	8.88266	-20.2593	-3.97833	1.02581	0.219191	-7.9421	201.365	179.741	101.026	U	9.32406	2.21656	3.88116	2.13576	1.78539	5.30512	1015.43	2409.74
J	L	JWxxSLRLx1L3.ma	1.30414	116.709	21.1413	56.3743				4.222		L	-12.2934	-7.51069	2.79663	6.39382	-10.7051	-5.30015	-1.29282	4.36854	192.489	206.394	94.6999	L	10.8032	2.14429	4.03201			5.26004	921.561	2965.14
J	L	JWxxSLRLx1L3.ma	1.32067	115.524	20.619	54.5594	10.6155	7.04779	7.28337	4.222	82.8837	L	-35.546	-4.13258	5.28617	-14.5739	1.89238	-9.07564	-0.222651	3.09416	195.867	185.426	90.9244	L	10.7482	2.13092	3.99929	1.95271	1.64279	5.27744	867.003	2524.97
J	L	JWxxSLRLx1L3.ma	1.3017	121.282	14.3521	58.5008				4.222		L	-50.4789	-1.83859	-10.6313	-12.5192	-9.67973	-3.82997	-1.46525	3.62374	198.161	187.481	96.17	L	11.0128	1.94638	4.06904			5.28908	943.104	2567.05
J	L	JWxxSLRLx1L3.ma	1.34281	96.3697		59.3683	12.2271			4.222		L	-2.37597		-7.51574	-19.3919		0.853978				180.608	100.854	L	9.81681		4.08376				1012.84	2427.2
J	L	JWxxSLRLx1L3.ma	1.36397	109.467	23.7223	52.3516	10.2338	7.31431	8.28305	4.222	83.5925	L	-6.98963		4.89289	-11.1386		-0.643358	-0.260052	1.24068		188.861	99.3566	L	10.4627	2.20693	3.95798	1.98983	1.69648		990.365	2595.46
J	L	JWxxSLRLx1L3.ma	1.3061	156.1	17.8554	53.0966				4.222		L			-0.615389			-0.661522	-0.0889967	3.09706			99.3385	L	12.494	2.05562	3.97211				990.094
J	L	JWxxSLRLx1L3.ma	1.33041	106.9	17.9038	57.1911				4.222		L	16.1876		-6.5572	-33.4195		4.73661	-0.023628	0.181458		166.58	104.737	L	10.3392	2.05701	4.0464				1071.88	2149.99
J	L	JWxxSLRLx1L3.ma	1.35114	140.947	16.1492	67.9018				4.222		L	-54.6511		-9.2919	-13.4963		-1.77571	-1.02939	5.12514		186.504	98.2243	L	11.8721	2.00465	4.21806				973.483	2547.01
J	L	JWxxSLRLx1L3.ma	1.30384	116.995	11.5462	62.5937				4.222		L	-26.4556		-2.71566	-4.91216		-7.15661	-1.75125	2.2039		195.088	92.8434	L	10.8164	1.84336	4.13666				894.595	2724.87
J	L	JWxxSLRLx1L3.ma	1.30776	113.047	16.5479	64.9501	9.30523	9.63037	10.2565	4.222	82.9957	L	-30.5161	-8.48506	-6.00283	-17.8392	-6.11146	-7.77049	-0.721035	3.89547	191.515	182.161	92.2295	L	10.6323	2.01691	4.17362	2.26492	1.78958	5.25497	885.737	2458.57
J	L	JWxxSLRLx1L3.ma	1.33042	143.752	19.3878	64.5866	11.0803	8.64789	9.33598	4.222	82.9762	L	-27.9416		-13.5645	-41.6929		-0.858137	-0.687934	6.02409		158.307	99.1419	L	11.9897	2.09837	4.16801	2.15731	1.74799		987.156	1991.82
J	L	JWxxSLRLx1L3.ma	1.30609	123.877	13.6577	56.8806	10.956	7.8745	9.67176	4.222	83.0345	L	-38.9507		-0.137269	-14.8098		2.69094	-0.5184	2.2809		185.19	102.691	L	11.13	1.9224	4.04095	2.06363	1.7635		1040.63	2520.15
J	L	JWxxSLRLx1L3.ma	1.3065	130.222	18.6366	54.4495				4.222		L	-50.0093	-0.0768959	-4.34142	12.7793	-6.48599	0.256969	0.347659	5.5379	199.923	212.779	100.257	L	11.4115	2.07774	3.99727			5.29793	1003.86	3103.8
J	L	JWxxSLRLx1L3.ma	1.32392	129.354	13.6979	61.3961	10.1714	8.05028	8.56301	4.222	83.848	L	-51.0654	-8.67276	2.87957	3.14547	-1.55218	-8.4192	-0.955567	4.02093	191.327	203.145	91.5808	L	11.3734	1.92381	4.11735	2.08571	1.71063	5.25399	876.409	2895.41
J	L	JWxxSLRLx1L3.ma	1.26267	121.066	15.1195	57.2457	7.85149	10.6382	13.4417	4.222	82.5998	L	-53.7719		-10.0927	-11.4145		-2.44173	0.391342	5.54226		188.585	97.5583	L	11.003	1.9719	4.04735	2.36445	1.91476		963.599	2589.78
J	L	JWxxSLRLx1L3.ma	1.26455	118.925	14.9603	55.5921	10.5708	8.05811	7.66753	4.222	82.9864	L	-52.3046		-4.65536	-11.538		-4.1566	-0.726887	5.43734		188.462	95.8434	L	10.9053	1.96669	4.01804	2.08668	1.66404		938.303	2587.23
J	L	JWxxSLRLx1L3.ma	1.28513	107.452	15.3468	49.5568	10.8434	5.98983	10.484	4.222	83.2307	L	-0.842021	-5.77416	-6.80893	22.0306	3.57448	0.456207	-0.900531	-0.176428	194.226	222.031	100.456	L	10.3659	1.97927	3.90312	1.79006	1.79941	5.26902	1006.85	3308.41
J	L	JWxxSLRLx1L3.ma	1.28748	125.268	15.8998	63.2576	10.6287	7.46814	8.55797	4.222	82.9407	L	-22.4615		-5.48988	-23.2931		-4.37357	-0.61833	3.24663		176.707	95.6264	L	11.1923	1.99686	4.14721	2.01065	1.71038		935.119	2348.98
J	L	JWxxSLRLx1L3.ma	1.25381	141.793	12.0114	48.0843	9.27095	7.14179	10.03	4.222	83.3062	L	-53.9265		-3.47046	-0.129633		-0.920305	-2.04736	2.0624		199.87	99.0797	L	11.9077	1.86165	3.87296	1.96596	1.77961		986.227	2825.68
J	L	JWxxSLRLx1L3.ma	1.27166	120.768	15.7665	59.6143	10.136	9.08725	9.07246	4.222	83.6787	L	-31.9161	-4.98513	-1.62502	-20.7449	-6.56395	2.37183	-0.858854	1.50441	195.015	179.255	102.372	L	10.9894	1.99266	4.0879	2.20687	1.73553	5.27308	1035.79	2399.98
J	L	JWxxSLRLx1L3.ma	1.27605	119.175	17.6161	65.6181	9.76331	7.64604	8.58347	4.222	82.9784	L	-34.0013	1.35491	-11.243	-26.5952	-4.0202	-6.33076	-2.09863	5.53901	201.355	173.405	93.6692	L	10.9167	2.0487	4.18385	2.03419	1.71165	5.30507	906.558	2283.45
J	L	JWxxSLRLx1L3.ma	1.29162	130.689	14.4784	63.339	11.1221	7.8546	8.6344	4.222	83.3493	L	-34.5252	-6.21751	-13.9799	-28.9073	-6.07146	-0.951174	-0.435229	3.61275	193.782	171.093	99.0488	L	11.4319	1.95065	4.1485	2.0611	1.71419	5.26674	985.766	2237.93
J	L	JWxxSLRLx1L3.ma	1.25437	139.247	816.601	66.767	12.0912	11.8474	10.8048	4.222	82.4706	L	-43.729		-14.7397	-31.1763		-8.93333	-1.12116	6.12036		168.824	91.0667	L	11.8003	5.34567	4.20121	2.47211	1.81303		869.039	2193.56
J	L	JWxxSLRLx1L3.ma	1.25541	118.906	12.9827	66.6844	10.8521	7.76789	7.94313	4.222	83.2516	L	-26.7447		-9.79447	-28.1984		-5.95217	-1.88697	4.55904		171.802	94.0478	L	10.9044	1.8982	4.19997	2.05	1.6788		912.059	2251.86
J	L	JWxxSLRLx1L3.ma	1.27471	114.367	20.1748	67.2593	8.58377	8.27002	8.12776	4.222	82.5016	L	-20.9234		-10.6458	-37.0005		-4.16738	-1.2742	6.72991		163	95.8326	L	10.6942	2.11935	4.20855	2.11264	1.68847		938.145	2081.04
J	L	JWxxSLRLx1L3.ma	1.24424	103.623		61.3714	12.255			4.222		L	2.07116		-6.25067	-0.544743		-10.803				199.455	89.197	L	10.1795		4.11694				842.414	2816.88
J	L	JWxxSLRLx1L3.ma	1.28173	131.446	17.9642	63.4276	8.50391	6.98678	10.7654	4.222	83.4223	L	-58.3081	-3.33901	-6.85745	-10.9446	-5.10117	-2.09493	-1.4192	4.21814	196.661	189.055	97.9051	L	11.465	2.05874	4.1499	1.94402	1.81137	5.28148	968.741	2599.46
J	L	JWxxSLRLx1L3.ma	1.24913	147.593	16.1302	58.0479	10.5773	10.5595	10.7329	4.222	84.1324	L	-38.1214		-5.63783	-3.64779		-5.24812	-1.48989	5.37217		196.352	94.7519	L	12.1488	2.00406	4.06127	2.35703	1.81		922.32	2751.4
J	L	JWxxSLRLx1L3.ma	1.26971	120.477	16.7505	63.1482	9.5741	9.5115	7.53024	4.222	82.9808	L	-23.1485	-5.79511	-6.30439	-25.4807	-8.29508	0.188043	-0.984873	2.96618	194.205	174.519	100.188	L	10.9762	2.02305	4.14548	2.2525	1.65654	5.26891	1002.82	2305.5
J	L	JWxxSLRLx1L3.ma	1.27168	143.82	15.2538	59.4687	9.69635	8.89205	10.1429	4.222	82.4564	L	-78.9191		-6.1952	1.31508		-2.60274	-0.815251	6.72366		201.315	97.3973	L	11.9925	1.97626	4.08545	2.18516	1.7846		961.214	2856.37
J	L	JWxxSLRLx1L3.ma	1.20094	107.552	14.6077	58.5309	12.0525	7.79714	7.44734	4.222	83.5048	L	-7.32776	-7.15208	-8.29811	-18.375	-3.28628	-0.597504	-1.94434	3.64732	192.848	181.625	99.4025	L	10.3707	1.95499	4.06956	2.05376	1.65196	5.2619	991.051	2447.73
J	L	JWxxSLRLx1L3.ma	1.2422	125.402	20.3073	64.3678	9.74365	9.72154	10.5254	4.222	83.6185	L	-33.3782		-7.11333	-11.2757		-1.34903	0.232259	5.09669		188.724	98.651	L	11.1983	2.12282	4.16461	2.27434	1.80119		979.833	2592.64
J	L	JWxxSLRLx1L3.ma	1.20261	107.445	18.8631	55.4496	10.5314	7.07313	9.97725	4.222	84.3644	L	-39.8721		-10.8252	0.741371		0.222756	-1.84946	-1.7817		200.741	100.223	L	10.3656	2.08403	4.01547	1.9563	1.77727		1003.34	2844.17
C	R	CWxxSRLLx1R3.ma	1.36073	83.4016	19.4843	65.045	7.85728	8.05817	8.50807	3.63422	88.5422	L	-11.821		-1.92713	6.40837		10.4252	1.9264	7.07502		206.408	110.425	L	9.13245	2.10098	4.17508	2.08669	1.70788		1160.39	2965.45
C	R	CWxxSRLLx1R3.ma	1.41124	95.0374	19.8183	76.347	9.61123	8.67995	10.3072	3.63422	88.792	L	-10.2457		-2.70733	-2.82576		11.7663	1.79074	11.3612		197.174	111.766	L	9.74871	2.10992	4.33529	2.16102	1.79178		1181.59	2768.7
C	R	CWxxSRLLx1R3.ma	1.37873	99.0693		66.3312				3.63422		L	-23.3051		-1.54319	-7.27353		10.8434				192.726	110.843	L	9.95335		4.19466				1166.98	2675.54
C	R	CWxxSRLLx1R3.ma	1.34136	89.4758		69.4898	4.76976			3.63422		L	5.83832		1.55459	-0.0329009		11.8404				199.967	111.84	L	9.45917		4.24118				1182.76	2827.73
C	R	CWxxSRLLx1R3.ma	1.42161	103.381	18.6209	76.607	7.82133	9.01071	9.00037	3.63422	87.815	L	-23.1598		2.92589	4.26893		6.77592	1.32776	6.95979		204.269	106.776	L	10.1677	2.0773	4.33869	2.19841	1.73207		1103.34	2919.47
C	R	CWxxSRLLx1R3.ma	1.3322	78.6996	11.3992	70.4963				3.63422		L	-29.6763		7.66179	1.27596		11.3224	-0.216384	14.7229		201.276	111.322	L	8.87128	1.83746	4.25556				1174.56	2855.54
C	R	CWxxSRLLx1R3.ma	1.36885	92.856	11.5025	74.6036	9.20165	8.39376	8.10675	3.63422	88.8233	L	-33.6852		5.2497	-11.1197		3.56164	0.560435	12.9697		188.88	103.562	L	9.63618	1.84161	4.31219	2.12749	1.68738		1053.9	2595.85
C	R	CWxxSRLLx1R3.ma	1.32163	77.7467		66.6203	5.98347			3.63422		L	-9.84415		5.94978	14.8226		7.76379				214.823	107.764	L	8.81741		4.19901				1118.69	3148.62
C	R	CWxxSRLLx1R3.ma	1.3604	94.7466	14.1299	72.3083	9.17259	9.38396	9.14259	3.63422	89.3647	L	-34.4907		2.59403	2.89652		9.68606	1.23766	3.97228		202.897	109.686	L	9.73379	1.93881	4.28094	2.239	1.73887		1148.75	2890.09
C	R	CWxxSRLLx1R3.ma	1.37465	89.2227	14.9608	68.2908	9.07977	8.9591	11.7548	3.63422	89.11	L	-19.4639		-1.79745	9.91946		15.9372	0.0939962	7.9761		209.919	115.937	L	9.44578	1.9667	4.22378	2.19267	1.85163		1248.34	3041.44
C	R	CWxxSRLLx1R3.ma	1.41029	94.5629	13.5298	75.0615	10.2956	8.56677	10.4503	3.63422	89.1034	L	-20.4892		4.68935	-13.9757		3.89558	-0.735661	6.31053		186.024	103.896	L	9.72435	1.91789	4.31831	2.14789	1.79797		1059	2537.2
C	R	CWxxSRLLx1R3.ma	1.28177	98.1602	30.6022	57.1728	8.72998	6.39536	8.70496	3.63422	86.8688	L	12.7939	-5.13913	-4.45651	-21.5827	12.2529	13.8038	2.93741	20.5483	194.861	178.417	113.804	L	9.90758	2.35201	4.04608	1.85557	1.71768	5.27229	1214.05	2383.17
C	R	CWxxSRLLx1R3.ma	1.34755	80.6613	12.9729	68.5872	8.57939	9.03455	7.05128	3.63422	87.3505	L	-11.4261	-5.22332	5.91599	-16.0127	7.49225	4.91032	1.40907	12.1606	194.777	183.987	104.91	L	8.98116	1.89784	4.22811	2.20106	1.62955	5.27185	1074.55	2495.64
C	R	CWxxSRLLx1R3.ma	1.26737	88.6326	16.2364	65.3597	5.77995	10.1115	6.16916	3.63422	87.4775	L	4.22548	9.95366	6.03892	-45.416	0.0383672	7.63647	1.35257	22.0803	209.954	154.584	107.636	L	9.41449	2.00735	4.17991	2.31368	1.576	5.34689	1116.71	1921.97
C	R	CWxxSRLLx1R3.ma	1.27936	80.6332	11.242	59.4692	8.89797	6.89025	8.30739	3.63422	89.161	L	-1.07101		0.673494	-11.0156		8.43274	0.520224	8.67479		188.984	108.433	L	8.9796	1.8311	4.08546	1.93011	1.69772		1129.12	2598
C	R	CWxxSRLLx1R3.ma	1.32699	97.4566	12.3473	61.0977	6.49825	7.79659	8.71926	3.63422	89.2851	L	-39.5435		3.84938	5.45449		2.93777	0.0433141	6.02502		205.454	102.938	L	9.87201	1.87453	4.11247	2.05369	1.71838		1044.39	2944.92
C	R	CWxxSRLLx1R3.ma	1.33022	95.298	17.0778	74.5631	8.52276	9.48548	10.2724	3.63422	89.9409	L	-23.4524	5.37669	-4.68051	18.209	5.88488	10.4621	0.965122	2.68499	205.377	218.209	110.462	L	9.76207	2.03286	4.31165	2.24976	1.79027	5.32485	1160.97	3223.36
C	R	CWxxSRLLx1R3.ma	1.34684	80.5856	18.0647	72.2288				3.63422		L		8.49752	4.80564		8.61619	9.87738	1.24008	9.61575	208.498		109.877	L	8.97695	2.06161	4.27984			5.33993	1151.76
C	R	CWxxSRLLx1R3.ma	1.35843	99.8411	18.1681	68.3261	7.52332	8.48288	9.79351	3.63422	89.5485	L	-44.4683		8.03966	-20.6731		2.90974	0.340394	3.66743		179.327	102.91	L	9.99205	2.06456	4.22429	2.13805	1.76903		1043.96	2401.42
C	R	CWxxSRLLx1R3.ma	1.32416	88.4439	16.0453	60.541				3.63422		L			4.96912			10.5172	0.66745				110.517	L	9.40446	2.00141	4.10332				1161.84
C	R	CWxxSRLLx1R3.ma	1.32694	97.5976	11.1796	73.6972	9.46382	8.61679	10.1492	3.63422	88.1862	L	-15.4337		17.896	30.4416		2.90827	-0.379268	6.60113		230.442	102.908	L	9.87915	1.82855	4.29997	2.15371	1.78488		1043.94	3498.17
C	R	CWxxSRLLx1R3.ma	1.29157	80.3998	10.4992	62.3312	7.48926	8.46801	9.9254	3.63422	89.6525	L	-28.3423		1.77561	-6.89795		4.75212	0.128472	2.92269		193.102	104.752	L	8.9666	1.80007	4.13246	2.1363	1.77495		1072.12	2683.37
C	R	CWxxSRLLx1R3.ma	1.29859	92.5755	14.1342	64.4086	8.01079	8.30258	8.60549	3.63422	89.1989	L	-2.39682	-1.0469	3.34465	-7.99383	0.893986	5.46424	0.167882	8.778	198.953	192.006	105.464	L	9.62162	1.93896	4.16525	2.11657	1.71275	5.29307	1083.07	2660.56
F	R	FWTxRxxUx1W.mat	1.36747	139.318	31.2103	55.9824	8.71639	8.38691	9.99838	3.88768	80.5624	R	-51.6619	12.9015	5.434	58.8596	2.25873	3.32748	-0.411261	8.15253	212.901	258.86	103.327	U	11.8033	2.3636	4.02504	2.12667	1.77821	5.36083	1050.33	4164.82
F	R	FWTxRxxUx1W.mat	1.24175	95.2587	20.5533	55.1386	7.65063	8.21389	7.12936	3.88768	80.8807	R	-31.1541	-4.55495	5.66296	-3.45387	-1.58462	-0.597482	0.458617	1.14176	195.445	196.546	99.4025	U	9.76006	2.12922	4.00985	2.10583	1.63404	5.27528	991.051	2755.48
F	R	FWTxRxxUx1W.mat	1.24685	104.023	21.8334	58.3088	7.59429	7.61292	8.40854	3.88768	80.5885	R	-6.0947	-3.94788	3.23324	-18.9798	1.75514	4.38005	-1.93731	6.72239	196.052	181.02	104.38	U	10.1991	2.16162	4.06575	2.02985	1.70286	5.27838	1066.42	2435.51
F	R	FWTxRxxUx1W.mat	1.1975	109.476	20.2537	50.6667	8.06621	7.71668	7.84968	3.88768	80.0373	R	-20.6764	1.52633	10.7816	-9.42942	-5.87896	3.45644	0.236188	5.87539	201.526	190.571	103.456	U	10.4631	2.12142	3.92527	2.04338	1.67384	5.30592	1052.29	2630.78
F	R	FWTxRxxUx1W.mat	1.16736	87.3519	15.9516	47.6036	8.00332	8.74786	7.17195	3.88768	81.358	R	-18.3684	-0.214098	6.29487	0.114307	0.539267	-1.52545	0.189956	7.04866	199.786	200.114	98.4745	U	9.34623	1.99848	3.86291	2.16881	1.63647	5.29725	977.206	2830.85
F	R	FWTxRxxUx1W.mat	1.18891	98.565	18.0428	48.3801	7.99706	6.72975	11.3644	3.88768	81.0488	R	-22.6492	2.07306	4.78433	4.88819	-4.86375	6.30242	-1.61051	13.0974	202.073	204.888	106.302	U	9.92799	2.06099	3.87909	1.90654	1.83606	5.30863	1096.01	2932.75
F	R	FWTxRxxUx1W.mat	1.2229	104.402	26.8193	54.2462	7.12082	7.93772	9.97213	3.88768	80.4415	R	-8.07526	5.40604	12.0684	-20.2504	-5.3701	-2.16007	-0.793329	2.62314	205.406	179.75	97.8399	U	10.2178	2.27568	3.99353	2.07163	1.77704	5.32499	967.775	2409.92
F	R	FWTxRxxUx1W.mat	1.15664	138.416	16.8535	50.013	7.48816	8.3381	8.2606	3.88768	81.9859	R	-105.758	0.0861861	0.550167	15.6157	-1.38508	-1.4634	0.144066	7.92889	200.086	215.616	98.5366	U	11.765	2.02615	3.91228	2.12084	1.69532	5.29875	978.13	3166.07
F	R	FWTxRxxUx1W.mat	1.12534	74.0148	17.2957	41.9174	6.75835	6.24763	8.3706	3.88768	81.0361	R	-2.04605	-4.14207	-1.78017	-11.3685	-1.53832	3.30058	-0.72082	3.6768	195.858	188.631	103.301	U	8.60319	2.03932	3.7357	1.8322	1.70094	5.27739	1049.91	2590.72
F	R	FWTxRxxUx1W.mat	1.12942	83.7714	18.1217	43.7114				3.88768		R	-14.2742	-5.71167	-3.69268	1.65073	1.47491	5.47399	0.0903662	2.52544	194.288	201.651	105.474	U	9.15267	2.06324	3.77761			5.26934	1083.22	2863.52
F	R	FWTxRxxUx1W.mat	1.14749	84.3618	16.484	48.6938	8.51484	7.06461	7.71182	3.88768	81.409	R	-25.237	-1.67408	8.26219	0.237217	1.24132	4.07299	-1.07433	10.2766	198.326	200.237	104.073	U	9.18487	2.01495	3.88555	1.9551	1.66644	5.28991	1061.71	2833.46
F	R	FWTxRxxUx1W.mat	1.17716	125.816	17.5736	53.6302	8.99238	7.5637	6.90571	3.88768	80.1421	R	-49.7383	-2.05513	3.03734	-4.84332	8.38553	0.836583	-0.786871	9.71206	197.945	195.157	100.837	U	11.2168	2.04746	3.98211	2.02336	1.62107	5.28799	1012.57	2726.31
F	R	FWTxRxxUx1W.mat	1.18731	96.2317	19.5644	49.3117	8.63224	7.19778	7.9173	3.88768	82.2802	R	4.75786	-2.95421	0.803407	-20.9874	-2.41321	3.4757	-0.42858	0.0601526	197.046	179.013	103.476	U	9.80977	2.10313	3.89816	1.97377	1.67743	5.28344	1052.59	2395.11
F	R	FWTxRxxUx1W.mat	1.14685	100.654	17.2828	43.9753	8.66979	7.02817	7.9626	3.88768	80.9172	R	18.0942	0.517434	5.83061	-15.3576	-0.658337	-0.229223	0.564405	4.23738	200.517	184.642	99.7708	U	10.0326	2.03894	3.78363	1.94993	1.67982	5.3009	996.564	2508.98
F	R	FWTxRxxUx1W.mat	1.16049	126.887	20.0253	45.3059	6.99281	7.23286	7.72116	3.88768	80.8525	R	-31.5767	-2.42962	5.81986	-16.3805	-5.30215	1.33426	-0.243776	4.63321	197.57	183.62	101.334	U	11.2644	2.11541	3.81344	1.97863	1.66694	5.28609	1020.08	2488.16
F	R	FWTxRxxUx1W.mat	1.11951	83.9398	15.9229	46.3409	7.49192	8.14245	7.92512	3.88768	80.7446	R	-7.65026	2.53415	8.06889	6.64415	-3.01042	-3.19577	-1.05675	-0.00537936	202.534	206.644	96.8042	U	9.16187	1.99759	3.83603	2.09709	1.67784	5.31091	952.449	2970.54
F	R	FWTxRxxUx1W.mat	1.08196	79.827	24.9975	44.0879	8.4926	8.0889	10.3073	3.88768	80.6733	R	-36.8643		9.20023	-37.6296		11.1475	-3.82705	45.1661		162.37	111.147	U	8.9346	2.23601	3.78619	2.09049	1.79179		1171.79	2069
F	R	FWTxRxxUx1W.mat	1.11298	87.0467	21.8124	42.6445	7.32713	6.96998	7.44909	3.88768	81.154	R	-16.1794	5.64472	1.00882	6.28864	-3.57457	-2.81275	0.576642	7.62225	205.645	206.289	97.1873	U	9.32988	2.1611	3.7529	1.94161	1.65206	5.32615	958.107	2962.87
F	R	FWTxRxxUx1W.mat	1.13897	116.028	22.9102	45.1754	6.04356	12.987	8.55826	3.88768	78.7721	R	-53.7422	6.98057	0.0216314	-23.3957	-2.75933	2.32557	0.23036	10.8036	206.981	176.604	102.326	U	10.7716	2.1878	3.81055	2.56395	1.71039	5.33262	1035.09	2346.94
F	R	FWTxRxxUx1W.mat	1.10543	72.1804	16.5415	44.1651	7.14556	7.82703	6.82788	3.88768	80.441	R	-1.32678	3.76005	2.56489	-12.3367	-0.778843	-3.15889	0.121327	2.90149	203.76	187.663	96.8411	U	8.49591	2.01671	3.78793	2.05758	1.61648	5.31694	952.993	2570.8
F	R	FWxxSLRux1R3.ma	1.24188	113.881	28.3537	66.7579	8.28376	8.74188	8.48864	4.01718	79.9261	R	-30.2734	15.1796	-13.9266	7.32638	3.90556	-7.02559	-0.134376	-14.6962	215.18	207.326	92.9744	U	10.6715	2.30756	4.20107	2.16813	1.70691	5.37147	896.489	2985.26
F	R	FWxxSLRux1R3.ma	1.24918	96.7405	29.5279	55.1601	9.03627	7.47305	6.92177	4.01718	78.3255	R	4.9833	10.5195	-8.3494	-15.6892	4.88182	-0.0501923	0.422875	-2.02638	210.519	184.311	99.9498	U	9.83568	2.33109	4.01024	2.0113	1.62201	5.34958	999.247	2502.22
F	R	FWxxSLRux1R3.ma	1.19824	93.0227	21.371	58.5104	7.57307	8.82877	8.89766	4.01718	79.3947	R	18.8279	5.73446	-12.8121	-13.7605	-4.05602	-4.25841	0.713581	-11.1444	205.734	186.24	95.7416	U	9.64483	2.15009	4.06921	2.17802	1.72711	5.32659	936.809	2541.6
F	R	FWxxSLRux1R3.ma	1.21321	72.1662	35.1504	49.3483	7.80751	8.98008	10.4316	4.01718	80.7263	R	-5.73708	-4.72837	-8.06422	6.09057	-10.9986	9.10076	2.01611	-1.68739	195.272	206.091	109.101	U	8.49507	2.43491	3.8989	2.19501	1.79716	5.27439	1139.57	2958.61
F	R	FWxxSLRux1R3.ma	1.23895	100.366	22.1604	65.7047	8.24212	8.79826	7.10105	4.01718	79.0412	R	-13.8103	3.10767	-11.756	-26.1333	7.14572	-8.47268	-0.771191	-11.3328	203.108	173.867	91.5273	U	10.0183	2.16967	4.18517	2.17455	1.63242	5.31374	875.641	2292.58
F	R	FWxxSLRux1R3.ma	1.16216	123.357	22.3332	53.2098	8.01762	6.35264	9.07883	4.01718	80.4352	R	42.1506	12.0059	-18.4895	-12.3459	3.14039	-1.64259	0.333495	-22.0175	212.006	187.654	98.3574	U	11.1066	2.17389	3.97424	1.84887	1.73583	5.35661	975.463	2570.62
F	R	FWxxSLRux1R3.ma	1.21676	106.46	21.665	56.7451	7.48906	9.1132	8.62786	4.01718	79.1916	R	-13.7311	3.8873	-9.85592	-17.0606	-4.01779	-4.69299	0.190751	-10.9161	203.887	182.939	95.307	U	10.3179	2.15745	4.03857	2.20972	1.71386	5.31757	930.438	2474.35
F	R	FWxxSLRux1R3.ma	1.19371	86.4875	26.6738	53.6158	8.30371	7.40226	9.10098	4.01718	80.8061	R	-4.66398	13.3989	-0.913999	-0.208393	0.534352	-14.1374	1.22802	-17.0115	213.399	199.792	85.8626	U	9.29987	2.27259	3.98184	2.00179	1.73689	5.36316	795.62	2824.01
F	R	FWxxSLRux1R3.ma	1.21736	99.7098	29.5082	56.8395	7.46666	8.08836	8.61094	4.01718	79.3193	R		10.6489	-11.0431		4.70226	-0.208225	0.158895	-11.6626	210.649		99.7918	U	9.98548	2.3307	4.04023	2.09043	1.71302	5.35019	996.878
F	R	FWxxSLRux1R3.ma	1.12881	104.353	14.6806	46.9005	9.98145	7.22419	6.56356	4.01718	78.9726	R	5.35785	6.10025	6.59885	-15.5687	0.918808	-11.6938	-1.55551	-10.4336	206.1	184.431	88.3062	U	10.2153	1.95743	3.84803	1.97743	1.60061	5.32836	829.826	2504.68
F	R	FWxxSLRux1R3.ma	1.17256	86.7592	20.4768	57.1806	6.63545	8.04775	7.40025	4.01718	80.5788	R	-0.225123	4.71672	-13.369	-14.5982	3.68574	-5.5307	0.00546008	-9.08607	204.717	185.402	94.4693	U	9.31446	2.12723	4.04621	2.08539	1.64935	5.32163	918.197	2524.47
F	R	FWxxSLRux1R3.ma	1.17459	79.7644	21.1327	60.2619	8.91665	8.01411	9.59553	4.01718	78.938	R	-0.1934	11.4965	-7.98889	-11.0298	2.51181	-16.0881	-0.288231	-18.1671	211.496	188.97	83.9119	U	8.93109	2.14407	4.0987	2.0812	1.76002	5.35421	768.662	2597.71
F	R	FWxxSLRux1R3.ma	1.17756	65.5235	25.3705	60.1125	10.4405	6.98394	9.49095	4.01718	80.499	R	1.4123	8.91056	-20.27	-43.5891	6.80716	-4.10866	2.42849	-19.8874	208.911	156.411	95.8913	U	8.09466	2.24431	4.09622	1.94361	1.7552	5.34191	939.008	1956.14
F	R	FWxxSLRux1R3.ma	1.23862	108.366	35.1607	61.3122	8.32652	9.34997	7.95665	4.01718	79.6213	R	-15.8918	14.7199	-21.7006	15.9075	5.82413	-1.32531	0.264376	-16.0203	214.72	215.907	98.6747	U	10.4099	2.43509	4.11598	2.23537	1.67951	5.36933	980.186	3172.5
F	R	FWxxSLRux1R3.ma	1.16127		25.278	58.2322	8.04126	6.80732	11.6374	4.01718	79.7428	R		8.66395	-7.09324		9.15515	-14.2847	0.946264		208.664		85.7153	U		2.24226	4.06444	1.918	1.84699	5.34073	793.575
F	R	FWxxSLRux1R3.ma	1.14398	73.9082	20.7541	46.938	7.99559	14.1251	9.71155	4.01718	84.4051	R		2.88308	-9.88857		4.8895	-4.3856	0.237569	-22.6913	202.883		95.6144	U	8.59699	2.1344	3.84883	2.64795	1.76531	5.31263	934.943
F	R	FWxxSLRux1R3.ma	1.15861	66.6509	16.104	55.5737	8.38754	8.69388	6.82818	4.01718	80.0281	R	8.6179	4.74905	-11.3795	2.28705	1.08583	-9.41207	-1.11246	-8.38775	204.749	202.287	90.5879	U	8.164	2.00324	4.01771	2.16262	1.6165	5.32179	862.195	2877.08
F	R	FWxxSLRux1R3.ma	1.16492	98.4797	20.4285	53.3801	7.9522	7.6143	6.52758	4.01718	79.3855	R	-21.2737	5.47625	-13.7342	-9.83883	-0.0896832	4.78655	-0.264721	-2.70404	205.476	190.161	104.787	U	9.92369	2.12598	3.97744	2.03003	1.59841	5.32533	1072.65	2622.3
F	R	FWxxSLRux1R3.ma	1.1423	79.2909	29.7666	51.8618	7.33832	8.22787	8.4662	4.01718	80.7613	R	1.8696	8.09826	-5.82237	-10.9369	9.11014	-8.67298	-1.4538	-12.7296	208.098	189.063	91.327	U	8.90454	2.33578	3.94858	2.10753	1.70578	5.33801	872.768	2599.62
F	R	FWxxSLRux1R3.ma	1.15007	108.246	20.7268	57.7343	7.24838	6.15803	9.2456	4.01718	80.5242	R	14.2329	10.1999	-9.72805	-13.6625	2.49174	-13.7809	0.251726	-20.661	210.2	186.338	86.2191	U	10.4041	2.1337	4.05585	1.81776	1.74375	5.34806	800.581	2543.61
F	R	FWxxSLRux1R3.ma	1.09803	79.4682	20.8396	51.3344				4.01718		R		8.51152	-16.5211		3.40783	-7.36771	0.343797	-17.014	208.512		92.6323	U	8.91449	2.1366	3.93836			5.33999	891.546
F	R	FWxxSLRux1R3.ma	1.16555	105.774	29.7186	57.9171	7.73012	8.62124	8.7036	4.01718	79.6159	R	-16.5233	5.68652	-25.4643	22.3407	11.6965	0.933796	-0.388635	-12.1275	205.687	222.341	100.934	U	10.2847	2.33484	4.05901	2.15423	1.71761	5.32635	1014.04	3315.34
F	R	FWxxSLRux1R3.ma	1.09257		23.2253	53.9987	6.60565	7.20676	9.68948	4.01718	78.7692	R		9.97475	-11.4043		3.70837	-10.4303	1.99142		209.975		89.5697	U		2.19528	3.98896	1.97502	1.76431	5.34699	847.699
J	R	JWxxSLRLx1R4.ma	1.2856	119.142	34.0868	52.0726				3.92821		L	46.0576	8.37124	-0.512925	34.2199	16.1682	9.6011	1.79553	9.60127	208.371	234.22	109.601	L	10.9152	2.41628	3.95264			5.33932	1147.42	3584.56
J	R	JWxxSLRLx1R4.ma	1.26487	134.318	21.1606	50.2257	9.95702	6.72742	8.44256	3.92821	83.0054	L	62.4076	1.54563	4.07542	25.5293	-7.57156	15.3573	0.615899	5.00186	201.546	225.529	115.357	L	11.5896	2.14478	3.91653	1.90619	1.70458	5.30602	1238.99	3386.92
J	R	JWxxSLRLx1R4.ma	1.26554	143.315	16.2535	58.6296	8.94403	8.80315	8.24279	3.92821	82.1414	L	59.0992		6.17102	29.5205		2.63993	1.00697	5.69152		229.52	102.64	L	11.9714	2.00788	4.07124	2.17511	1.69441		1039.86	3477.22
J	R	JWxxSLRLx1R4.ma	1.1837		29.4499	54.2416	10.1973	8.15471	6.42719	3.92821	83.0389	L			12.1809			7.74566	0.832262				107.746	L		2.32954	3.99345	2.0986	1.59223		1118.41
J	R	JWxxSLRLx1R4.ma	1.18857			51.8093	9.46904			3.92821		L			2.91012			18.6472					118.647	L			3.94757				1292.37
J	R	JWxxSLRLx1R4.ma	1.2385	132.199	15.5006	58.2867	8.75564	6.30943	9.14245	3.92821	83.0379	L	44.3348		6.17815	49.1914		7.15765	0.275942	4.84647		249.191	107.158	L	11.4978	1.98421	4.06537	1.84205	1.73886		1109.26	3933.69
J	R	JWxxSLRLx1R4.ma	1.24057	126.516	16.409	58.4548				3.92821		L	50.322		-2.36846	16.1726		11.322	0.441612	9.3945		216.173	111.322	L	11.2479	2.01266	4.06825				1174.55	3178.34
J	R	JWxxSLRLx1R4.ma	1.19396	104.368	17.4863	61.4275	11.6191	8.64371	8.23677	3.92821	83.3217	L	9.13471	1.42727	14.4255	31.5514	4.55746	11.4122	0.240255	10.9068	201.427	231.551	111.412	L	10.2161	2.04491	4.11786	2.15683	1.6941	5.30543	1175.98	3523.48
J	R	JWxxSLRLx1R4.ma	1.21869	107.476	24.2577	60.5605	8.50685	6.11172	11.4935	3.92821	82.4388	L	24.8793		20.5369	6.80735		6.29218	1.11657	8.0199		206.807	106.292	L	10.3671	2.21928	4.10364	1.81021	1.84125		1095.85	2974.05
J	R	JWxxSLRLx1R4.ma	1.22596	139.281	16.5318	57.7937	10.2017	5.58481	8.47172	3.92821	82.8231	L		-3.49912	13.8321		0.0951321	10.01	1.28517	6.89131	196.501		110.01	L	11.8018	2.01642	4.05688	1.72005	1.70605	5.28067	1153.85
J	R	JWxxSLRLx1R4.ma	1.23523	93.8774		67.0967	9.40996			3.92821		L	30.0454		14.2678	0.747348		14.4684				200.747	114.468	L	9.68904		4.20614				1224.7	2844.3
J	R	JWxxSLRLx1R4.ma	1.21499	108.228	18.4742	57.7809	8.41707	6.77126	9.87714	3.92821	82.2992	L			10.093			7.57516	1.69611	7.59194			107.575	L	10.4032	2.0732	4.05666	1.91269	1.77279		1115.75
J	R	JWxxSLRLx1R4.ma	1.1898	122.223		55.4684	8.43039			3.92821		L			5.01633			5.76051					105.761	L	11.0554		4.01581				1087.64
J	R	JWxxSLRLx1R4.ma	1.16163			53.0581	7.15499			3.92821		L			7.36526			7.81974					107.82	L			3.97139				1119.56
J	R	JWxxSLRLx1R4.ma	1.18586		20.4773	57.3718	9.39821	9.03761	9.84776	3.92821	83.0523	L		4.1956	12.5481		-0.753576	10.9207	1.23722		204.196		110.921	L		2.12725	4.04955	2.20139	1.77147	5.31908	1168.2
J	R	JWxxSLRLx1R4.ma	1.17894	120.32		57.9955				3.92821		L	13.2716		18.9822	41.2935		10.3623				241.293	110.362	L	10.9691		4.06036				1159.39	3748.16
J	R	JWxxSLRLx1R4.ma	1.20796	117.123		61.0993	9.52888			3.92821		L	17.4428		21.8343	33.4094		1.65862				233.409	101.659	L	10.8224		4.1125				1024.98	3565.97
J	R	JWxxSLRLx1R4.ma	1.12016	107.953	23.9171	58.1239	9.2193	8.51822	9.64891	3.92821	82.8644	L			13.1712			16.8856	1.37929	6.77061			116.886	L	10.3901	2.21145	4.06258	2.14221	1.76246		1263.69
J	R	JWxxSLRLx1R4.ma	1.16498	158.356	20.923	61.8716	8.4003	8.63947	8.63383	3.92821	82.1825	L		-13.5618	19.7298		-8.19891	8.01653	2.59556	10.1094	186.438		108.017	L	12.5839	2.13873	4.12506	2.15634	1.71416	5.2281	1122.63
J	R	JWxxSLRLx1R4.ma	1.15273	126.21	24.2424	57.5213	6.7179	8.30359	9.67487	3.92821	83.0413	L	31.997		10.4537	49.4704		8.15808	0.881077	3.22098		249.47	108.158	L	11.2343	2.21893	4.05216	2.11669	1.76365		1124.83	3940.29
J	R	JWxxSLRLx1R4.ma	1.17979	117.711	19.5745	50.3819	7.84703	7.80206	8.75145	3.92821	82.3011	L	42.3926	-9.46016	3.92494	9.78758	-4.78673	10.4489	0.725942	8.56736	190.54	209.788	110.449	L	10.8495	2.1034	3.91963	2.05439	1.71997	5.24986	1160.76	3038.57
J	R	JWxxSLRLx1R4.ma	1.17171	134.379		56.7426	8.97623			3.92821		L	63.6343		9.86236	2.17497		3.98475				202.175	103.985	L	11.5922		4.03853				1060.36	2874.69
C	L	CWxxSRLNx1L4.ma	1.2482	61.2396	15.0964	62.7118	4.81499	9.08525	6.82458	4.04028	89.3914	L	-24.0149		6.6604	2.61869		-3.64015	-0.682614	17.0697		202.619	96.3598	N	7.82557	1.97114	4.13855	2.20665	1.61629		945.898	2884.16
C	L	CWxxSRLNx1L4.ma	1.24809	75.3645	17.2795	63.0065	7.27996	9.29034	5.74322	4.04028	88.3915	L	-28.534	0.688579	11.743	31.9948	-13.3577	-9.11656	-0.728215	15.0645	200.689	231.995	90.8834	N	8.68127	2.03884	4.14324	2.22898	1.54806	5.30175	866.417	3533.6
C	L	CWxxSRLNx1L4.ma	1.27046	69.3533	18.3448	54.1724	4.16698	7.45974	6.66146	4.04028	88.7271	L	-27.6727	9.73379	4.13775	-25.2916	-5.02409	-7.06055	-2.10772	16.4485	209.734	174.708	92.9395	N	8.32786	2.06956	3.99217	2.00952	1.60654	5.34584	895.984	2309.25
C	L	CWxxSRLNx1L4.ma	1.20963	68.8442	16.1699	50.3559	7.3388	6.9685	9.95624	4.04028	89.8044	L	-39.2464		3.45212	2.58695		-8.65165	0.629067	12.272		202.587	91.3484	N	8.29724	2.00529	3.91912	1.9414	1.77633		873.074	2883.48
C	L	CWxxSRLNx1L4.ma	1.24059	73.9798	26.7159	56.8042	7.3192	7.48874	8.32686	4.04028	89.7608	L	-31.2758	9.50293	6.56234	-17.7741	7.64359	-1.88168	-2.03152	14.9291	209.503	182.226	98.1183	N	8.60115	2.27349	4.03961	2.0134	1.69871	5.34474	971.908	2459.89
C	L	CWxxSRLNx1L4.ma	1.26678	73.3218	19.0805	54.3684				4.04028		L			8.89904			-0.42773	0.334786	10.6922			99.5723	N	8.56281	2.09001	3.99578				993.591
C	L	CWxxSRLNx1L4.ma	1.19826	67.1467	26.8361	53.2103	6.04827	6.93801	6.82251	4.04028	89.0948	L	-18.8741		7.01532	10.2692		-3.80105	-1.64609	17.5015		210.269	96.199	N	8.19431	2.27604	3.97425	1.93702	1.61617		943.53	3049.04
C	L	CWxxSRLNx1L4.ma	1.26759	79.3866	24.1084	54.1166	6.84996	7.21555	7.95979	4.04028	89.3082	L	-38.0415	3.38311	1.91292	-20.15	-4.06378	-2.66213	-0.491351	11.4011	203.383	179.85	97.3379	N	8.90991	2.21586	3.99114	1.97624	1.67968	5.31509	960.335	2411.93
C	L	CWxxSRLNx1L4.ma	1.18225	41.7589	15.4316	55.1358				4.04028		L	-8.50744		14.2721	15.8702		-7.51772	-1.13139	18.5269		215.87	92.4823	N	6.46211	1.982	4.0098				889.381	3171.68
C	L	CWxxSRLNx1L4.ma	1.21805	73.3937	14.7439	50.0912	7.07344	7.12796	8.86592	4.04028	89.7996	L			-6.77761			0.187271	-1.50307	15.2101			100.187	N	8.56701	1.95954	3.91384	1.96403	1.72556		1002.81
C	L	CWxxSRLNx1L4.ma	1.21874	94.2338	27.2327	48.4494	6.69501	7.45063	7.04601	4.04028	89.6805	L	-50.7267		-2.56532	30.3669		0.434562	-0.725753	12.4671		230.367	100.435	N	9.70741	2.2844	3.88052	2.0083	1.62924		1006.53	3496.47
C	L	CWxxSRLNx1L4.ma	1.24201	71.4629	19.928	58.6932	5.49361	7.49935	7.0408	4.04028	89.9152	L	-37.6288		8.37508	-16.9152		-3.87397	0.489349	12.8203		183.085	96.126	N	8.45357	2.11284	4.07232	2.01482	1.62894		942.457	2477.3
C	L	CWxxSRLNx1L4.ma	1.178	68.4247	16.6211	56.191	6.57157	7.55189	6.38697	4.04028	89.0266	L	-43.4555	-4.40351	11.5223	11.3816	-12.7998	-7.1284	-0.720728	17.3959	195.596	211.382	92.8716	N	8.27192	2.01913	4.02876	2.0218	1.58973	5.27605	895.003	3073.27
C	L	CWxxSRLNx1L4.ma	1.19722	81.7201	15.6099	53.2254	7.97955	7.11204	8.72747	4.04028	88.6107	L	-44.1984		3.64165	22.012		-4.6316	-0.661113	17.9561		222.012	95.3684	N	9.03992	1.9877	3.97454	1.96179	1.71879		931.337	3307.99
C	L	CWxxSRLNx1L4.ma	1.19034	62.5206	21.5788	51.2253	5.44114	7.96008	9.6459	4.04028	88.9916	L	-28.1151	1.1743	5.05627	4.72478	11.8163	-5.43368	0.40538	12.7612	201.174	204.725	94.5663	N	7.90699	2.1553	3.93623	2.07444	1.76232	5.30417	919.612	2929.24
C	L	CWxxSRLNx1L4.ma	1.16301	66.4301	14.6339	50.7208	5.78061	7.81515	7.13214	4.04028	89.5331	L	-56.9311		6.80922	-11.3061		-3.86275	0.0146027	16.4223		188.694	96.1373	N	8.15047	1.95587	3.92634	2.05606	1.6342		942.622	2592.01
C	L	CWxxSRLNx1L4.ma	1.19452	66.2386	19.1087	54.7229	5.25566	7.94537	7.07068	4.04028	88.9874	L	69.9097		0.670213	-11.6802		-6.9611	-2.99124	16.0452		188.32	93.0389	N	8.13871	2.09078	4.00228	2.07259	1.63067		897.422	2584.31
C	L	CWxxSRLNx1L4.ma	1.16332	76.3856		47.9071	6.82096			4.04028		L	-38.2744		11.6243	17.9695		-4.88036				217.969	95.1196	N	8.73989		3.86926				927.695	3218.06
C	L	CWxxSRLNx1L4.ma	1.17398	45.339	18.6485	48.0184	6.83814	7.22059	8.323	4.04028	88.8612	L	-28.4888		7.81274	-1.08003		-4.46313	0.817423	18.113		198.92	95.5369	N	6.73343	2.07807	3.87159	1.97694	1.69852		933.806	2805.55
C	L	CWxxSRLNx1L4.ma	1.18728	67.4274	20.467	46.8406	5.94969	7.33345	7.30565	4.04028	89.5623	L	-40.0522		3.45312	5.76822		-2.18352	-1.55275	13.9498		205.768	97.8165	N	8.21142	2.12698	3.84675	1.99245	1.64405		967.427	2951.67
C	L	CWxxSRLNx1L4.ma	1.15515	48.0482	18.7045	46.6414	5.03146	8.80521	6.98941	4.04028	89.7053	L	-28.7831		10.479	2.76285		-2.0121	0.734944	10.4396		202.763	97.9879	N	6.93168	2.07963	3.84249	2.17534	1.62596		969.971	2887.24
I	L	IWTxLxxUx1W.mat	1.33439	102.559	21.2944	51.0347	8.171	7.75954	6.78818	4.12581	64.6518	R	-6.13648	-0.923989	-1.57589	-3.18705	-4.19957	1.4641	-0.629577	6.63641	199.076	196.813	101.464	U	10.1271	2.14816	3.93251	2.04892	1.61413	5.29369	1022.04	2761.09
I	L	IWTxLxxUx1W.mat	1.33558	114.18	20.4903	55.9363	10.648	7.74426	5.04141	4.12581	62.8535	R	15.9328	3.80161	-4.68996	17.3609	-4.52839	-1.7234	-1.60908	8.95898	203.802	217.361	98.2766	U	10.6855	2.12759	4.02421	2.04695	1.49844	5.31715	974.261	3204.59
I	L	IWTxLxxUx1W.mat	1.28624	97.3078	22.6068	49.4992	10.4382	6.71072	6.34041	4.12581	63.76	R	6.63185	0.574967	-8.57939	13.3697	-13.1603	2.0725	-1.16113	12.649	200.575	213.37	102.072	U	9.86447	2.18052	3.90196	1.90371	1.58683	5.30119	1031.25	3116.73
I	L	IWTxLxxUx1W.mat	1.31547	105.109	21.9863	55.1348	12.3279	8.40447	7.03396	4.12581	63.9322	R	6.46216	6.19786	-0.577596	29.4128	-4.8479	-3.57183	-1.71892	8.63301	206.198	229.413	96.4282	U	10.2522	2.1654	4.00978	2.12876	1.62855	5.32884	946.904	3474.77
I	L	IWTxLxxUx1W.mat	1.25449	92.7924	20.378	48.4466	10.4364	7.72128	6.70296	4.12581	64.4562	R	1.9404	2.09688	-10.521	0.126434	-7.07768	4.17818	-0.840167	14.0341	202.097	200.126	104.178	U	9.63288	2.12466	3.88046	2.04398	1.60904	5.30875	1063.32	2831.11
I	L	IWTxLxxUx1W.mat	1.32822	98.7846	19.7933	60.0612	9.63233	8.43306	5.7002	4.12581	63.7945	R	-1.96465	2.68125	-2.68558	7.43035	-9.39316	3.77594	-1.05081	8.75755	202.681	207.43	103.776	U	9.93904	2.10926	4.09536	2.13216	1.54516	5.31163	1057.17	2987.5
I	L	IWTxLxxUx1W.mat	1.2508	88.4632	25.4575	47.9146	12.7771	6.70519	7.51116	4.12581	63.9203	R	2.7297	5.94554	-2.09435	18.3578	-6.60304	-4.31682	0.108533	15.9825	205.946	218.358	95.6832	U	9.40549	2.24623	3.86942	1.90288	1.65549	5.32761	935.952	3226.66
I	L	IWTxLxxUx1W.mat	1.29794	97.4274	23.6965	57.0332	11.235	7.05223	7.63019	4.12581	64.2759	R	-17.0423	5.41416	-11.699	-10.0177	-3.88799	3.94989	-0.066595	8.13847	205.414	189.982	103.95	U	9.87053	2.20633	4.04363	1.95334	1.66201	5.32503	1059.83	2618.6
I	L	IWTxLxxUx1W.mat	1.30843	103.965	22.033	52.8996	11.1684	7.35121	7.44817	4.12581	63.4733	R	18.6894	5.27578	-8.48162	4.54425	-5.71482	-0.284903	-0.961581	8.63124	205.276	204.544	99.7151	U	10.1963	2.16655	3.9684	1.99487	1.65201	5.32435	995.729	2925.37
I	L	IWTxLxxUx1W.mat	1.27241	97.1579	22.2041	52.1468	13.0139	11.025	11.1459	4.12581	65.4403	R	-15.4675	3.80042	-9.17966	-14.2172	-4.08059	-0.688924	-0.225818	13.0846	203.8	185.783	99.3111	U	9.85687	2.17074	3.95406	2.40016	1.82717	5.31714	989.684	2532.26
I	L	IWTxLxxUx1W.mat	1.27554	124.831	22.8776	47.7155	11.5148	6.3626	5.77186	4.12581	62.7902	R	8.40737	2.78319	-7.84542	-29.9832	-2.11805	0.464025	0.305544	10.8197	202.783	170.017	100.464	U	11.1728	2.18702	3.86526	1.85044	1.54999	5.31214	1006.97	2216.86
I	L	IWTxLxxUx1W.mat	1.30602	123.104	24.6425	57.1321	14.0049	7.43766	7.88098	4.12581	63.9186	R	13.4727	-1.79198	-15.2175	39.5824	-1.92891	0.386492	-0.505904	10.2698	198.208	239.582	100.386	U	11.0952	2.22803	4.04537	2.00656	1.6755	5.28932	1005.8	3708.36
I	L	IWTxLxxUx1W.mat	1.22773	86.4972	23.7923	44.548	12.6856	7.40979	8.41762	4.12581	62.9825	R	-3.26627	6.17675	-0.626606	7.90629	-7.44897	-7.00766	-0.44729	13.4419	206.177	207.906	92.9923	U	9.30039	2.20856	3.79657	2.0028	1.70332	5.32873	896.749	2997.79
I	L	IWTxLxxUx1W.mat	1.23505	98.3227	21.2754	48.0586	10.6666	7.89773	6.68532	4.12581	63.7207	R	15.0688	3.10397	-3.79097	-27.5592	-1.59707	-8.52185	-0.29963	9.3812	203.104	172.441	91.4782	U	9.91578	2.14768	3.87242	2.06658	1.60798	5.31372	874.936	2264.44
I	L	IWTxLxxUx1W.mat	1.22241	82.3414	18.5408	42.5761	8.28242	6.7034	7.66548	4.12581	63.9077	R	3.98608	2.13706	-5.13573	-0.241257	-4.98657	-1.11721	-0.0942189	12.8512	202.137	199.759	98.8828	U	9.07422	2.07507	3.75129	1.90262	1.66393	5.30895	983.289	2823.31
I	L	IWTxLxxUx1W.mat	1.26704	102.93	26.0372	51.5047	11.9114	6.49578	7.16924	4.12581	64.1971	R	-1.63715	7.92435	-9.76003	20.765	-4.41501	3.44265	-1.17312	9.22359	207.924	220.765	103.443	U	10.1454	2.25891	3.94167	1.87115	1.63632	5.33717	1052.08	3280.16
I	L	IWTxLxxUx1W.mat	1.206	91.8555	21.5921	47.717	11.1289	7.26037	7.12847	4.12581	64.014	R	-10.934	5.48214	-10.6456	6.5866	-7.50815	3.76802	-0.930085	12.9482	205.482	206.587	103.768	U	9.58413	2.15563	3.86529	1.98243	1.63399	5.32536	1057.05	2969.29
I	L	IWTxLxxUx1W.mat	1.28299	109.685	22.2635	58.0219	8.99332	7.98364	6.63238	4.12581	63.5926	R	0.0622833	3.7422	-3.17301	38.1841	-9.93827	-1.42357	-2.79274	11.2127	203.742	238.184	98.5764	U	10.4731	2.17219	4.06082	2.07739	1.60479	5.31686	978.723	3675.95
I	L	IWTxLxxUx1W.mat	1.18869	100.778	21.3599	51.5464	8.41837	7.09333	6.80232	4.12581	64.1996	R	-16.9963	7.51625	-6.34879	6.76602	-8.62503	-7.71222	-0.588025	9.68877	207.516	206.766	92.2878	U	10.0388	2.14981	3.94248	1.95916	1.61497	5.33521	886.577	2973.16
I	L	IWTxLxxUx1W.mat	1.20041	68.5922	28.8908	51.8708	10.4369	8.17701	8.3951	4.12581	64.127	R	-2.9352	11.149	6.58755	12.9881	-4.15035	-7.63361	-0.664863	13.4765	211.149	212.988	92.3664	U	8.28204	2.31841	3.94876	2.10133	1.70218	5.35256	887.71	3108.37
I	L	IWTxLxxUx1W.mat	1.2383	89.2134	26.1107	48.6908	11.0322	7.06689	6.92645	4.12581	62.9764	R	-5.08399	6.73948	-5.15072	-23.2263	-3.51515	1.08363	0.524302	11.8164	206.739	176.774	101.084	U	9.44529	2.2605	3.88549	1.95542	1.62229	5.33146	1016.3	2350.32
I	L	IWTxLxxUx1W.mat	1.21873	82.823	21.6912	50.1713				4.12581		R	-5.72285	0.386898	-19.9637	8.17449	-1.52235	2.4259	-1.12353	13.0018	200.387	208.174	102.426	U	9.10071	2.1581	3.91544			5.30025	1036.61	3003.59
I	L	IWTxLxxUx1W.mat	1.21878	104.748	20.0511	45.155	10.2658	6.54233	7.86634	4.12581	63.7448	R	-32.9871	1.36272	-7.45284	-4.25281	-4.20647	0.780415	-0.105428	8.62297	201.363	195.747	100.78	U	10.2346	2.11609	3.8101	1.87829	1.67472	5.30511	1011.73	2738.69
I	L	IWTxLxxUx1W.mat	1.22113	86.7248	25.0573	48.5602	12.4744	8.95919	6.45617	4.12581	64.0207	R	15.0445	7.04352	-2.6051	-4.50784	-8.93076	0.54005	-1.08046	13.7362	207.044	195.492	100.54	U	9.31262	2.23735	3.8828	2.19268	1.59402	5.33293	1008.11	2733.34
I	L	IWTxLxxUx1W.mat	1.23567	102.814	24.7775	53.2608	12.5816	8.22115	7.02791	4.12581	63.8749	R	19.4065	5.5115	-4.83746	32.671	-4.79576	-8.15811	-3.31954	12.8871	205.512	232.671	91.8419	U	10.1397	2.23108	3.9752	2.10671	1.6282	5.3255	880.159	3549.06
I	L	IWTxLxxUx1W.mat	1.17255	72.1845	17.5728	46.796	9.12603	9.98484	9.1139	4.12581	64.2851	R	17.6096	1.50984	-6.45366	9.95596	-4.3313	-9.15028	-0.883222	10.5282	201.51	209.956	90.8497	U	8.49615	2.04744	3.8458	2.30107	1.7375	5.30584	865.935	3042.23
I	L	IWTxLxxUx1W.mat	1.19282	97.0255	22.9816	46.1828	9.71932	7.50024	6.13451	4.12581	62.9724	R	-12.5572	8.48284	-6.04045	6.5305	-7.95649	-3.9645	-0.525177	12.5272	208.483	206.53	96.0355	U	9.85015	2.1895	3.83261	2.01493	1.57378	5.33986	941.126	2968.08
I	L	IWTxLxxUx1W.mat	1.14906	83.3816	21.9718	44.1428	9.98807	7.72332	6.80578	4.12581	63.0263	R	7.42554	4.48927	-7.9449	8.97221	-9.67612	-3.86859	-0.691126	11.1336	204.489	208.972	96.1314	U	9.13135	2.16504	3.78743	2.04424	1.61517	5.32052	942.536	3020.88
I	L	IWTxLxxUx1W.mat	1.13346	80.1421	15.4878	49.3448	9.78579	8.23412	6.99962	4.12581	63.9314	R	10.7822	2.63074	-8.97731	21.1657	-8.02619	-4.38209	-0.243937	9.86339	202.631	221.166	95.6179	U	8.95221	1.9838	3.89883	2.10829	1.62655	5.31139	934.994	3289.1
I	L	IWxxLRSux1L3.ma	1.16105	93.458	22.349	47.3834	9.11224	7.14259	8.47781	4.09031	63.5888	R	6.01913	5.43157	-4.4198	-40.3463	2.25125	-6.39488	0.467534	1.91875	205.432	159.654	93.6051	U	9.66737	2.17428	3.85827	1.96608	1.70636	5.32511	905.627	2017.29
I	L	IWxxLRSux1L3.ma	1.08113	77.4784	20.9194	35.3299	9.36489	7.36709	4.87754	4.09031	60.8886	R	-2.95078	6.7996	-8.89829	-4.58013	-6.26816	1.74014	0.180769	3.41599	206.8	195.42	101.74	U	8.80218	2.13864	3.56473	1.99702	1.48611	5.33175	1026.22	2731.83
I	L	IWxxLRSux1L3.ma	1.10272	89.078	21.7322	41.0518	11.6412	6.31446	5.27434	4.09031	62.7259	R	16.3549	8.48403	-10.3304	8.44764	-6.56691	1.33759	-1.22215	5.39494	208.484	208.448	101.338	U	9.43811	2.15912	3.71483	1.84284	1.51545	5.33986	1020.13	3009.51
I	L	IWxxLRSux1L3.ma	1.11537	70.5334	20.5218	40.0387	8.26989	6.36027	6.61903	4.09031	63.2415	R	2.00612	11.064	-8.67863	-2.55559	0.695965	-2.83258	-0.60618	4.32207	211.064	197.444	97.1674	U	8.39841	2.1284	3.68985	1.85007	1.60398	5.35216	957.814	2774.39
I	L	IWxxLRSux1L3.ma	1.13801	118.426	24.3279	43.8814	12.313	7.41901	5.0521	4.09031	63.3155	R	-7.28994	14.1691	-1.45961	35.5044	-7.1363	2.08134	-1.0243	-1.07546	214.169	235.504	102.081	U	10.8824	2.22089	3.78149	2.00405	1.49923	5.36677	1031.38	3614.09
I	L	IWxxLRSux1L3.ma	1.16757	72.9288	24.815	49.4316	9.34741	8.11796	4.93719	4.09031	63.3581	R	-8.80935	12.3543	-9.12524	0.732947	-1.64135	2.52163	-0.423705	4.85905	212.354	200.733	102.522	U	8.53984	2.23192	3.90059	2.09408	1.49063	5.35826	1038.06	2843.99
I	L	IWxxLRSux1L3.ma	1.09475	104.643	22.0356	42.7506	9.12259	6.98184	5.80368	4.09031	63.1151	R	60.5211	5.72052	-9.1833	6.28521	-12.2315	1.29494	-1.59976	5.67854	205.721	206.285	101.295	U	10.2295	2.16661	3.75538	1.94331	1.55212	5.32652	1019.49	2962.8
I	L	IWxxLRSux1L3.ma	1.08208	90.4334	16.9584	41.0773	8.47875	7.47805	5.47491	4.09031	63.3164	R	22.8815	9.6079	-5.49353	-8.19915	-0.48446	3.2413	-0.613177	2.8503	209.608	191.801	103.241	U	9.50965	2.0293	3.71546	2.01197	1.52966	5.34524	1049.01	2656.29
I	L	IWxxLRSux1L3.ma	1.07641	87.3139	18.0446	39.995	8.86391	8.16364	5.69634	4.09031	63.8132	R	30.555	3.6865	-6.95741	3.99566	-10.8904	-0.399016	-0.725241	3.39639	203.686	203.996	99.601	U	9.34419	2.06104	3.68876	2.09969	1.5449	5.31658	994.021	2913.61
I	L	IWxxLRSux1L3.ma	1.05961	89.8803	13.8459	43.2955	9.04361	7.31558	5.55252	4.09031	63.2774	R	18.81		-6.90459	-8.61519		1.73825	0.158911	2.29562		191.385	101.738	U	9.48052	1.92899	3.76805	1.99001	1.53505		1026.19	2647.65
I	L	IWxxLRSux1L3.ma	1.06771	71.0991	21.9603	37.973	8.11554	7.30961	6.86954	4.09031	63.0144	R	18.1616	12.6214	-3.27066	-8.09846	-0.156962	-4.81412	-0.249558	0.213889	212.621	191.902	95.1859	U	8.43203	2.16476	3.63687	1.98919	1.61894	5.35951	928.664	2658.38
I	L	IWxxLRSux1L3.ma	1.08329	60.9005	25.3826	36.0656	8.33005	8.59262	6.01495	4.09031	62.4436	R		-7.66316	-0.810903		-0.15871	3.37258	0.491294	-0.760706	192.337		103.373	U	7.80387	2.24457	3.58534	2.1509	1.56606	5.25925	1051.01
I	L	IWxxLRSux1L3.ma	1.10669	86.7545	24.273	43.7057	12.7136	5.90231	6.40071	4.09031	62.1549	R	28.1731	6.86205	-11.3352	10.1987	2.17858	1.74193	0.383117	5.60739	206.862	210.199	101.742	U	9.31421	2.21963	3.77748	1.77534	1.59059	5.33205	1026.24	3047.51
I	L	IWxxLRSux1L3.ma	1.0607	98.2083	20.6432	35.9021	9.40711	6.30906	6.4612	4.09031	62.7647	R	1.86539		-2.87291	31.8907		0.290388	-0.892383	-5.75618		231.891	100.29	U	9.91001	2.13154	3.58079	1.84199	1.59433		1004.36	3531.22
I	L	IWxxLRSux1L3.ma	1.0855	71.1999	30.0468	45.059	12.4569	15.3324	6.57611	4.09031	61.7324	R	-3.16737	8.35659	4.13328	27.1501	-5.49344	6.34513	1.42861	2.464	208.357	227.15	106.345	U	8.438	2.34126	3.80797	2.72997	1.60137	5.33925	1096.67	3423.49
I	L	IWxxLRSux1L3.ma	1.09935	61.4029	24.0077	39.1219	9.86036	7.13385	6.14704	4.09031	61.7944	R	-2.13453	7.20263	-3.19663	4.93595	-3.39731	-1.17159	0.0389859	2.44719	207.203	204.936	98.8284	U	7.836	2.21354	3.66668	1.96485	1.57459	5.3337	982.478	2933.78
I	L	IWxxLRSux1L3.ma	1.06695	84.7043	15.3758	38.1115	8.44396	7.82033	6.5654	4.09031	63.3121	R	23.2785	6.27557	3.80823	-5.93096	0.631304	-1.21737	0.17222	3.90758	206.276	194.069	98.7826	U	9.20349	1.9802	3.64052	2.05673	1.60072	5.32921	981.795	2703.55
I	L	IWxxLRSux1L3.ma	1.0098	80.8865	16.8156	33.6086	10.75	7.95127	6.66202	4.09031	62.7111	R	31.4636	3.32103	-0.942536	-2.51761	-4.32358	-5.51773	1.01832	1.85063	203.321	197.482	94.4823	U	8.99369	2.02501	3.51478	2.07333	1.60658	5.31479	918.386	2775.19
I	L	IWxxLRSux1L3.ma	1.04758	70.9857	17.3624	41.3655	11.9805	7.55174	7.32019	4.09031	63.4715	R	-3.56864	7.21698	-6.10579	10.4579	-5.51105	2.27404	-0.0400597	0.870264	207.217	210.458	102.274	U	8.4253	2.04128	3.72245	2.02178	1.64487	5.33377	1034.3	3053.15
I	L	IWxxLRSux1L3.ma	1.06928	72.0895	23.3883	40.3799	11.454	7.68696	6.37156	4.09031	62.6579	R	-6.76902	7.67071	0.792128	2.44799	-4.59679	-2.24438	0.0197768	1.94255	207.671	202.448	97.7556	U	8.49055	2.19912	3.69833	2.03953	1.58877	5.33595	966.524	2880.52
I	L	IWxxLRSux1L3.ma	1.0344	89.0213	23.9006	39.9835	8.39848	9.01728	5.42541	4.09031	62.9655	R	31.8339	8.13879	-3.02841	-32.8783	-10.7522	-1.22225	-0.353268	-0.973868	208.139	167.122	98.7778	U	9.43511	2.21107	3.68847	2.19914	1.52619	5.33821	981.722	2160.48
I	L	IWxxLRSux1L3.ma	1.02376	83.8303	15.2084	43.4095	9.58783	7.10891	5.57774	4.09031	62.6596	R	3.00897		-10.5396	-19.0957		0.127404	-0.571079	1.6685		180.904	100.127	U	9.15589	1.97479	3.77068	1.96135	1.53679		1001.91	2433.17
I	L	IWxxLRSux1L3.ma	1.0338	89.3144	21.3224	42.661	13.8379	7.21519	3.4799	4.09031	61.7688	R	-0.977363		-8.17522	44.9096		0.0878691	-0.652513	-0.0585443		244.91	100.088	U	9.45063	2.14886	3.75329	1.97619	1.36581		1001.32	3832.73
I	L	IWxxLRSux1L3.ma	0.995124	57.8801	15.6969	38.2199	11.2805	8.26952	6.90503	4.09031	63.5485	R		0.0640671	-3.75664		-2.43819	-2.39811	-0.0567599	-2.36402	200.064		97.6019	U	7.6079	1.99046	3.64336	2.11258	1.62103	5.29864	964.245
I	L	IWxxLRSux1L3.ma	1.02471	69.7265	19.9617	45.1452	9.89371	8.81212	7.00836	4.09031	63.3031	R	12.0563		-1.96753	-7.61571		5.13673	-2.30443	-4.84671		192.384	105.137	U	8.35024	2.11373	3.80988	2.17613	1.62706		1078.03	2668.42
C	R	CWxxSRLNx1R3.ma	1.22196	82.5585	18.5607	46.8284	4.81432	7.85797	6.44624	3.81736	89.8122	L	-34.7635		0.363271	-26.6692		4.65938	3.00468	14.0726		173.331	104.659	N	9.08617	2.07562	3.84649	2.06153	1.59341		1070.7	2281.99
C	R	CWxxSRLNx1R3.ma	1.23343	76.0521		51.2433				3.81736		L	-45.6425		10.4837	-1.84812		4.66761				198.152	104.668	N	8.72079		3.93658				1070.82	2789.31
C	R	CWxxSRLNx1R3.ma	1.25445	78.1681	14.0259	54.7636				3.81736		L	-23.8005	-4.51643	-2.29658	-41.5301	-4.83419	4.96698	2.24881	18.7773	195.484	158.47	104.967	N	8.84127	1.93523	4.00303			5.27548	1075.42	1994.9
C	R	CWxxSRLNx1R3.ma	1.25973	78.6293	18.104	55.9735				3.81736		L	14.2754		6.21538	-17.3993		4.77985	-0.398314	17.2964		182.601	104.78	N	8.86732	2.06274	4.02488				1072.55	2467.48
C	R	CWxxSRLNx1R3.ma	1.27244	74.0941	14.6555	58.9146	6.06285	7.18018	7.42546	3.81736	88.4117	L	-15.182		6.03804	-32.8516		10.0147	1.26763	10.0251		167.148	110.015	N	8.60779	1.95659	4.07609	1.97133	1.65075		1153.92	2160.99
C	R	CWxxSRLNx1R3.ma	1.30121	75.5325	22.6473	59.26	7.425	7.32804	9.859	3.81736	89.4216	L	-9.31922		-2.7754	17.1763		6.21817	1.39898	8.11133		217.176	106.218	N	8.69094	2.18149	4.08194	1.99171	1.77198		1094.71	3200.51
C	R	CWxxSRLNx1R3.ma	1.29061	73.4384	11.5401	59.9578	7.08435	6.95554	7.07757	3.81736	90.8901	L	12.6042		4.96308	-43.4394		-2.0483	-0.0991275	8.85973		156.561	97.9517	N	8.56962	1.84311	4.09364	1.93954	1.63106		969.433	1958.95
C	R	CWxxSRLNx1R3.ma	1.25694	63.5794	18.6874	50.0122	7.80236	30.8509	11.9009	3.81736	88.7595	L	22.7743	-10.1176	0.202412	8.41778	0.845283	6.8151	1.40366	16.0402	189.882	208.418	106.815	N	7.97367	2.07916	3.91227	3.42917	1.85736	5.2464	1103.95	3008.86
C	R	CWxxSRLNx1R3.ma	1.26195	75.3637	16.9239	59.1866	9.32522	7.37186	10.0512	3.81736	89.9873	L	-32.8165	5.82127	4.62379	-20.7166	11.4207	8.73297	1.73222	5.09915	205.821	179.283	108.733	N	8.68123	2.02827	4.08069	1.99767	1.78055	5.32701	1133.81	2400.55
C	R	CWxxSRLNx1R3.ma	1.18003	73.8103	18.8278	53.0515				3.81736		L	-24.9069		-2.93807	-43.1054		6.59645	0.972197	14.7825		156.895	106.596	N	8.59129	2.08305	3.97126				1100.56	1965.22
C	R	CWxxSRLNx1R3.ma	1.24908	72.6158	14.0331	59.6118	5.20011	7.43146	7.57471	3.81736	89.7121	L	-17.4401		-6.38239	-26.4655		13.2754	0.279107	14.9083		173.535	113.275	N	8.52149	1.93548	4.08785	2.00572	1.65898		1205.6	2286.01
C	R	CWxxSRLNx1R3.ma	1.21131	59.2755	14.849	47.9375	5.65307	7.40628	8.15024	3.81736	88.2485	L	-5.28259		0.924205	-19.0533		8.46793	0.831191	5.3974		180.947	108.468	N	7.69906	1.96302	3.8699	2.00233	1.68963		1129.67	2434.03
C	R	CWxxSRLNx1R3.ma	1.21609	57.636	28.0886	60.6501	7.8884	7.88905	6.48103	3.81736	88.4506	L	1.40462	-11.0565	-14.1371	-27.7802	19.0207	9.94758	0.890093	10.1675	188.944	172.22	109.948	N	7.59184	2.30215	4.10512	2.06548	1.59555	5.24145	1152.87	2260.08
C	R	CWxxSRLNx1R3.ma	1.20902	66.4932	19.8876	56.2638	6.0891	7.33053	7.62262	3.81736	89.877	L	-19.3571		-3.69885	-21.3308		14.2319	1.57955	11.63		178.669	114.232	N	8.15434	2.11176	4.03005	1.99205	1.6616		1220.9	2388.22
C	R	CWxxSRLNx1R3.ma	1.19844	81.1494	18.446	57.0012	6.8965	7.19293	6.82548	3.81736	89.8143	L	-21.5496	-6.16397	-8.17958	-51.4207	11.8788	11.4417	2.58135	15.4029	193.836	148.579	111.442	N	9.00829	2.07241	4.04307	1.9731	1.61634	5.26701	1176.45	1811.08
C	R	CWxxSRLNx1R3.ma	1.20862	73.4225	15.8487	47.9777	5.75584	7.74001	6.62458	3.81736	89.8678	L	-17.8235		-0.143069	-19.4801		9.21722	1.84744	11.9648		180.52	109.217	N	8.56869	1.99526	3.87074	2.0464	1.60431		1141.4	2425.42
C	R	CWxxSRLNx1R3.ma	1.15399	58.2703		45.2929	7.5656			3.81736		L	-10.8796		-1.1004	-36.6242		7.18116				163.376	107.181	N	7.6335		3.81315				1109.63	2088.24
C	R	CWxxSRLNx1R3.ma	1.18945	61.1025	19.4821	51.0534	5.54019	7.4989	7.01157	3.81736	88.4173	L	7.31281	-1.92181	-2.28138	-16.1015	13.9708	7.93297	0.562603	10.4383	198.078	183.898	107.933	N	7.81681	2.10092	3.93287	2.01476	1.62725	5.28866	1121.32	2493.83
C	R	CWxxSRLNx1R3.ma	1.24314	45.7591	28.9117	54.8184	8.15851	9.19506	10.6596	3.81736	91.5818	L	-13.1095		2.80399	-5.6324		8.3876	0.070607	8.00706		194.368	108.388	N	6.76455	2.31883	4.00403	2.21867	1.80691		1128.42	2709.79
C	R	CWxxSRLNx1R3.ma	1.17105	50.7332	14.3161	46.4224	5.78102	7.09009	9.15989	3.81736	90.4916	L	-6.71554	-5.57287	-3.22758	-22.6389	7.4472	7.93328	-0.210352	9.10155	194.427	177.361	107.933	N	7.12273	1.94516	3.83778	1.9587	1.73969	5.27006	1121.33	2362.04
C	R	CWxxSRLNx1R3.ma	1.18065	60.5192		50.0983	4.8969			3.81736		L	19.827		6.78811	-26.4733		-0.94744				173.527	99.0526	N	7.77941		3.91399				985.822	2285.86
C	R	CWxxSRLNx1R3.ma	1.19917	72.2656	13.1597	58.8289	7.27806	8.56361	9.53809	3.81736	91.1625	L	21.9615		-5.20052	-21.8332		8.81373	1.46038	7.63787		178.167	108.814	N	8.50092	1.90463	4.07463	2.14752	1.75738		1135.08	2378.15
C	R	CWxxSRLNx1R3.ma	1.17675	39.971	14.6797	48.3332	7.2631	7.0539	9.78788	3.81736	90.1401	L	-17.486		-1.35691	-3.02021		4.19837	1.06105	5.02762		196.98	104.198	N	6.32226	1.9574	3.87812	1.95358	1.76877		1063.63	2764.6
C	R	CWxxSRLNx1R3.ma	1.19639	67.4183	16.854	50.8692	7.12074	8.70473	10.6303	3.81736	90.0558	L	-40.2627		-8.49192	-6.4964		10.8388	1.09703	5.70164		193.504	110.839	N	8.21086	2.02617	3.92926	2.16387	1.80566		1166.91	2691.74
C	R	CWxxSRLNx1R3.ma	1.19912	54.6097	18.0766	58.1875	6.09465	8.02772	7.04106	3.81736	88.6672	L	-14.4546	-7.41702	-9.1984	-9.19766	11.451	13.9839	1.01052	11.4184	192.583	190.802	113.984	N	7.38984	2.06196	4.06367	2.0829	1.62896	5.26053	1216.93	2635.58
C	R	CWxxSRLNx1R3.ma	1.14573	53.5675	17.0479	46.2839				3.81736		L	-16.8797		-8.92026	-17.4613		13.6513	0.751808	5.83103		182.539	113.651	N	7.31898	2.03197	3.83479				1211.61	2466.22
C	R	CWxxSRLNx1R3.ma	1.19089	64.6947	10.8361	50.8635	6.27896	7.79014	7.74069	3.81736	90.2678	L	-30.7784		-2.86674	-18.6712		8.37149	0.508673	7.20142		181.329	108.371	N	8.0433	1.81434	3.92915	2.05286	1.668		1128.16	2441.74
C	R	CWxxSRLNx1R3.ma	1.17608	65.128	11.8325	48.2549	6.29169	6.74526	8.80093	3.81736	89.7143	L	-26.7725	4.14395	3.48011	-16.945	9.16117	4.23129	0.133709	7.72732	204.144	183.055	104.231	N	8.07019	1.85468	3.8765	1.90884	1.72239	5.31883	1064.14	2476.69
C	R	CWxxSRLNx1R3.ma	1.19124	65.8997	16.8673	50.6254	7.18068	7.37844	6.2549	3.81736	87.7839	L	3.63675	-6.12897	-1.99327	-45.0733	11.1103	6.96974	0.503348	14.3679	193.871	154.927	106.97	N	8.11787	2.02657	3.92445	1.99856	1.58145	5.26719	1106.35	1928.37
C	R	CWxxSRLNx1R3.ma	1.13551	55.5395	11.5663	47.466	4.17561	7.85954	6.97212	3.81736	89.024	L	8.46273	4.36258	8.24927	-34.6281	-2.4798	2.3271	-0.308278	11.8603	204.363	165.372	102.327	N	7.45248	1.84416	3.86001	2.06173	1.62495	5.3199	1035.11	2126.63
C	R	CWxxSRLNx1R3.ma	1.1687	48.5257	12.6856	45.8927	7.8665	7.11095	10.4015	3.81736	90.5201	L	-6.70541		-3.70159	1.64918		9.78468	0.180206	9.93233		201.649	109.785	N	6.96604	1.88724	3.8263	1.96164	1.79587		1150.3	2863.48
C	R	CWxxSRLNx1R3.ma	1.17302	69.2205	22.0445	51.7583	4.77651	8.28969	7.89372	3.81736	89.9869	L	-34.1637		0.194978	-17.8882		8.85646	0.55288	7.08943		182.112	108.856	N	8.31989	2.16683	3.94659	2.11501	1.67618		1135.75	2457.58
C	R	CWxxSRLNx1R3.ma	1.15748	57.3203	23.6178	50.2266	6.42015	7.45068	10.7941	3.81736	91.8514	L		6.99815	-2.49273		15.4317	5.4718	0.956548	7.82126	206.998		105.472	N	7.57102	2.2045	3.91654	2.00831	1.81258	5.33271	1083.19
C	R	CWxxSRLNx1R3.ma	1.15997	53.5144	13.5506	54.6248	6.34873	6.9042	8.32112	3.81736	88.102	L	-21.0224	-5.98459	-13.5832	-28.7177	5.62876	8.6836	0.880607	10.254	194.015	171.282	108.684	N	7.31535	1.91862	4.00049	1.93213	1.69842	5.26794	1133.04	2241.66
C	R	CWxxSRLNx1R3.ma	1.08944	57.5511	24.1162	44.6688	6.12034	7.96884	6.95279	3.81736	89.4608	L	-0.702334		-6.86166	-48.3192		7.84741	0.802497	12.6684		151.681	107.847	N	7.58624	2.21604	3.79928	2.07554	1.62383		1119.99	1868.08
I	R	IWTxRxxUx1W.mat	1.24152	101.709	16.3337	41.9035	9.17826	5.90516	6.61736	3.56211	64.7049	R	-26.0116	-2.21555	-3.96381	-7.16965	3.20743	1.61451	-0.745271	8.62102	197.784	192.83	101.615	U	10.0851	2.01035	3.73537	1.77583	1.60388	5.28718	1024.32	2677.71
I	R	IWTxRxxUx1W.mat	1.26309	118.876	25.7918	43.8632	10.4085	5.77603	7.579	3.56211	63.3797	R	-34.0546	-6.49124	-3.81581	-35.4018	1.36578	3.8679	-0.721479	14.6001	193.509	164.598	103.868	U	10.903	2.25357	3.78107	1.75372	1.65922	5.26532	1058.58	2111.73
I	R	IWTxRxxUx1W.mat	1.2888	140.264	21.2779	52.2636	10.8259	6.77673	8.06225	3.56211	64.6668	R	-43.4693		-0.135703	-68.7294		7.12052	-0.743949	14.0701		131.271	107.121	U	11.8433	2.14774	3.9563	1.91349	1.68505		1108.69	1504.01
I	R	IWTxRxxUx1W.mat	1.29564	113.185	20.5118	53.7823	11.4013	8.23259	5.82262	3.56211	63.971	R	-38.3238	-1.17452	-8.21398	-25.3755	-0.141844	-0.126435	0.583568	11.5053	198.825	174.625	99.8736	U	10.6388	2.12814	3.98494	2.1081	1.55339	5.29243	998.104	2307.59
I	R	IWTxRxxUx1W.mat	1.23954	94.9822	18.6693	49.4653				3.56211		R	-21.4352	-2.51296	-9.04334	-8.68599	-3.19542	0.610979	0.715411	8.11548	197.487	191.314	100.611	U	9.74588	2.07865	3.90127			5.28567	1009.18	2646.18
I	R	IWTxRxxUx1W.mat	1.26429	136.572	24.6235	48.6107	10.8489	6.54671	5.74199	3.56211	63.8185	R	-58.4374	-4.84683	-11.1369	-50.6105	4.86549	7.08209	-2.58313	9.96401	195.153	149.39	107.082	U	11.6864	2.2276	3.88384	1.87896	1.54798	5.27378	1108.09	1825.91
I	R	IWTxRxxUx1W.mat	1.21767	100.008	20.252	44.7647	10.8852	6.71196	4.83898	3.56211	64.3067	R	-15.1047	1.31449	-8.09182	-29.6689	-0.484999	1.18914	-0.253904	12.1574	201.314	170.331	101.189	U	10.0004	2.12137	3.80142	1.90389	1.48316	5.30487	1017.89	2223.01
I	R	IWTxRxxUx1W.mat	1.23276	98.5469	22.1438	44.3843	11.8992	6.63707	7.48717	3.56211	64.5394	R	-29.4746	-2.22067	0.0817975	-26.2019	-1.15109	0.618346	-0.430867	13.362	197.779	173.798	100.618	U	9.92708	2.16927	3.79289	1.89267	1.65417	5.28715	1009.29	2291.22
I	R	IWTxRxxUx1W.mat	1.23366	96.6344	20.7898	42.5171	9.58967	5.81415	5.92788	3.56211	63.9213	R	-20.4205	-3.12739	2.96248	-22.5855	-1.55406	-0.570358	-0.446585	8.56141	196.873	177.415	99.4296	U	9.83028	2.13532	3.74991	1.76029	1.56036	5.28256	991.457	2363.11
I	R	IWTxRxxUx1W.mat	1.21361	108.463	19.9261	38.4991	10.0954	6.71877	6.46689	3.56211	64.2517	R	-40.0925	-0.256851	3.04227	-19.8042	-5.03904	2.12784	0.0867252	9.68998	199.743	180.196	102.128	U	10.4146	2.11279	3.65063	1.9049	1.59468	5.29703	1032.09	2418.89
I	R	IWTxRxxUx1W.mat	1.23264	100.59	23.0082	46.4505	12.5535	6.91917	6.85336	3.56211	64.1214	R	-40.8053	0.31186	-4.54976	-18.4624	-8.37017	7.15962	0.434608	12.1277	200.312	181.538	107.16	U	10.0295	2.19013	3.83839	1.9343	1.61799	5.29988	1109.29	2445.96
I	R	IWTxRxxUx1W.mat	1.20462	93.5956	18.2342	48.974	9.41846	7.73168	8.19107	3.56211	65.3761	R	-13.1504	0.512211	-6.31657	-41.9285	-4.32202	2.98448	-0.190057	10.735	200.512	158.072	102.984	U	9.67448	2.06643	3.89129	2.04533	1.69175	5.30088	1045.1	1987.38
I	R	IWTxRxxUx1W.mat	1.22807	76.2951	22.6516	44.4096	11.2402	7.68777	7.36699	3.56211	63.9307	R	-12.329	2.84973	9.86572	-34.5025	-4.91594	0.896146	-0.59777	16.5793	202.85	165.497	100.896	U	8.73471	2.1816	3.79346	2.03963	1.64749	5.31247	1013.47	2129.06
I	R	IWTxRxxUx1W.mat	1.21477	89.4049	17.8747	43.6566	10.7571	6.49905	6.62629	3.56211	63.8881	R	-21.097	-0.0334525	0.0131874	-7.35255	-3.69711	4.26586	-0.765943	10.456	199.967	192.647	104.266	U	9.45542	2.05617	3.77635	1.87166	1.60442	5.29815	1064.67	2673.9
I	R	IWTxRxxUx1W.mat	1.18272	88.4105	22.7868	42.4999	10.7177	7.57307	8.12105	3.56211	64.6809	R	0.825397	2.93094	-5.40944	-27.5461	0.00466724	4.42604	0.411138	14.1967	202.931	172.454	104.426	U	9.40269	2.18485	3.7495	2.0246	1.68812	5.31287	1067.12	2264.69
I	R	IWTxRxxUx1W.mat	1.20938	102.733	23.1337	41.2585	10.2721	7.35088	6.46569	3.56211	65.3544	R	4.8594	3.98632	1.70227	-46.0138	3.87683	0.621687	-0.470436	15.1974	203.986	153.986	100.622	U	10.1357	2.19312	3.71986	1.99482	1.59461	5.31805	1009.34	1910.83
I	R	IWTxRxxUx1W.mat	1.18782	95.4006	15.7797	45.5329	11.0225	7.58273	5.24933	3.56211	64.7515	R	-23.5213	-0.769345	-6.1182	-45.0217	-3.28642	5.92825	-1.06902	12.741	199.231	154.978	105.928	U	9.76732	1.99308	3.81844	2.02587	1.51365	5.29446	1090.23	1929.33
I	R	IWTxRxxUx1W.mat	1.2077	104.084	19.2204	49.9	10.5116	7.50741	7.18667	3.56211	64.8277	R	-23.5207	4.09983	-6.29323	-46.967	-0.814052	5.03825	-0.258134	13.6022	204.1	153.033	105.038	U	10.2022	2.09383	3.91002	2.01589	1.63731	5.31861	1076.52	1893.12
I	R	IWxxLRSux1R2.ma	1.07153	81.4447	31.5414	33.8614	8.29348	6.2706	5.35127	4.09529	63.3677	R	-25.2265	17.5216	6.11484	6.34497	-6.78144	-3.82149	0.94161	2.69589	217.522	206.345	96.1785	U	9.02467	2.36985	3.52228	1.83587	1.52095	5.3823	943.229	2964.09
I	R	IWxxLRSux1R2.ma	1.10958	96.148	22.3718	39.4267	11.012	6.75531	5.4097	4.09529	63.4407	R	-16.681	3.58811	-4.08437	13.7587	-1.83039	-2.56151	0.750872	3.93068	203.588	213.759	97.4385	U	9.80551	2.17483	3.67444	1.91033	1.52508	5.3161	961.824	3125.26
I	R	IWxxLRSux1R2.ma	1.1011	103.464	17.8402	38.3185	9.48014	6.4415	5.9069	4.09529	63.7814	R	-20.5204		-7.26989	-13.4395		0.379213	-1.30945	-0.128167		186.56	100.379	U	10.1717	2.05518	3.64593	1.86276	1.55898		1005.69	2548.18
I	R	IWxxLRSux1R2.ma	1.08172	124.413	18.0327	40.7275	10.3508	6.23846	6.03816	4.09529	63.0165	R	-72.0794	-1.43654	-7.92372	-9.5852	2.85645	6.35853	-0.521226	4.07761	198.563	190.415	106.359	U	11.154	2.0607	3.7069	1.83073	1.56757	5.29111	1096.88	2627.55
I	R	IWxxLRSux1R2.ma	1.1245	95.3882	22.6913	39.4093	11.8792	8.20125	8.81392	4.09529	64.1483	R		-0.504619	-3.63141		-4.12678	4.45267	0.17548	-0.846897	199.495		104.453	U	9.76669	2.18255	3.674	2.10429	1.72303	5.29579	1067.53
I	R	IWxxLRSux1R2.ma	1.0965	86.7544	21.3642	40.2181	10.8166	6.62203	4.94613	4.09529	63.8727	R		5.94459	-6.63465		-4.58135	3.30769	0.8542	1.62527	205.945		103.308	U	9.3142	2.14992	3.69432	1.8904	1.49131	5.32761	1050.02
I	R	IWxxLRSux1R2.ma	1.08278	113.187	20.995	37.2844	8.44776	5.73541	5.10714	4.09529	63.3	R	-34.0418	-0.734964	-4.96031	-37.2156	9.42452	-1.98087	-0.951157	3.16912	199.265	162.784	98.0191	U	10.6389	2.14057	3.61858	1.74666	1.5033	5.29464	970.435	2076.92
I	R	IWxxLRSux1R2.ma	1.10105	72.3705	17.1132	39.3561	8.10684	8.05562	7.89007	4.09529	63.4784	R		2.8984	1.48382		-3.31476	1.9385	-0.324608	-0.123936	202.898		101.938	U	8.50709	2.03391	3.67265	2.08637	1.67599	5.31271	1029.22
I	R	IWxxLRSux1R2.ma	1.10169	94.3606	19.5102	37.5643	9.76043	7.14196	5.45488	4.09529	63.6737	R	-3.97396	6.36112	1.12128	-35.5102	0.589458	1.75519	-0.188086	5.37311	206.361	164.49	101.755	U	9.71394	2.10168	3.62605	1.96599	1.52826	5.32963	1026.44	2109.64
I	R	IWxxLRSux1R2.ma	1.10769		17.409	42.8739				4.09529		R		0.668954	0.807372		2.27961	-2.31664	-0.62735		200.669		97.6834	U		2.04265	3.75826			5.30166	965.452
I	R	IWxxLRSux1R2.ma	1.06868	83.9148	20.402	38.7461	9.6857	6.83853	5.20399	4.09529	63.4405	R	-25.2625	2.68379	-3.00667	-27.5906	-3.72206	7.56282	-0.0105139	5.26111	202.684	172.409	107.563	U	9.1605	2.12529	3.65703	1.92257	1.51037	5.31165	1115.56	2263.82
I	R	IWxxLRSux1R2.ma	1.0259	116.72	13.927	38.7898	9.28003	6.91166	5.88618	4.09529	61.9559	R			0.985949			-4.46145	-0.0596472	-0.376895			95.5386	U	10.8037	1.93181	3.65816	1.93321	1.55761		933.83
I	R	IWxxLRSux1R2.ma	1.0621	75.6009	20.5966	41.1254	9.07519	7.82001	5.55602	4.09529	63.7192	R			-1.04081			-2.36091	0.485279	-8.97115			97.6391	U	8.69488	2.13034	3.71662	2.05669	1.53529		964.796
I	R	IWxxLRSux1R2.ma	1.01579	86.1094	19.8969	37.8162	8.74111	6.86732	5.25429	4.09529	62.8542	R	9.90757	2.24248	-7.7894	-29.5371	5.2682	4.8922	-0.928547	4.53983	202.242	170.463	104.892	U	9.27952	2.11201	3.63274	1.92677	1.51401	5.30947	1074.27	2225.59
J	L	JWxxSLRNx1L5.ma	1.30403	118.332	16.9793	52.0424	9.37872	7.17076	7.83927	4.08643	82.7922	L	-25.7236		0.356238	-39.4402		1.12369	-0.973218	2.43364		160.56	101.124	N	10.878	2.02993	3.95206	1.97001	1.67328		1016.9	2034.49
J	L	JWxxSLRNx1L5.ma	1.26972	131.676	17.5297	56.0276	9.71818	9.25067	9.6076	4.08643	83.2149	L	-14.6484		-2.05425	-55.4035		-1.91928	-1.44921	2.49457		144.597	98.0807	N	11.475	2.04618	4.02585	2.2247	1.76057		971.349	1738.75
J	L	JWxxSLRNx1L5.ma	1.32117	157.349	19.161	67.2667	9.95076	8.30837	9.81535	4.08643	82.9595	L	-66.0481		-9.02957	-44.1127		-5.92817	-1.69329	0.540595		155.887	94.0718	N	12.5439	2.09221	4.20867	2.11726	1.77001		912.409	1946.33
J	L	JWxxSLRNx1L5.ma	1.23868	116.536	23.8585	57.3273	10.9514	7.6075	6.30892	4.08643	82.0337	L	-23.4058	-5.05558	-7.25381	-22.6719	-12.5674	-10.73	-1.28496	4.96168	194.944	177.328	89.27	N	10.7952	2.2101	4.04878	2.02914	1.58485	5.27271	843.448	2361.38
J	L	JWxxSLRNx1L5.ma	1.25801	122.839	17.8792	53.5018	9.82294	7.32218	8.5775	4.08643	81.7616	L	-35.4118		-3.20777	-33.0708		-1.37739	-0.454351	0.53708		166.929	98.6226	N	11.0833	2.0563	3.97972	1.99091	1.71136		979.41	2156.74
J	L	JWxxSLRNx1L5.ma	1.31308	150.035	13.3412	68.6987	9.89414	8.23265	7.58282	4.08643	82.7684	L	-30.2013		-10.816	-56.2816		-1.78608	-1.59875	1.1756		143.718	98.2139	N	12.2489	1.91117	4.22973	2.10811	1.65942		973.329	1722.93
J	L	JWxxSLRNx1L5.ma	1.26699	176.291	26.53	56.6069	8.83493	10.3381	6.17309	4.08643	82.367	L	-93.8732		-2.69422	-34.9226		-2.69261	-0.846014	3.22486		165.077	97.3074	N	13.2775	2.26952	4.03613	2.33584	1.57625		959.884	2120.95
J	L	JWxxSLRNx1L5.ma	1.22857	123.549	21.5618	58.163	9.91095	7.47776	9.30766	4.08643	82.8586	L	5.12306	10.1439	-4.65422	-47.2394	4.60406	-6.3875	-2.38964	1.86265	210.144	152.761	93.6125	N	11.1153	2.15487	4.06325	2.01193	1.74667	5.34779	905.734	1888.06
J	L	JWxxSLRNx1L5.ma	1.24191	130.332	19.0281	64.7597	9.72808	7.77268	8.60079	4.08643	83.3036	L	-32.4412		-7.57163	-47.0055		4.93095	-1.68185	3.78052		152.994	104.931	N	11.4163	2.08857	4.17068	2.05061	1.71252		1074.87	1892.4
J	L	JWxxSLRNx1L5.ma	1.25934	127.992	15.5682	63.3508	10.7818	8.67831	7.60709	4.08643	82.5866	L	-22.6608	-11.191	-2.8536	-51.5689	-4.90926	-2.95922	-3.40268	2.40626	188.809	148.431	97.0408	N	11.3134	1.98637	4.14869	2.16083	1.66075	5.24074	955.942	1808.37
J	L	JWxxSLRNx1L5.ma	1.14538	146.757	20.2805	49.5216	9.90685	9.23908	9.39907	4.08643	81.6385	L	-47.1304	-1.1544	-9.90354	-67.0596	-4.92961	-1.46821	0.356853	1.58847	198.846	132.94	98.5318	N	12.1143	2.12212	3.90241	2.22344	1.75094	5.29253	978.058	1532.8
J	L	JWxxSLRNx1L5.ma	1.23305	128.299	21.3052	57.6392				4.08643		L	-22.064	6.30847	-10.267	-35.1362	-7.04897	-1.74395	-1.77731	5.84867	206.308	164.864	98.2561	N	11.3269	2.14843	4.0542			5.32937	973.955	2116.84
J	L	JWxxSLRNx1L5.ma	1.16765	112.547	23.7455	58.5802	12.3736	9.10483	8.24737	4.08643	82.061	L	-13.4289		-5.30623	-22.4663		-6.7936	-0.836792	5.60773		177.534	93.2064	N	10.6088	2.20747	4.0704	2.2088	1.69465		899.847	2365.49
J	L	JWxxSLRNx1L5.ma	1.23818	117.79	25.6708	64.9026	7.54285	7.91937	9.15533	4.08643	82.2216	L	-25.4651	-1.50128	-13.8576	-24.4196	-3.80616	-3.63572	-2.37719	0.538714	198.499	175.58	96.3643	N	10.8531	2.25092	4.17289	2.06931	1.73948	5.29078	945.963	2326.56
J	L	JWxxSLRNx1L5.ma	1.17461	120.188	15.8465	61.743	7.71953	8.44488	8.22409	4.08643	81.6392	L	-20.5732		-4.15948	-24.4277		-5.80472	-0.717609	3.68662		175.572	94.1953	N	10.963	1.99519	4.12298	2.13356	1.69345		914.205	2326.4
J	L	JWxxSLRNx1L5.ma	1.17889	124.058	21.8106	51.3612	7.86944	8.98518	10.3497	4.08643	82.4519	L	-20.6528		-2.26315	-62.2514		-1.53726	-1.00277	-0.985783		137.749	98.4627	N	11.1381	2.16106	3.93888	2.19558	1.79363		977.03	1616.71
D	L	DWxxSLRLx1L4.ma	1.27903	118.023	28.6334	57.3936	6.53073	9.76653	8.89349	4.47113	97.0811	L	33.0804		12.8488	16.3424		0.687366	0.294602	16.4133		216.342	100.687	L	10.8638	2.31323	4.04993	2.27896	1.7269		1010.33	3182.09
D	L	DWxxSLRLx1L4.ma	1.32218	118.202	34.4632	58.9373	7.47888	7.29564	10.8022	4.47113	96.5827	L	49.9598		-16.2976	9.83985		2.77633	0.21161	16.014		209.84	102.776	L	10.8721	2.42292	4.07647	1.98728	1.81292		1041.93	3039.71
D	L	DWxxSLRLx1L4.ma	1.37047	113.221	33.0822	65.5858	8.9408	7.81959	10.4237	4.47113	97.3867	L	2.85552		-25.8121	-3.23329		-0.953104	0.702701	13.2027		196.767	99.0469	L	10.6406	2.39827	4.18336	2.05663	1.79682		985.738	2760.12
D	L	DWxxSLRLx1L4.ma	1.33883	115.289	30.7101	66.7171	7.71046	7.6958	9.38986	4.47113	96.6595	L	10.4656		-23.8034	9.92613		0.894424	0.795149	15.6863		209.926	100.894	L	10.7373	2.35408	4.20046	2.04068	1.75051		1013.45	3041.58
D	L	DWxxSLRLx1L4.ma	1.40325	125.376	44.3668	65.1806	9.38701	6.41689	9.4446	4.47113	97.7687	L	8.1449	8.71116	-20.4995	18.2764	-16.7789	7.72854	2.61841	22.0974	208.711	218.276	107.729	L	11.1972	2.58086	4.17716	1.85893	1.75306	5.34095	1118.14	3224.85
D	L	DWxxSLRLx1L4.ma	1.32301	114.028	31.1217	61.5799	9.09531	21.8505	14.7649	4.47113	96.3721	L	-36.5815		-14.9179	22.9331		2.47412	1.40874	20.2427		222.933	102.474	L	10.6784	2.36192	4.12033	3.08422	1.96023		1037.34	3328.6
D	L	DWxxSLRLx1L4.ma	1.46846	149.751	49.9006	69.516	10.1864	7.62981	9.21332	4.47113	95.2981	L	5.11367	8.50829	-14.4344	47.5259	-18.8552	6.4173	1.48036	16.6551	208.508	247.526	106.417	L	12.2373	2.65783	4.24156	2.03206	1.74222	5.33998	1097.79	3894.31
D	L	DWxxSLRLx1L4.ma	1.30561	121.717	32.7702	65.3063	8.30974	8.95086	8.36704	4.47113	96.1842	L	-25.1869		-20.4347	26.021		2.01124	1.4271	22.9785		226.021	102.011	L	11.0325	2.3926	4.17909	2.19175	1.70076		1030.32	3398
D	L	DWxxSLRLx1L4.ma	1.35826	114.728	36.1489	58.9216	8.01811	7.3798	9.8256	4.47113	97.0323	L	-30.8988	7.62105	-8.51504	-9.20862	-10.1048	-3.84809	0.189675	11.9268	207.621	190.791	96.1519	L	10.7111	2.45202	4.07621	1.99875	1.77047	5.33571	942.838	2635.35
D	L	DWxxSLRLx1L4.ma	1.47326		48.6648	74.7071				4.47113		L		15.5246	-20.6762		-12.4966	0.388578	0.034272		215.525		100.389	L		2.64121	4.31358			5.37308	1005.83
D	L	DWxxSLRLx1L4.ma	1.30544	124.745	31.2017	62.1211	9.04742	7.72121	9.43076	4.47113	96.0755	L	-15.2576		-11.7616	45.4409		-0.499236	1.28613	16.7633		245.441	99.5008	L	11.1689	2.36344	4.12909	2.04397	1.75241		992.521	3845.21
D	L	DWxxSLRLx1L4.ma	1.3562	121.974	44.5954	66.9169	6.61048	6.6445	8.43687	4.47113	95.2055	L	-5.86031		-12.9498	46.9628		7.92562	0.947041	21.5208		246.963	107.926	L	11.0442	2.58418	4.20345	1.89379	1.7043		1121.21	3881.03
D	L	DWxxSLRLx1L4.ma	1.41158	129.558	45.059	63.1736				4.47113		L	-27.2821	10.3091	-12.01	-6.79704	-11.3864	2.35565	0.431092	14.684	210.309	193.203	102.356	L	11.3824	2.59087	4.14589			5.34858	1035.54	2685.47
D	L	DWxxSLRLx1L4.ma	1.40741	121.648	45.5957	74.3804	12.0317	8.48971	12.3464	4.47113	97.4793	L	3.77207	16.2035	-24.8007	-10.728	-12.4757	1.64764	0.712024	14.0344	216.204	189.272	101.648	L	11.0294	2.59855	4.30919	2.13886	1.8745	5.37622	1024.82	2603.93
D	L	DWxxSLRLx1L4.ma	1.47016		54.2389	77.5762	11.9443	7.57194	10.8038	4.47113	96.5406	L		16.4055	-15.8197		-11.528	5.81034	0.668254		216.406		105.81	L		2.7138	4.35126	2.02445	1.81298	5.37715	1088.41
D	L	DWxxSLRLx1L4.ma	1.31752	99.967	42.8848	63.9522	9.61804	9.31512	10.017	4.47113	97.0513	L		11.2371	-14.9576		-19.5113	12.7044	0.356098	18.8941	211.237		112.704	L	9.99835	2.55903	4.15814	2.23164	1.77903	5.35298	1196.5
D	L	DWxxSLRLx1L4.ma	1.37961	128.76	32.3565	73.0734	9.49713	12.0977	11.8336	4.47113	96.9832	L		6.11109	-22.6296		-10.9371	-1.02469	0.570492	10.6827	206.111		98.9753	L	11.3473	2.38501	4.29146	2.49301	1.85472	5.32842	984.669
D	L	DWxxSLRLx1L4.ma	1.40061		37.7561	74.2915				4.47113		L		2.78512	-22.2923		-18.6492	0.589147	0.703287		202.785		100.589	L		2.47883	4.308			5.31215	1008.85
D	L	DWxxSLRLx1L4.ma	1.385		40.8291	63.9662	8.90449	6.84177	10.6495	4.47113	94.8839	L		6.23858	-12.0406		-20.8866	-4.91609	1.06061		206.239		95.0839	L		2.5278	4.15835	1.92305	1.80648	5.32903	927.173
D	L	DWxxSLRLx1L4.ma	1.47333	133.095	50.3669	80.5358	12.2434	9.00339	12.4192	4.47113	95.8839	L		8.42695	-16.0958		-9.91847	6.40086	-0.421807	5.45009	208.427		106.401	L	11.5367	2.66401	4.3887	2.1976	1.87726	5.33959	1097.53
D	L	DWxxSLRLx1L4.ma	1.37409		42.6993	74.4945				4.47113		L			-18.2902			-2.68674	0.657923				97.3133	L		2.55626	4.31073				959.971
D	L	DWxxSLRLx1L4.ma	1.36112	118.64	41.9293	72.9362	10.2506	7.38779	10.2066	4.47113	98.0728	L	-34.1068	4.45906	-14.2097	4.43924	-18.251	5.64725	0.382435	21.1947	204.459	204.439	105.647	L	10.8922	2.54466	4.28959	1.99983	1.78739	5.32037	1085.89	2923.12
D	L	DWxxSLRLx1L4.ma	1.38709			81.3243				4.47113		L			-24.7506			-0.236004					99.764	L			4.39845				996.462
D	L	DWxxSLRLx1L4.ma	1.3497	119.44	42.3351	74.0605	11.1006	10.0163	10.9244	4.47113	96.5881	L	8.19617		-15.3068	11.8943		6.47719	0.64172	15.9096		211.894	106.477	L	10.9289	2.55079	4.30488	2.30421	1.81802		1098.71	3084.46
D	L	DWxxSLRLx1L4.ma	1.3412	160.062	53.1852	74.2254	10.1776	8.27253	10.6105	4.47113	96.1841	L	86.2018	10.568	-11.9029	-18.9615	-23.2393	-1.72276	-0.431241	18.0115	210.568	181.038	98.2772	L	12.6515	2.70052	4.30711	2.11294	1.80482	5.34981	974.27	2435.88
D	L	DWxxSLRLx1L4.ma	1.3449	128.122	46.7149	71.142	11.3486	6.52878	10.822	4.47113	96.5492	L	22.4131	10.4967	-17.7268	23.8615	-15.1826	1.01704	0.869124	15.6804	210.497	223.862	101.017	L	11.3191	2.61435	4.26468	1.87622	1.81375	5.34947	1015.29	3349.42
D	L	DWxxSLRLx1L4.ma	1.32737	152.693	44.2506	70.3523	10.106	9.20748	11.1019	4.47113	96.8036	L	58.1552	10.1253	-13.7239	4.44921	-12.9735	-3.39012	1.22642	15.755	210.125	204.449	96.6099	L	12.3569	2.57917	4.25352	2.22002	1.82536	5.3477	949.582	2923.33
J	R	JWxxSLRNx1R6.ma	1.36231		25.4249	65.6123	11.3036	7.93276	7.2921	4.20831	81.5481	L			-0.993353			11.7574	1.15664				111.757	N		2.24551	4.18376	2.071	1.64329		1181.45
J	R	JWxxSLRNx1R6.ma	1.27571	147.445	27.728	53.5302	8.74097	9.14166	7.56763	4.20831	81.8728	L			7.39601			9.96238	2.31299	14.1046			109.962	N	12.1427	2.29472	3.98025	2.21284	1.65859		1153.1
J	R	JWxxSLRNx1R6.ma	1.33408	143.284	18.154	70.57				4.20831		L	27.5395		16.4506	63.1903		6.03392	1.07968	11.0059		263.19	106.034	N	11.9701	2.06416	4.25661				1091.86	4269.77
J	R	JWxxSLRNx1R6.ma	1.2797	131.808	27.309	57.3919	8.64696	95.8696	10.2061	4.20831	79.806	L	46.233		8.96947	19.3052		6.40711	2.24814	13.69		219.305	106.407	N	11.4808	2.286	4.0499	4.56299	1.78737		1097.63	3247.68
J	R	JWxxSLRNx1R6.ma	1.28068	114.902	28.3768	64.4625				4.20831		L	59.6464		5.31448	-1.42525		13.6685	-0.410744	16.3639		198.575	113.669	N	10.7192	2.30803	4.16608				1211.88	2798.25
J	R	JWxxSLRNx1R6.ma	1.22543		30.2701	55.4456	9.06964	7.32076	8.23823	4.20831	82.3932	L		-6.90405	3.62959		-1.96224	12.0287	1.9755		193.096		112.029	N		2.3456	4.0154	1.99071	1.69418	5.26319	1185.75
J	R	JWxxSLRNx1R6.ma	1.22566	141.302		63.0188				4.20831		L	82.9078		18.9728	-17.8905		7.74626				182.11	107.746	N	11.8871		4.14343				1118.42	2457.53
J	R	JWxxSLRNx1R6.ma	1.24606	132.194		65.2983	10.4604			4.20831		L	73.5864		12.3255	-5.17771		14.4017				194.822	114.402	N	11.4976		4.17897				1223.63	2719.31
J	R	JWxxSLRNx1R6.ma	1.21574	124.256		66.2887	8.92212			4.20831		L	57.9545		12.7781	8.96446		14.7303				208.964	114.73	N	11.147		4.19402				1228.9	3020.71
J	R	JWxxSLRNx1R6.ma	1.23643	102.736		59.6992	8.89173			4.20831		L	16.7855		9.56084	-17.4515		13.9037				182.548	113.904	N	10.1359		4.08932				1215.65	2466.42
J	R	JWxxSLRNx1R6.ma	1.2436	110.084		63.2044	9.35033			4.20831		L	31.3987		6.91418	32.1942		9.1592				232.194	109.159	N	10.4921		4.14637				1140.49	3538.16
J	R	JWxxSLRNx1R6.ma	1.23377			59.3773	7.63919			4.20831		L			9.1612			14.8301					114.83	N			4.08391				1230.51
J	R	JWxxSLRNx1R6.ma	1.18913	118.599	17.6412	54.4209				4.20831		L	39.9769		9.13297	48.0806		4.50006	2.74215	17.4909		248.081	104.5	N	10.8903	2.04943	3.99675				1068.25	3907.41
J	R	JWxxSLRNx1R6.ma	1.13627	137.526	81.0228	48.8319	8.52842	10.5229	10.4776	4.20831	81.6865	L	65.2766	8.87766	11.7418	-44.4046	6.29314	17.3933	0.188292	15.7986	208.878	155.595	117.393	N	11.7272	3.00021	3.88838	2.35355	1.79914	5.34175	1271.94	1940.86
J	R	JWxxSLRNx1R6.ma	1.20063	118.291		59.691	9.3361			4.20831		L			12.7507			10.9502					110.95	N	10.8761		4.08918				1168.67
J	R	JWxxSLRNx1R6.ma	1.16221			50.1841	6.58309			4.20831		L			0.668244			14.6377					114.638	N			3.9157				1227.41
J	R	JWxxSLRNx1R6.ma	1.22229		25.8439	68.1748	9.35953	12.0338	10.0998	4.20831	81.4345	L		-1.34341	10.1424		9.39847	12.7277	1.54872		198.657		112.728	N		2.2547	4.22207	2.48772	1.7827	5.29158	1196.87
J	R	JWxxSLRNx1R6.ma	1.19187	118.565	22.0796	59.8843	7.28675	7.07357	8.90226	4.20831	82.1913	L	30.3884	-2.20746	11.0915	-30.7752	9.19321	16.7938	1.58478	16.2494	197.793	169.225	116.794	N	10.8888	2.16769	4.09241	1.95637	1.72733	5.28722	1262.2	2201.38
J	R	JWxxSLRNx1R6.ma	1.16235		16.9318	58.2693	8.67716	7.3137	9.24182	4.20831	82.7439	L			9.62104			11.567	0.937141				111.567	N		2.0285	4.06507	1.98975	1.74357		1178.43
J	R	JWxxSLRNx1R6.ma	1.17016	112.461		61.5186	8.92967			4.20831		L	39.8624		11.9752	18.2688		14.0914				218.269	114.091	N	10.6047		4.11934				1218.65	3224.69
J	R	JWxxSLRNx1R6.ma	1.17103	108.358	22.2612	64.2839	10.0722	7.89234	7.43771	4.20831	82.8275	L	28.501		18.5798	24.7367		10.6241	1.43917	15.9616		224.737	110.624	N	10.4095	2.17214	4.16331	2.06589	1.65143		1163.52	3369.08
J	R	JWxxSLRNx1R6.ma	1.1805			53.2261	8.61312			4.20831		L			6.96029			11.4157					111.416	N			3.97455				1176.03
J	R	JWxxSLRNx1R6.ma	1.14638	111.104	17.3352	57.611	6.67246	8.52247	7.92023	4.20831	81.936	L	53.8886	6.09703	13.7931	9.72306	9.01884	7.50869	2.0736	14.2542	206.097	209.723	107.509	N	10.5406	2.04048	4.05371	2.14271	1.67758	5.32835	1114.72	3037.17
J	R	JWxxSLRNx1R6.ma	1.17953	90.2669	31.9719	65.5569				4.20831		L	-5.74398	-6.2528	9.24476	50.5455	3.35226	18.0541	0.794616	15.6043	193.747	250.545	118.054	N	9.50089	2.37789	4.18292			5.26655	1282.69	3965.79
J	R	JWxxSLRNx1R6.ma	1.16509	98.5807	18.1118	63.4489	10.4603	7.96047	9.32513	4.20831	82.5657	L	25.3315		12.4105	10.0258		15.2571	1.42333	11.9252		210.026	115.257	N	9.92878	2.06296	4.15024	2.07449	1.74749		1237.38	3043.75
J	R	JWxxSLRNx1R6.ma	1.19251	97.0957	15.5837	61.8	8.27407	7.15153	9.54388	4.20831	82.6894	L	-0.686664		4.94923	19.7217		16.9773	1.80611	10.8329		219.722	116.977	N	9.85371	1.98686	4.1239	1.96733	1.75765		1265.18	3256.94
J	R	JWxxSLRNx1R6.ma	1.08911		20.7569	50.2042	9.01698	8.87639	8.45608	4.20831	81.3417	L		0.390718	4.74496		9.27636	20.9386	2.91509		200.391		120.939	N		2.13447	3.9161	2.1834	1.70527	5.30027	1329.99
J	R	JWxxSLRNx1R6.ma	1.117		15.8727	48.0979	8.89702	8.12412	7.90385	4.20831	81.7645	L			2.77238			9.1181	2.43326				109.118	N		1.99601	3.87324	2.09484	1.67672		1139.84
J	R	JWxxSLRNx1R6.ma	1.14251	131.288	27.3547	58.6479	7.40864	7.1269	8.06059	4.20831	82.4834	L	34.4164		12.178	-15.9263		4.04474	1.52526	17.1328		184.074	104.045	N	11.4581	2.28696	4.07155	1.96388	1.68497		1061.28	2497.4
J	R	JWxxSLRNx1R6.ma	1.10021	83.0386		52.1727	6.96798			4.20831		L	10.0496		13.0319	14.4986		9.50707				214.499	109.507	N	9.11255		3.95456				1145.94	3141.5
J	R	JWxxSLRNx1R6.ma	1.15581	143.227	14.946	60.4213	8.55902	8.26924	7.96932	4.20831	82.1471	L	83.832	-1.63368	14.1394	-5.11336	-3.81837	7.37784	2.47283	15.9978	198.366	194.887	107.378	N	11.9677	1.96622	4.10134	2.11254	1.68018	5.29012	1112.68	2720.65
J	R	JWxxSLRNx1R6.ma	1.09392	106.36	18.4966	49.6093	8.45403	6.55566	8.47543	4.20831	81.983	L	49.7065	-6.61926	11.0381	-18.4893	7.86252	10.8906	2.44117	16.301	193.381	181.511	110.891	N	10.3131	2.07383	3.90418	1.88033	1.70624	5.26466	1167.73	2445.42
J	R	JWxxSLRNx1R6.ma	1.07926	71.3675		52.8424	9.71373			4.20831		L	15.3653		8.69181	-5.20629		14.873				194.794	114.873	N	8.44793		3.96731				1231.2	2718.71
J	R	JWxxSLRNx1R6.ma	1.24226	110.477		66.5754	7.06381			4.20831		L	39.0984		7.55205	36.0737		17.4961				236.074	117.496	N	10.5108		4.19833				1273.61	3627.2
J	R	JWxxSLRNx1R6.ma	1.10366	108.449		63.5395	12.7461			4.20831		L	14.3217		15.2126	36.9883		16.2048				236.988	116.205	N	10.4139		4.15166				1252.67	3648.3
M	L	MWTxLxxUx1W.mat	1.22678		35.1125	56.5944	16.4199	7.09365	10.4134	3.75575	97.7798	R		12.3658	-10.8694		-4.54646	-5.1668	-1.05749		212.366		94.8332	U		2.43425	4.03591	1.9592	1.79638	5.35831	923.508
M	L	MWTxLxxUx1W.mat	1.24373		36.4952	52.2959	15.9128	6.13147	8.21456	3.75575	96.7568	R		11.0047	-8.33453		-6.17356	-6.18271	-1.25312		211.005		93.8173	U		2.45787	3.95692	1.81344	1.69296	5.35188	908.708
M	L	MWTxLxxUx1W.mat	1.22968		43.0907	52.5779	16.0336	7.79939	10.8945	3.75575	97.3797	R		19.166	-17.7274		-7.89464	-2.16361	-0.770219		219.166		97.8364	U		2.5621	3.9623	2.05405	1.81678	5.38983	967.722
M	L	MWTxLxxUx1W.mat	1.23895	130.464	39.5438	50.1951	14.4827	5.13117	10.9435	3.75575	98.3656	R	23.388	11.5963	-16.5658	76.1315	-8.55279	0.20299	0.580906	5.9365	211.596	276.132	100.203	U	11.4221	2.50767	3.91592	1.63533	1.81882	5.35468	1003.05	4588.53
M	L	MWTxLxxUx1W.mat	1.29927	108.1	40.5699	57.11	14.0318	6.74292	10.05	3.75575	98.0509	R	40.0957	9.49587	-9.78746	1.52647	-8.62574	0.539935	-0.70823	7.02017	209.496	201.526	100.54	U	10.3971	2.52378	4.04498	1.90849	1.7805	5.3447	1008.11	2860.87
M	L	MWTxLxxUx1W.mat	1.22048	103.982	44.041	47.1309				3.75575		R	30.9552	13.1754	-3.34364	12.0905	-9.81404	-1.54808	-0.157094	10.4958	213.175	212.091	98.4519	U	10.1971	2.57611	3.85293			5.36212	976.869	3088.74
M	L	MWTxLxxUx1W.mat	1.2252		38.7883	54.2344	16.0227	5.90788	9.35638	3.75575	98.718	R			-14.3518			1.71354	-0.0394166				101.714	U		2.4956	3.99332	1.77629	1.74895		1025.81
M	L	MWTxLxxUx1W.mat	1.17822	99.2322	29.3951	42.2425	13.8696	7.28297	8.36239	3.75575	97.5634	R	2.55489		-9.96475	32.8031		-1.33245	0.494205	8.10302		232.803	98.6675	U	9.96154	2.32846	3.74343	1.98554	1.70052		980.08	3552.08
M	L	MWTxLxxUx1W.mat	1.18439		38.5365	43.1537	14.7824	5.92774	10.2774	3.75575	97.3524	R			-4.04344			-2.58736	-1.02102				97.4126	U		2.49154	3.76477	1.77964	1.79048		961.442
M	L	MWTxLxxUx1W.mat	1.18805	96.2044	37.5152	48.6912	13.1037	5.85517	8.91757	3.75575	98.4849	R	3.36822	12.1733	-9.27702	-11.9935	-6.26134	0.746508	0.345307	7.04897	212.173	188.006	100.747	U	9.80839	2.47487	3.8855	1.76732	1.72807	5.3574	1011.22	2577.86
M	L	MWTxLxxUx1W.mat	1.19661	83.0849	34.8283	47.7357	11.7251	5.32549	8.02758	3.75575	97.0443	R		14.4634	-15.8317		-5.5706	0.372353	-0.577237	11.1892	214.463		100.372	U	9.11509	2.42931	3.86568	1.67251	1.68324	5.36814	1005.59
M	L	MWTxLxxUx1W.mat	1.21231	114.724	31.8619	46.9333	13.4811	6.99127	9.69779	3.75575	97.3513	R	15.4789	11.6284	-10.0507	23.0537	-7.24296	-1.05645	-1.12669	6.63025	211.628	223.054	98.9435	U	10.7109	2.37584	3.84873	1.94466	1.76469	5.35483	984.195	3331.3
M	L	MWTxLxxUx1W.mat	1.23138	108.581	35.7401	49.1003	14.122	5.86912	10.1281	3.75575	96.4628	R	30.4039	11.0401	-13.4363	21.4855	-0.0278143	-1.63798	1.07948	7.97372	211.04	221.486	98.362	U	10.4202	2.44506	3.89387	1.76971	1.78395	5.35205	975.531	3296.23
M	L	MWTxLxxUx1W.mat	1.13196		30.1228	45.9773				3.75575		R			8.25074			-9.51526	0.979335				90.4847	U		2.34274	3.82815				860.722
M	L	MWTxLxxUx1W.mat	1.1719		36.5024	48.211	14.6877	7.71815	9.11134	3.75575	97.0366	R		13.846	-13.322		-3.47012	-0.307408	0.279007		213.846		99.6926	U		2.45799	3.87559	2.04357	1.73738	5.36526	995.392
M	L	MWTxLxxUx1W.mat	1.18263		38.28	49.6687				3.75575		R		14.2539	-13.8768		-5.42931	-7.15607	0.246826		214.254		92.8439	U		2.48739	3.90537			5.36716	894.603
M	L	MWTxLxxUx1W.mat	1.18631	122.43	29.0053	47.6631	14.5897	6.22023	9.43304	3.75575	98.4988	R	6.06901	7.7135	-16.6397	40.5796	-0.79693	-4.90687	1.77299	7.14279	207.714	240.58	95.0931	U	11.0648	2.3207	3.86416	1.82781	1.75252	5.33616	927.307	3731.54
M	L	MWTxLxxUx1W.mat	1.19579	97.7227	32.0445	46.4719	13.9307	7.19819	9.83465	3.75575	97.8872	R		13.1538	-13.437		-3.53653	-2.97683	-0.405528	8.39453	213.154		97.0232	U	9.88548	2.37924	3.83885	1.97383	1.77088	5.36201	955.681
M	L	MWTxLxxUx1W.mat	1.2017	97.2555	34.8968	53.5821	13.9684	6.20032	9.75545	3.75575	97.2705	R	-2.61971	10.476	-18.6889	27.8485	-5.68055	2.38694	0.683171	9.16877	210.476	227.848	102.387	U	9.86182	2.4305	3.98121	1.8246	1.76731	5.34937	1036.02	3439.29
M	L	MWTxLxxUx1W.mat	1.16023		32.5661	42.9301	14.1176	6.0747	9.20574	3.75575	96.4934	R			-6.6225			1.76401	0.358871				101.764	U		2.38886	3.75957	1.80413	1.74187		1026.58
M	L	MWTxLxxUx1W.mat	1.23094	58.3198	39.3055	53.9218				3.75575		R		9.20988	-4.54625		-0.051601	-5.05172	-0.176299	4.32512	209.21		94.9483	U	7.63674	2.50388	3.98753			5.34334	925.189
M	L	MWTxLxxUx1W.mat	1.15985	89.0503	30.415	45.3824	13.1692	9.60159	12.1462	3.75575	97.0204	R	25.9183	8.45622	-6.1726	3.71233	-4.30679	-2.44272	-0.588362	6.44252	208.456	203.712	97.5573	U	9.43665	2.3484	3.81512	2.26193	1.86685	5.33973	963.584	2907.54
M	L	MWTxLxxUx1W.mat	1.12203	84.6977	27.9881	44.7619	14.8413	6.44323	10.9267	3.75575	99.7014	R	-7.65946	7.17764	-10.5566	13.8668	-5.98007	0.95283	0.159516	7.9478	207.178	213.867	100.953	U	9.20313	2.30008	3.80136	1.86303	1.81812	5.33358	1014.33	3127.63
M	L	MWTxLxxUx1W.mat	1.16373	88.8349	31.6718	48.6908	16.4364	8.29085	7.96618	3.75575	98.9706	R	5.58745	9.72658	-8.24587	22.3047	-2.07781	-0.573063	0.703441	8.45745	209.727	222.305	99.4269	U	9.42523	2.37229	3.88549	2.11515	1.68001	5.3458	991.416	3314.54
M	L	MWTxLxxUx1W.mat	1.18147		34.2581	52.1858				3.75575		R		8.19962	-12.4939		-6.74165	-3.33199	0.310377		208.2		96.668	U		2.41931	3.95481			5.3385	950.439
M	L	MWTxLxxUx1W.mat	1.15817	95.6543	32.8686	40.7762				3.75575		R		14.3235	-3.50284		-6.56839	-4.47487	-0.0923072	9.85535	214.323		95.5251	U	9.7803	2.39439	3.7081			5.36749	933.634
M	L	MWTxLxxUx1W.mat	1.15072		35.3667	46.6973	12.3696	12.3301	11.6377	3.75575	97.3999	R		10.7795	-10.0532		-8.10192	-1.78083	-1.03666		210.78		98.2192	U		2.43864	3.84369	2.51205	1.847	5.35081	973.407
M	L	MWTxLxxUx1W.mat	1.10127	77.1834	29.1454	44.3437	14.3665	4.54995	7.67096	3.75575	98.4305	R	8.30931	6.6017	-17.9812	-6.55937	-0.0131824	4.76537	0.0465869	10.3389	206.602	193.441	104.765	U	8.78541	2.3235	3.79197	1.51512	1.66423	5.33079	1072.33	2690.43
M	L	MWTxLxxUx1W.mat	1.0449	84.0768	26.8677	40.7046	12.9472	4.2963	7.71648	3.75575	98.2102	R	15.6076	7.53261	-16.1194	1.29026	-4.83692	1.81738	0.255377	8.83646	207.533	201.29	101.817	U	9.16934	2.27671	3.70634	1.45775	1.66669	5.33529	1027.38	2855.84
M	L	MWTxLxxUx1W.mat	1.05147	81.3437	29.5016	43.28	12.7693	6.31012	9.77145	3.75575	98.608	R	1.70705	13.562	-11.4484	24.6364	-7.97956	0.275681	-0.00965709	8.54509	213.562	224.636	100.276	U	9.01907	2.33057	3.76769	1.84215	1.76803	5.36393	1004.14	3366.82
M	L	MWxxSRLux1L4.ma	1.18411	118.716	37.5536	49.2124	16.1149	6.21549	9.49684	4.61739	98.7012	R	55.4915	16.4555	-10.3073	0.391895	-6.03998	1.26765	0.424508	11.4458	216.456	200.392	101.268	U	10.8957	2.4755	3.89614	1.82704	1.75548	5.37739	1019.07	2836.74
M	L	MWxxSRLux1L4.ma	1.12281	83.458	35.5414	41.3531	12.1191	8.80469	9.96162	4.61739	99.9806	R		17.5469	-9.10177		-1.58521	-5.45738	-0.108231	15.2979	217.547		94.5426	U	9.13554	2.44165	3.72215	2.17528	1.77657	5.38241	919.267
M	L	MWxxSRLux1L4.ma	1.10083		32.7425	46.3394	16.4869	10.519	11.5176	4.61739	99.0169	R		15.0299	-18.543		0.427157	-4.62508	0.691629		215.03		95.3749	U		2.39209	3.83599	2.35319	1.84222	5.37078	931.432
M	L	MWxxSRLux1L4.ma	1.16743	83.4559	28.8629	39.8666	11.5578	5.80035	9.74384	4.61739	98.0399	R	-3.43503	9.88792	-6.47336	28.3988	-4.33909	-3.13592	0.50477	5.8021	209.888	228.399	96.8641	U	9.13542	2.31785	3.68554	1.75792	1.76678	5.34657	953.332	3451.76
M	L	MWxxSRLux1L4.ma	1.18541		32.177	46.3817	15.5307	8.4349	7.78257	4.61739	97.9491	R		11.2407	-6.34467		-5.69306	3.5741	1.3697		211.241		103.574	U		2.3817	3.83691	2.13238	1.67025	5.353	1054.09
M	L	MWxxSRLux1L4.ma	1.17497		32.4105	47.1755	12.6774	8.09763	7.76821	4.61739	97.3447	R		9.93475	-3.80498		-10.6953	-0.177294	-0.991406		209.935		99.8227	U		2.386	3.85387	2.09157	1.66948	5.3468	997.342
M	L	MWxxSRLux1L4.ma	1.14249	86.0756	36.257	49.6408	12.1813	6.24406	8.96358	4.61739	98.4487	R		16.9113	-12.9707		-2.497	0.0360891	-1.20349	12.8856	216.911		100.036	U	9.27769	2.45385	3.90481	1.83163	1.7303	5.37949	1000.54
M	L	MWxxSRLux1L4.ma	1.16609	83.2149	27.0305	47.7579	17.2593	5.41713	12.0002	4.61739	98.0087	R		4.32953	-13.8191		-4.38043	2.85031	0.0734061	0.315424	204.33		102.85	U	9.12222	2.28015	3.86614	1.68957	1.86122	5.31973	1043.06
M	L	MWxxSRLux1L4.ma	1.15783		28.6578	47.5445				4.61739		R		10.5982	-8.07534		-5.7965	0.791253	-0.625076		210.598		100.791	U		2.31372	3.86167			5.34995	1011.89
M	L	MWxxSRLux1L4.ma	1.11918		26.5398	46.5848				4.61739		R		10.2729	-14.3782		0.67871	-4.69795	0.998672		210.273		95.302	U		2.26973	3.84127			5.34841	930.365
M	L	MWxxSRLux1L4.ma	1.10717	96.5408	32.0998	43.5161	11.4014	6.46178	12.2115	4.61739	99.5276	R	-13.5972	16.2016	-11.6017	4.72538	-2.39507	5.67018	-0.362792	10.6923	216.202	204.725	105.67	U	9.82552	2.38027	3.77313	1.8659	1.86936	5.37621	1086.25	2929.26
M	L	MWxxSRLux1L4.ma	1.15277	85.8883	32.2205	48.4904	10.4787	15.6947	10.4317	4.61739	98.7895	R	6.00814	8.51661	-13.032	-23.7221	-7.88855	3.41558	0.268189	11.9199	208.517	176.278	103.416	U	9.2676	2.3825	3.88137	2.75332	1.79717	5.34002	1051.67	2340.44
M	L	MWxxSRLux1L4.ma	1.16333	88.7978	36.4395	50.4729				4.61739		R		16.182	-18.5274		4.18477	0.362224	1.04364	18.6624	216.182		100.362	U	9.42326	2.45693	3.92144			5.37612	1005.44
M	L	MWxxSRLux1L4.ma	1.147		36.1688	53.6147				4.61739		R		19.122	-18.5743		3.06954	4.82098	0.0936607		219.122		104.821	U		2.45236	3.98182			5.38963	1073.18
M	L	MWxxSRLux1L4.ma	1.06934	98.7175	29.8231	40.9895	14.4029	5.5861	10.9402	4.61739	98.4143	R	-23.5881	8.24929	-10.2462	-8.79233	-10.2809	-2.04657	0.166092	4.91057	208.249	191.208	97.9534	U	9.93567	2.33689	3.71332	1.72028	1.81868	5.33874	969.459	2643.98
M	L	MWxxSRLux1L4.ma	1.05243	69.2287	31.9064	43.486	13.8672	6.42366	10.0416	4.61739	98.2568	R	16.7423		-15.835	10.5721		-2.47319	-1.05459	18.5783		210.572	97.5268	U	8.32038	2.37667	3.77244	1.85999	1.78013		963.132	3055.63
M	L	MWxxSRLux1L4.ma	1.06134	74.0477	26.7931	40.4428	12.6002	7.27755	8.69361	4.61739	100.255	R	-4.77036	12.3889	-6.40238	-6.56102	-4.04185	1.85696	-0.197066	13.0805	212.389	193.439	101.857	U	8.6051	2.27513	3.69989	1.98479	1.71712	5.35842	1027.98	2690.39
M	L	MWxxSRLux1L4.ma	1.06327	86.7513	31.232	37.6004	12.7414	8.51964	10.3607	4.61739	100.177	R	11.1405	15.0355	-5.85405	23.5286	-2.4969	-2.6218	-0.718081	16.0284	215.036	223.529	97.3782	U	9.31404	2.36401	3.62702	2.14237	1.7941	5.3708	960.932	3341.95
M	L	MWxxSRLux1L4.ma	1.07879		30.3635	51.3385				4.61739		R		12.2503	-24.3446		-3.13843	1.65864	1.84391		212.25		101.659	U		2.3474	3.93844			5.35777	1024.98
M	L	MWxxSRLux1L4.ma	0.996527	66.3135	28.4891	38.5464	14.0442	6.4956	9.35119	4.61739	98.1223	R		7.9095	-8.72761		-0.111755	3.14037	2.08098	2.71613	207.91		103.14	U	8.14331	2.31031	3.65186	1.87112	1.74871	5.3371	1047.47
M	L	MWxxSRLux1L4.ma	0.999611	57.0076	25.6279	37.2432	12.3728	6.57506	9.26145	4.61739	97.9388	R	-0.212712	6.45907	-5.69793	11.8064	-6.81143	-0.852614	0.305212	5.84696	206.459	211.806	99.1474	U	7.55034	2.24998	3.61747	1.88328	1.7445	5.3301	987.238	3082.54
D	R	DWxxSLRLx1R3.ma	1.3782	138.555	26.6979	60.776	9.10292	8.77076	11.7316	4.60049	97.7045	L	-61.6145		6.79743	40.9467		-6.70936	-0.698106	7.00889		240.947	93.2906	L	11.7709	2.2731	4.1072	2.17142	1.85072		901.067	3740.08
D	R	DWxxSLRLx1R3.ma	1.36955	138.215	38.381	64.5861	7.00125	6.68299	9.6131	4.60049	96.7066	L	-25.8835	-1.42448	-14.6202	33.2345	-9.47871	15.9741	-0.665296	4.92594	198.576	233.235	115.974	L	11.7565	2.48902	4.168	1.89957	1.76082	5.29117	1248.94	3561.96
D	R	DWxxSLRLx1R3.ma	1.35163	133.324	34.8757	59.2698	8.27327	8.25844	9.56472	4.60049	97.0503	L	-25.7518	-1.68859	-7.97879	10.0809	-6.35863	7.4918	-1.18868	4.60832	198.311	210.081	107.492	L	11.5466	2.43014	4.0821	2.11124	1.7586	5.28984	1114.46	3044.95
D	R	DWxxSLRLx1R3.ma	1.42281	114.675	36.7303	65.8456	8.58195	8.82619	9.79449	4.60049	95.8629	L	13.1328	7.50225	0.518166	21.0823	-4.06507	0.681654	-0.568953	16.688	207.502	221.082	100.682	L	10.7087	2.46182	4.18731	2.17772	1.76907	5.33514	1010.24	3287.24
D	R	DWxxSLRLx1R3.ma	1.45192	126.767	41.6484	73.4344	9.25686	11.0709	10.5143	4.60049	95.8411	L	4.0208	4.64287	9.47904	-3.40834	-8.11111	6.2029	-0.960396	3.92744	204.643	196.592	106.203	L	11.2591	2.54039	4.29639	2.40432	1.80071	5.32127	1094.47	2756.43
D	R	DWxxSLRLx1R3.ma	1.38335	128.284	32.2203	66.6711	7.63831	9.18948	9.11928	4.60049	95.2814	L	-16.4957	-0.321668	3.79779	-22.5965	-4.77952	10.0738	-1.18936	11.6706	199.678	177.404	110.074	L	11.3262	2.3825	4.19977	2.21806	1.73776	5.29671	1154.85	2362.89
D	R	DWxxSLRLx1R3.ma	1.47624	141.539	47.645	68.3202	12.0618	9.2676	11.3743	4.60049	96.7612	L	5.89546	5.7552	4.29695	23.7303	-8.68966	4.99735	-1.11272	4.20161	205.755	223.73	104.997	L	11.897	2.62727	4.22421	2.22652	1.83646	5.32669	1075.89	3346.47
D	R	DWxxSLRLx1R3.ma	1.36039	132.647	27.7575	69.8833	10.6494	13.8769	10.1915	4.60049	97.2238	L	-45.5665		14.5097	24.6563		-2.47794	-1.09326	8.59806		224.656	97.5221	L	11.5172	2.29533	4.24683	2.63022	1.78673		963.062	3367.27
D	R	DWxxSLRLx1R3.ma	1.37748	118.645	39.1479	70.3653	8.98938	12.0423	11.9279	4.60049	92.9032	L	-27.762		11.6304	25.8961		-1.14754	-1.01496	11.0398		225.896	98.8525	L	10.8924	2.50136	4.2537	2.48842	1.85841		982.836	3395.18
D	R	DWxxSLRLx1R3.ma	1.36168	137.998	27.0047	61.5112	9.73762	8.38744	11.156	4.60049	97.7117	L	-34.2475	-2.73145	5.41915	30.5517	-0.92153	2.09203	-1.50013	0.00830798	197.269	230.552	102.092	L	11.7473	2.27961	4.11922	2.12674	1.82758	5.28457	1031.54	3500.68
D	R	DWxxSLRLx1R3.ma	1.35843	148.937	37.6294	67.645	9.56688	8.6036	9.65393	4.60049	95.7622	L	5.21465		-2.70395	51.9458		8.45316	-0.737866	16.9236		251.946	108.453	L	12.204	2.47675	4.21427	2.15218	1.76269		1129.44	3999.08
D	R	DWxxSLRLx1R3.ma	1.38756	125.628	39.0361	60.7123	9.57956	8.41062	9.30718	4.60049	97.3727	L	-37.7096		-1.74059	-27.9668		3.96258	-0.89054	15.5487		172.033	103.963	L	11.2084	2.49958	4.10615	2.1295	1.74664		1060.02	2256.41
D	R	DWxxSLRLx1R3.ma	1.42167	147.507	41.3507	67.1108	10.8589	7.79022	10.2235	4.60049	97.2935	L	-13.2919	0.487227	5.36254	35.2641	-7.85686	3.35958	-0.588644	2.68321	200.487	235.264	103.36	L	12.1453	2.53583	4.20634	2.05287	1.78813	5.30075	1050.81	3608.56
D	R	DWxxSLRLx1R3.ma	1.3764	137.454	36.2968	69.772	10.5555	7.8522	10.0462	4.60049	95.6835	L	35.6856		11.1668	14.8921		7.00401	0.00326813	7.0237		214.892	107.004	L	11.7241	2.45452	4.24523	2.06079	1.78033		1106.88	3150.15
D	R	DWxxSLRLx1R3.ma	1.40101	125.896	48.9803	70.2681	9.8443	10.568	9.96612	4.60049	96.0119	L	-46.7754	4.81641	-3.43809	19.7908	-6.56369	4.12961	0.282933	14.9518	204.816	219.791	104.13	L	11.2203	2.64549	4.25232	2.35783	1.77677	5.32211	1062.58	3258.47
D	R	DWxxSLRLx1R3.ma	1.41752	128.562	43.5451	68.3765	10.9868	8.44981	10.6382	4.60049	95.5716	L			6.48232			10.7182	-0.519886				110.718	L	11.3385	2.56883	4.22503	2.13414	1.806		1165.01
D	R	DWxxSLRLx1R3.ma	1.42898	134.216	39.0847	66.9614	7.59993	8.15772	12.2978	4.60049	96.0187	L	-6.74297	2.94885	-7.43885	6.42077	-9.11142	-1.41693	-0.98364	2.56993	202.949	206.421	98.5831	L	11.5852	2.50035	4.20412	2.09896	1.87265	5.31295	978.821	2965.72
D	R	DWxxSLRLx1R3.ma	1.43843	110.912	35.0658	73.9976	10.5593	8.73112	10.6508	4.60049	97.1164	L	-9.30282		10.2593	-1.69349		0.775753	-1.44417	5.20866		198.307	100.776	L	10.5315	2.43344	4.30403	2.16689	1.80653		1011.66	2792.58
D	R	DWxxSLRLx1R3.ma	1.36941	108.141	32.8497	65.4642	6.83359	7.91423	10.679	4.60049	95.2933	L			8.62926			1.10487	-0.656176	13.3782			101.105	L	10.3991	2.39405	4.1815	2.06866	1.80773		1016.62
D	R	DWxxSLRLx1R3.ma	1.41834	142.973	41.8946	65.9775	8.35965	9.44646	9.63427	4.60049	96.2706	L	-14.9452	0.660454	-2.74705	28.3552	-7.59399	6.48913	-1.49028	17.9019	200.66	228.355	106.489	L	11.9571	2.54413	4.18931	2.24564	1.76179	5.30161	1098.9	3450.77
D	R	DWxxSLRLx1R3.ma	1.42236	134.788	51.9519	65.7411	8.87141	13.6689	11.9519	4.60049	97.36	L	8.25479	-6.34561	-7.21253	27.5313	-12.7654	4.66735	-1.86992	-1.67973	193.654	227.531	104.667	L	11.6098	2.68473	4.18572	2.61513	1.85934	5.26608	1070.82	3432.11
D	R	DWxxSLRLx1R3.ma	1.38631	113.776	32.8676	70.6946	10.5767	7.04882	10.0042	4.60049	99.0896	L	-14.2983		1.7612	11.3052		7.64418	-0.971502	5.71461		211.305	107.644	L	10.6666	2.39437	4.25837	1.95286	1.77847		1116.83	3071.6
D	R	DWxxSLRLx1R3.ma	1.42324	104.681	35.4816	77.3485	10.0461	8.93318	9.78523	4.60049	97.2361	L	-5.06878	0.270748	12.0001	-23.6975	0.0434593	2.60751	-0.222066	13.7361	200.271	176.303	102.608	L	10.2314	2.44062	4.34832	2.18977	1.76865	5.29967	1039.37	2340.93
D	R	DWxxSLRLx1R3.ma	1.32038	127.374		67.2344	8.31053			4.60049		L			12.3467			1.54407					101.544	L	11.286		4.20819				1023.25
D	R	DWxxSLRLx1R3.ma	1.44366	147.613	45.9213	78.0157				4.60049		L			6.64071			3.33653	-2.32996	14.3934			103.337	L	12.1496	2.60318	4.35691				1050.46
D	R	DWxxSLRLx1R3.ma	1.39248	144.44	45.1573	68.9739	10.133	9.11032	9.17534	4.60049	96.1179	L	-11.3852	6.43698	6.71937	34.7287	-6.63578	1.99624	-1.22095	9.97948	206.437	234.729	101.996	L	12.0183	2.59228	4.23373	2.20941	1.74043	5.33	1030.09	3596.25
D	R	DWxxSLRLx1R3.ma	1.39663	125.581	48.4518	73.67	10.0802	8.15974	10.5689	4.60049	94.3413	L	9.98389	0.862862	19.0393	47.1334	-4.33123	1.53561	-1.05596	15.6179	200.863	247.133	101.536	L	11.2063	2.63832	4.2996	2.09921	1.80305	5.30262	1023.12	3885.05
D	R	DWxxSLRLx1R3.ma	1.40113		41.4227	73.7595	12.2281	18.1452	8.96655	4.60049	95.2351	L			8.53812			3.26515	-0.965106				103.265	L		2.53694	4.30081	2.89841	1.73044		1049.37
D	R	DWxxSLRLx1R3.ma	1.38003	131.007	37.0369	73.6799	9.26632	7.79768	10.1007	4.60049	94.8795	L		1.62391	11.6442		-4.01258	4.569	-1.05634	17.5444	201.624		104.569	L	11.4458	2.46694	4.29973	2.05383	1.78274	5.3064	1069.31
M	R	MWTxRxxUx1W.mat	1.25143	103.416	45.1026	53.614				3.8743		R	-21.9821	11.7001	-1.41419	35.8923	-8.54672	14.0647	-1.09445	0.561813	211.7	235.892	114.065	U	10.1694	2.59149	3.98181			5.35517	1218.22	3623.02
M	R	MWTxRxxUx1W.mat	1.23291	96.9469	36.2637	56.0596	14.6144	6.60715	12.2633	3.8743	96.4062	R	20.534	-0.129479	9.02001	-65.6791	4.11631	10.9043	-0.133101	3.73949	199.871	134.321	110.904	U	9.84616	2.45396	4.02642	1.88815	1.87134	5.29767	1167.95	1556.74
M	R	MWTxRxxUx1W.mat	1.19717	95.4413	35.7639	46.7472	15.3678	5.21125	10.0013	3.8743	98.1463	R	-30.6921	4.92792	1.12189	23.0397	-8.57766	13.1019	-1.27288	3.61689	204.928	223.04	113.102	U	9.7694	2.44546	3.84476	1.65082	1.77834	5.32266	1202.83	3330.99
M	R	MWTxRxxUx1W.mat	1.2196	112.073	30.3166	54.2564	12.8047	8.3552	10.5059	3.8743	99.0002	R	-32.7668	5.02993	-7.65751	13.6344	-6.30264	13.9582	-1.08972	5.03555	205.03	213.634	113.958	U	10.5864	2.3465	3.99372	2.12288	1.80035	5.32316	1216.52	3122.53
M	R	MWTxRxxUx1W.mat	1.20766	136.826	33.4643	46.4405	12.6722	10.5354	10.0001	3.8743	98.0139	R	-59.3692	5.59524	1.94112	-16.8252	-6.42988	14.1212	-0.88722	2.35324	205.595	183.175	114.121	U	11.6973	2.40517	3.83817	2.35474	1.77828	5.32591	1219.13	2479.12
M	R	MWTxRxxUx1W.mat	1.22759	121.46	35.8946	57.6881	14.1961	7.21603	8.15404	3.8743	96.1042	R	-45.2382	7.36259	-10.0445	20.208	-8.26	17.0317	-1.39863	-0.253494	207.363	220.208	117.032	U	11.0209	2.44769	4.05505	1.97631	1.68983	5.33447	1266.06	3267.76
M	R	MWTxRxxUx1W.mat	1.19067	101.063	42.4896	48.8053	16.2261	5.10142	11.5468	3.8743	97.7498	R	-22.0173	17.1973	6.93083	14.3137	-5.29581	7.92071	0.162876	0.387428	217.197	214.314	107.921	U	10.053	2.55312	3.88784	1.62952	1.84338	5.38081	1121.13	3137.44
M	R	MWTxRxxUx1W.mat	1.21392	97.1807	33.0605	50.9365	13.4212	8.76818	7.62802	3.8743	97.4906	R	-22.0937	0.551786	-2.36527	12.255	-2.65259	12.1634	-0.951507	8.34529	200.552	212.255	112.163	U	9.85803	2.39788	3.93058	2.17113	1.66189	5.30107	1187.89	3092.34
M	R	MWTxRxxUx1W.mat	1.20814	98.4552	31.4654	50.8026	13.3975	6.02978	10.3859	3.8743	97.3904	R	-22.1392	2.51197	-2.28036	18.9061	-5.82262	13.4749	-2.00509	2.746	202.512	218.906	113.475	U	9.92246	2.36842	3.92795	1.79671	1.79519	5.3108	1208.79	3238.82
M	R	MWTxRxxUx1W.mat	1.20899	104.409	35.0198	42.1864	13.8304	6.26765	7.87893	3.8743	97.8814	R	-22.0362	7.60094	1.65546	23.7295	-2.00419	7.02373	-1.12878	-0.880975	207.601	223.73	107.024	U	10.2181	2.43264	3.7421	1.8354	1.67539	5.33562	1107.18	3346.45
M	R	MWTxRxxUx1W.mat	1.1759	85.5327	35.776	50.4534	16.6181	7.1242	9.94079	3.8743	99.3355	R	-11.7274	8.13021	-5.22583	20.2589	-6.39823	13.5466	-0.503951	4.05733	208.13	220.259	113.547	U	9.24839	2.44567	3.92105	1.9635	1.77564	5.33816	1209.93	3268.89
M	R	MWTxRxxUx1W.mat	1.16227	105.926	34.0085	44.7961	14.3124	5.58103	9.20605	3.8743	98.364	R	-23.134	5.22492	2.81944	29.2747	0.62181	8.284	-1.0095	1.46151	205.225	229.275	108.284	U	10.292	2.41489	3.80212	1.71937	1.74188	5.32411	1126.8	3471.64
M	R	MWTxRxxUx1W.mat	1.18936	81.8454	37.893	51.9498	15.442	6.63879	11.0892	3.8743	98.0702	R	-19.1902	6.66136	0.0260214	32.122	2.3904	10.7252	-1.34169	0.794484	206.661	232.122	110.725	U	9.04685	2.48107	3.95028	1.89293	1.82484	5.33108	1165.12	3536.51
M	R	MWTxRxxUx1W.mat	1.20186	112.016	38.9145	47.87	14.5105	7.72407	8.3471	3.8743	96.5669	R	-20.6623	9.08851	-2.16594	26.8386	-7.04102	13.5576	-0.37469	1.50177	209.089	226.839	113.558	U	10.5838	2.49763	3.86849	2.04434	1.69975	5.34276	1210.11	3416.45
M	R	MWTxRxxUx1W.mat	1.1006	87.2041	31.1583	39.037	14.6381	4.08086	12.7481	3.8743	99.0225	R	-38.6749	6.60436	-0.0646015	9.16575	-3.31592	10.903	-0.184708	2.9691	206.604	209.166	110.903	U	9.33831	2.36262	3.66451	1.40631	1.88956	5.33081	1167.92	3025.07
M	R	MWTxRxxUx1W.mat	1.15267	99.9099	34.7302	46.1559				3.8743		R	-20.6683	11.765	3.66348	16.3604	-1.61611	11.8632	-1.08427	4.79348	211.765	216.36	111.863	U	9.99549	2.4276	3.83202			5.35548	1183.13	3182.49
M	R	MWTxRxxUx1W.mat	1.16297	128.87	38.6081	50.4364	14.3361	8.54479	8.18423	3.8743	96.7833	R		1.09006	-3.3295		6.1859	6.8123	-0.861989	1.12039	201.09		106.812	U	11.3521	2.4927	3.92071	2.14532	1.69139	5.30375	1103.91
M	R	MWTxRxxUx1W.mat	1.17311	101.312	38.4004	48.5871	14.6267	8.0052	9.01853	3.8743	98.8121	R	-28.956	12.2813	-3.69642	17.4119	-3.78468	11.7023	-0.311975	-0.5755	212.281	217.412	111.702	U	10.0654	2.48934	3.88336	2.08009	1.73294	5.35791	1180.57	3205.72
M	R	MWTxRxxUx1W.mat	1.11557	77.2962	30.8297	44.7051	12.8362	6.46342	13.9966	3.8743	99.7135	R	-17.5091	2.98706	-7.99274	-10.3296	-4.3263	9.60785	-0.0361671	1.34336	202.987	189.67	109.608	U	8.79183	2.35636	3.80009	1.86616	1.93422	5.31314	1147.53	2612.16
M	R	MWTxRxxUx1W.mat	1.15039	67.3966	30.5237	46.2462	13.6062	5.37312	9.83404	3.8743	99.112	R	28.5175	4.6081	-4.25436	2.64335	-0.994194	16.3908	-1.25733	0.299506	204.608	202.643	116.391	U	8.20954	2.35049	3.83398	1.68141	1.77085	5.3211	1255.68	2884.69
M	R	MWTxRxxUx1W.mat	1.15951	83.2584	36.5171	55.5625	15.6358	7.08282	6.18205	3.8743	97.4002	R		6.6916	-10.0109		-0.0462037	14.7125	-1.0969	4.41695	206.692		114.713	U	9.12461	2.45824	4.01751	1.95767	1.57682	5.33123	1228.62
M	R	MWTxRxxUx1W.mat	1.17379	100.058	40.5698	47.87	15.7184	8.20929	9.61587	3.8743	97.7266	R	-27.3587	11.3064	0.56421	14.6519	-6.78899	11.2198	0.108596	2.35087	211.306	214.652	111.22	U	10.0029	2.52378	3.86849	2.10527	1.76095	5.35331	1172.93	3144.87
M	R	MWTxRxxUx1W.mat	1.08312		30.4902	42.5517	13.1108	9.45285	8.28154	3.8743	94.2757	R		2.43894	4.10883		2.33598	3.42028	-0.661866		202.439		103.42	U		2.34985	3.75072	2.24632	1.6964	5.31044	1051.74
M	R	MWTxRxxUx1W.mat	1.08749	84.7159	27.7782	42.2209	13.9288	7.91714	9.05116	3.8743	97.1571	R	-7.97794	5.10161	-1.72685	-33.0602	-1.32839	6.5258	-0.837867	1.10173	205.102	166.94	106.526	U	9.20412	2.29576	3.74291	2.06903	1.73451	5.32351	1099.47	2156.95
M	R	MWTxRxxUx1W.mat	1.04942	97.0415	26.1595	43.6181				3.8743		R	-6.12136	4.19557	-6.14641	-19.6879	-3.72495	14.8292	-2.30624	11.5421	204.196	180.312	114.829	U	9.85096	2.26156	3.77547			5.31908	1230.49	2421.24
M	R	MWxxSRLux1R3.ma	1.15165	94.4735	35.7128	49.7697	15.1321	5.64201	10.3828	4.38632	97.814	R	-41.3404	6.66006	-7.14657	15.2375	-9.63933	15.5054	-1.24173	2.29632	206.66	215.238	115.505	U	9.71975	2.44459	3.90741	1.73024	1.79506	5.33108	1241.38	3157.74
M	R	MWxxSRLux1R3.ma	1.12569	68.325	32.0541	42.8802				4.38632		R	-40.2095	4.93036	0.951995	2.17183	-4.76382	10.0272	-0.580861	3.20096	204.93	202.172	110.027	U	8.26589	2.37942	3.75841			5.32267	1154.12	2874.62
M	R	MWxxSRLux1R3.ma	1.13814	94.4989	34.2916	45.2367				4.38632		R	-34.436	5.13042	4.14801	23.7788	-3.77241	8.55291	-0.832271	0.789802	205.13	223.779	108.553	U	9.72105	2.4199	3.81191			5.32365	1131	3347.56
M	R	MWxxSRLux1R3.ma	1.1332	75.1905	28.6179	43.1605	13.603	5.63461	9.95891	4.38632	98.2375	R	0.611586	3.62974	-2.91694	28.2807	-3.10691	9.30777	-1.82624	3.53705	203.63	228.281	109.308	U	8.67125	2.31291	3.76493	1.72893	1.77645	5.3163	1142.82	3449.08
M	R	MWxxSRLux1R3.ma	1.17195	99.9967	34.6331	46.8852	12.288	7.1775	7.85758	4.38632	94.7908	R	2.02012	9.4488	4.57401	34.6132	-4.18478	9.00603	0.412262	-0.248532	209.449	234.613	109.006	U	9.99984	2.4259	3.8477	1.97095	1.67426	5.34448	1138.09	3593.59
M	R	MWxxSRLux1R3.ma	1.03387	55.4398	28.4774	35.785	11.552	5.29437	7.89167	4.38632	97.6471	R	-4.95945	10.7087	-1.76809	11.7557	-3.2983	10.7091	-0.717746	4.8099	210.709	211.756	110.709	U	7.44579	2.31007	3.57753	1.66664	1.67607	5.35048	1164.86	3081.43
M	R	MWxxSRLux1R3.ma	1.05593	79.8524	24.3458	37.6514				4.38632		R	13.6229	6.00838	-0.314913	-0.0269033	1.54617	7.42471	-0.319086	1.16631	206.008	199.973	107.425	U	8.93602	2.22129	3.62837			5.32792	1113.41	2827.86
M	R	MWxxSRLux1R3.ma	1.10677	82.5889	30.5577	45.5207	12.4002	8.76159	9.88892	4.38632	97.6332	R	-37.0675	7.68142	-0.527316	10.6199	-3.08564	11.4158	-1.46901	2.4351	207.681	210.62	111.416	U	9.08784	2.35115	3.81817	2.17038	1.77332	5.33601	1176.03	3056.67
M	R	MWxxSRLux1R3.ma	1.1086	64.5859	34.2616	46.8356	12.7099	5.74023	10.0687	4.38632	97.3281	R	7.57536	7.59041	7.70977	22.2254	-1.04564	6.6903	-0.911365	4.73015	207.59	222.225	106.69	U	8.03653	2.41937	3.84664	1.7475	1.78132	5.33557	1102.01	3312.76
M	R	MWxxSRLux1R3.ma	1.11241	70.608	34.2241	43.6802	13.5736	8.62871	8.32258	4.38632	95.4399	R		9.29672	-1.74872		-2.69802	7.61235	-0.09297	1.15532	209.297		107.612	U	8.40285	2.41871	3.7769	2.15509	1.6985	5.34375	1116.33
M	R	MWxxSRLux1R3.ma	1.05544	73.5376	23.041	40.8412	13.42	6.01157	8.53532	4.38632	97.6651	R	-19.1526	1.96218	-1.99512	20.8915	0.476177	6.36331	-1.32221	0.668337	201.962	220.892	106.363	U	8.5754	2.19091	3.70969	1.79369	1.70925	5.30808	1096.95	3282.98
M	R	MWxxSRLux1R3.ma	1.02486	88.9393	22.7113	37.9486	10.6568	5.21418	8.39631	4.38632	96.9181	R	-4.515	5.6977	-4.48164	47.993	1.65178	9.27995	-1.16946	6.02609	205.698	247.993	109.28	U	9.43076	2.18303	3.63623	1.65138	1.70225	5.32641	1142.38	3905.34
M	R	MWxxSRLux1R3.ma	1.0593	61.7442	35.4035	39.9062	14.6276	7.1461	10.402	4.38632	99.0592	R	-8.61664	7.19686	6.92544	-2.47649	-5.15354	5.92157	-0.12316	1.05596	207.197	197.524	105.922	U	7.85775	2.43928	3.68653	1.96657	1.79589	5.33367	1090.13	2776.06
M	R	MWxxSRLux1R3.ma	1.03909	56.2999	30.2875	40.0733	13.3243	5.99402	9.01451	4.38632	98.7047	R	-12.7669	8.81771	-5.24516	-1.15405	-1.00282	10.637	-0.683947	0.961188	208.818	198.846	110.637	U	7.50332	2.34593	3.69071	1.79076	1.73275	5.34146	1163.73	2803.98
M	R	MWxxSRLux1R3.ma	1.01564	47.8226	34.8664	37.4094	14.1879	6.49555	11.9459	4.38632	99.2074	R	-0.231943	10.6989	0.655632	-19.2477	-6.1841	9.20262	0.493582	-9.85319	210.699	180.752	109.203	U	6.91539	2.42998	3.62192	1.87112	1.85911	5.35043	1141.17	2430.11
M	R	MWxxSRLux1R3.ma	1.04869	48.5998	30.7594	40.4397	14.378	9.34449	7.30114	4.38632	97.3363	R	5.20264	11.0853	3.21916	3.33658	-0.915333	2.68491	-0.758308	-0.993209	211.085	203.337	102.685	U	6.97136	2.35502	3.69981	2.23479	1.6438	5.35226	1040.54	2899.5
M	R	MWxxSRLux1R3.ma	1.02556	72.0834	19.5785	38.3563				4.38632		R	2.79476	3.60052	-2.7489	6.41821	-0.460324	10.06	-2.06376	-9.48001	203.601	206.418	110.06	U	8.49019	2.10351	3.64692			5.31616	1154.63	2965.66
M	R	MWxxSRLux1R3.ma	0.97968	60.7102	24.2089	38.3206	12.2314	5.52386	9.64204	4.38632	97.2328	R	10.987	6.81496	-3.48618	36.0262	1.65088	10.5931	-0.834463	0.747458	206.815	236.026	110.593	U	7.79167	2.21816	3.64599	1.70908	1.76215	5.33182	1163.03	3626.1
M	R	MWxxSRLux1R3.ma	0.994667	98.9335	30.6866	44.3046	11.3065	6.87052	7.89188	4.38632	95.0026	R		1.33878	7.54835		9.48095	0.5969	-1.82177	1.11809	201.339		100.597	U	9.94653	2.35362	3.79109	1.92724	1.67608	5.30499	1008.97
M	R	MWxxSRLux1R3.ma	1.02221	60.6745	32.1005	42.9099	13.3235	8.40189	8.88662	4.38632	97.3323	R	-4.00443	13.3438	-2.53366	36.7004	-1.13008	3.15964	-0.76481	-9.45395	213.344	236.7	103.16	U	7.78938	2.38028	3.7591	2.12846	1.72657	5.3629	1047.77	3641.65
D	L	DWxxSRLNx1L4.ma	1.27581	142.205	38.0473	55.3739	7.73868	7.46489	12.4227	4.52711	96.5896	L	41.2307		5.05089	43.2282		-5.406	-0.101986	21.3254		243.228	94.594	N	11.925	2.4836	4.01411	2.01021	1.87739		920.016	3793.33
D	L	DWxxSRLNx1L4.ma	1.42238	156.311		67.1178	8.85963			4.52711		L	75.495		-10.761	-0.73016		5.20478				199.27	105.205	N	12.5025		4.20645				1079.08	2812.95
D	L	DWxxSRLNx1L4.ma	1.48781	169.534	48.7976	69.2927	8.63939	6.47135	11.9583	4.52711	96.6341	L	6.41288	9.49686	-6.90396	43.5714	-7.04311	3.5884	0.490064	19.6887	209.497	243.571	103.588	N	13.0205	2.64301	4.23834	1.86738	1.85959	5.34471	1054.31	3801.36
D	L	DWxxSRLNx1L4.ma	1.2418	108.939	31.6794	70.7811	7.02452	7.84274	10.0988	4.52711	96.6025	L	-7.90233		-28.8022	44.3999		5.33989	0.384193	10.7435		244.4	105.34	N	10.4374	2.37244	4.25959	2.05959	1.78266		1081.16	3820.78
D	L	DWxxSRLNx1L4.ma	1.38256	129.079	35.0743	67.2102	8.12727	7.6874	11.2919	4.52711	97.1136	L	-15.3752	4.87082	-14.4086	36.6977	-11.8621	-4.58167	0.354051	15.9435	204.871	236.698	95.4183	N	11.3613	2.43359	4.20783	2.03958	1.83312	5.32238	932.068	3641.59
D	L	DWxxSRLNx1L4.ma	1.38282	171.856	56.2986	64.8253	9.6934	7.8926	9.46926	4.52711	95.2445	L			-13.9607			5.41954	0.612327				105.42	N	13.1094	2.7392	4.1717	2.06593	1.7542		1082.38
D	L	DWxxSRLNx1L4.ma	1.29918	141.2	31.2266	70.6676	8.18003	10.4866	11.3615	4.52711	97.0239	L	-26.5938		-26.3621	60.1548		6.69074	-0.256978	14.3166		260.155	106.691	N	11.8828	2.36391	4.25799	2.35009	1.83594		1102.02	4196.12
D	L	DWxxSRLNx1L4.ma	1.33299	132.698	45.9301	65.3623	8.54845	8.35082	10.3854	4.52711	97.1412	L	7.46488		-15.8502	46.8851		0.879648	0.240956	19.7817		246.885	100.88	N	11.5195	2.6033	4.17995	2.12236	1.79517		1013.22	3879.2
D	L	DWxxSRLNx1L4.ma	1.34476	125.75	36.5199	68.4131	8.01536	9.57856	10.4434	4.52711	97.1544	L	16.3793		-19.8	30.475		1.33823	0.49729	19.7039		230.475	101.338	N	11.2138	2.45829	4.22556	2.25953	1.79767		1020.14	3498.93
D	L	DWxxSRLNx1L4.ma	1.32707	123.285	44.1399	63.1736				4.52711		L	5.40513		0.506933	33.7473		-2.35855	-0.0371141	21.725		233.747	97.6415	N	11.1034	2.57755	4.14589				964.831	3573.72
D	L	DWxxSRLNx1L4.ma	1.40497	168.425		60.7238	8.41465			4.52711		L	10.9619		-0.825699	2.58418		3.3405				202.584	103.34	N	12.9779		4.10634				1050.52	2883.42
D	L	DWxxSRLNx1L4.ma	1.30167	146.506	36.2047	65.063	7.92783	7.85217	10.1386	4.52711	96.3993	L	21.3627		-16.7519	49.2027		1.77929	0.65876	19.4618		249.203	101.779	N	12.1039	2.45296	4.17536	2.06079	1.78441		1026.81	3933.95
D	L	DWxxSRLNx1L4.ma	1.33229	132.12	38.7302	59.489	7.60061	7.91547	13.4046	4.52711	97.8539	L	49.8286		-16.4006	-30.3194		-3.64612	0.979719	6.43656		169.681	96.3539	N	11.4944	2.49467	4.08579	2.06882	1.91343		945.81	2210.29
D	L	DWxxSRLNx1L4.ma	1.27675	157.313	39.3875	59.7616	8.56509	7.64802	10.2749	4.52711	97.1126	L	-17.1356		-15.3865	80.7284		-0.862456	1.22779	25.6696		280.728	99.1375	N	12.5425	2.50518	4.09036	2.03445	1.79038		987.091	4703.59
D	L	DWxxSRLNx1L4.ma	1.37556	145.175		63.3409				4.52711		L	2.87216		-12.9858	6.51765		1.87956				206.518	101.88	N	12.0489		4.14853				1028.33	2967.81
D	L	DWxxSRLNx1L4.ma	1.30403	110.664	59.6541	62.4724	7.06261	9.0231	11.9041	4.52711	95.8775	L	14.3992		-14.2134	46.4634		6.33733	-0.886861	17.9385		246.463	106.337	N	10.5197	2.77914	4.13473	2.19979	1.85748		1096.55	3869.27
D	L	DWxxSRLNx1L4.ma	1.31955	129.781	36.6201	61.7888	8.12881	7.12215	11.3661	4.52711	96.3404	L		8.01388	-10.7528		-9.26347	7.63221	-0.972005	22.1364	208.014		107.632	N	11.3921	2.45997	4.12372	1.96321	1.83613	5.3376	1116.64
D	L	DWxxSRLNx1L4.ma	1.41695	178.454		71.5028	11.6933			4.52711		L	50.0806		-12.5037	15.1149		-2.67347				215.115	97.3265	N	13.3587		4.26974				960.167	3155.05
D	L	DWxxSRLNx1L4.ma	1.24097	133.906		58.5661	7.79984			4.52711		L	-26.6043		-15.6079	80.853		3.80855				280.853	103.809	N	11.5718		4.07016				1057.67	4706.72
D	L	DWxxSRLNx1L4.ma	1.31394	146.363	34.6845	63.4186				4.52711		L			-10.2042			1.03038	-2.77854				101.03	N	12.0981	2.4268	4.14976				1015.5
D	L	DWxxSRLNx1L4.ma	1.32026	131.498	31.8383	59.6381	8.35309	10.5165	11.3574	4.52711	96.6779	L	60.299		0.58105	9.91961		9.21778	-2.4568	14.7405		209.92	109.218	N	11.4673	2.3754	4.0883	2.35295	1.83577		1141.41	3041.44
D	L	DWxxSRLNx1L4.ma	1.32385	120.341	42.2757	59.3253	8.02828	8.72104	10.7057	4.52711	95.8537	L	45.6437		-11.3967	12.6418		4.56223	-1.50289	20.5401		212.642	104.562	N	10.97	2.5499	4.08304	2.16574	1.80885		1069.21	3100.79
D	L	DWxxSRLNx1L4.ma	1.36236		42.2799	64.9825				4.52711		L			-8.22919			-6.4021	0.704076				93.5979	N		2.54996	4.17412				905.522
D	L	DWxxSRLNx1L4.ma	1.37482	125.836	43.1636	68.9384	9.95694	7.17078	11.6046	4.52711	98.1514	L	1.69128	4.80647	-14.8929	-10.2143	-14.1068	2.32868	1.06508	23.756	204.806	189.786	102.329	N	11.2176	2.56318	4.23321	1.97001	1.84569	5.32207	1035.13	2614.54
D	L	DWxxSRLNx1L4.ma	1.25633	116.471	38.3507	65.6634	9.79308	9.53631	10.6971	4.52711	96.2936	L	-11.469		-15.8727	15.9004		4.47902	-0.558274	13.353		215.9	104.479	N	10.7922	2.48853	4.18454	2.25511	1.80849		1067.93	3172.34
D	L	DWxxSRLNx1L4.ma	1.29184	118.563		62.1443	8.4867			4.52711		L	-14.3721		-8.57599	45.468		10.4834				245.468	110.483	N	10.8887		4.12946				1161.3	3845.85
D	L	DWxxSRLNx1L4.ma	1.4179	181.076	43.5119	68.8292	7.47376	8.08876	10.9982	4.52711	95.6076	L	67.4558	7.88715	-11.6822	28.5411	-7.92789	-1.09355	-0.53255	20.252	207.887	228.541	98.9064	N	13.4564	2.56834	4.23163	2.09047	1.82109	5.337	983.642	3454.99
D	L	DWxxSRLNx1L4.ma	1.31904	146.312	37.1952	70.9367	10.6832	6.97538	12.3101	4.52711	97.4721	L			-20.2744			-1.29989	1.87113				98.7001	N	12.096	2.46957	4.26179	1.94239	1.87312		980.565
D	L	DWxxSRLNx1L4.ma	1.34602	125.522	38.4831	64.158	9.85716	9.98016	14.6553	4.52711	96.8685	L		5.00814	-10.8014		-9.52602	-5.41404	0.297815	23.7244	205.008		94.586	N	11.2036	2.49068	4.16135	2.3006	1.95658	5.32305	919.899
D	L	DWxxSRLNx1L4.ma	1.35893	130.64	35.2294	66.9677				4.52711		L	-28.3642	0.569542	-7.50137	60.4157	-5.45106	7.11062	-0.393871	20.1184	200.57	260.416	107.111	N	11.4298	2.43627	4.20421			5.30116	1108.53	4202.43
D	L	DWxxSRLNx1L4.ma	1.39774	164.728	43.7566	73.6388	10.5442			4.52711		L	70.0992		-13.2018	33.2573		-0.216277	-0.0845926	22.9027		233.257	99.7837	N	12.8346	2.57194	4.29917				996.758	3562.48
D	L	DWxxSRLNx1L4.ma	1.36481			70.5287	10.6954			4.52711		L			-11.1425			-2.9614					97.0386	N			4.25602				955.909
D	L	DWxxSRLNx1L4.ma	1.3692		46.2335	65.303	11.9462	12.4426	13.3497	4.52711	98.261	L			-4.80249			-2.38673	-0.47863				97.6133	N		2.60759	4.17904	2.52113	1.91147		964.413
D	L	DWxxSRLNx1L4.ma	1.38061	158.823		67.8608				4.52711		L	43.9451		-13.2791	37.1878		-0.0619895				237.188	99.938	N	12.6025		4.21746				999.07	3652.91
D	L	DWxxSRLNx1L4.ma	1.27605	132.226	29.794	57.8945	9.1689	14.8473	12.3485	4.52711	100.036	L	11.1069		2.84302	41.051		0.669129	-1.77788	16.6563		241.051	100.669	N	11.499	2.33632	4.05862	2.69782	1.87458		1010.05	3742.51
D	L	DWxxSRLNx1L4.ma	1.27962	106.314	34.4619	63.215	9.95119	8.29654	11.3119	4.52711	96.5239	L	0.809431		-11.2025	63.2156		2.64342	-2.45724	18.9739		263.216	102.643	N	10.3109	2.4229	4.14654	2.11584	1.83394		1039.91	4270.39
D	L	DWxxSRLNx1L4.ma	1.3409	155.461	40.8993	66.523	9.10069	10.197	13.0337	4.52711	96.6108	L	21.28	7.03335	-8.9029	51.7337	-14.7833	1.586	0.0291398	23.2866	207.033	251.734	101.586	N	12.4684	2.52888	4.19755	2.3221	1.90006	5.33288	1023.88	3994.04
D	L	DWxxSRLNx1L4.ma	1.22889	80.8856		59.7522	9.60768			4.52711		L	-13.9893		-14.7369	7.04109		-1.86783				207.041	98.1322	N	8.99364		4.09021				972.114	2979.1
D	L	DWxxSRLNx1L4.ma	1.26763	102.145	30.68	61.6649	7.63823	8.87381	10.7344	4.52711	96.2755	L	-2.01		-8.24793	38.9073		0.608236	-1.9539	15.0923		238.907	100.608	N	10.1067	2.3535	4.12171	2.1831	1.81007		1009.14	3692.7
D	L	DWxxSRLNx1L4.ma	1.2835	132.623		55.5881	6.95695			4.52711		L	-26.2284		-10.2077	95.43		6.56116				295.43	106.561	N	11.5162		4.01797				1100.01	5077.87
D	L	DWxxSRLNx1L4.ma	1.33533	136.52		62.4139	9.29061			4.52711		L	18.8534		-15.7327	32.3266		-0.891012				232.327	99.109	N	11.6842		4.13379				986.665	3541.18
D	L	DWxxSRLNx1L4.ma	1.37166	124.64	44.0774	70.1658	10.1001	10.4655	13.0113	4.52711	97.1272	L	-25.307	11.7488	-14.5152	16.59	-3.77537	3.99804	-0.872107	17.7373	211.749	216.59	103.998	N	11.1642	2.57664	4.25086	2.34808	1.89924	5.3554	1060.57	3187.55
D	L	DWxxSRLNx1L4.ma	1.26329	152.128	35.9611	57.0373	10.8102	10.016	9.65971	4.52711	98.4118	L	60.5506	13.2558	-3.40081	-16.4042	2.34085	-3.44515	-1.54281	10.5657	213.256	183.596	96.5549	N	12.334	2.44883	4.04371	2.30419	1.76295	5.36249	948.77	2487.68
D	L	DWxxSRLNx1L4.ma	1.31958	120.966		62.1046	7.83874			4.52711		L	2.65666		-10.4406	30.2715		1.50357				230.271	101.504	N	10.9985		4.12882				1022.64	3494.3
D	L	DWxxSRLNx1L4.ma	1.25099	98.1141	691.721	62.4816	10.5799	12.6035	10.8214	4.52711	98.1921	L	25.3898		-10.7052	-3.39061		2.31646	-0.527088	15.0288		196.609	102.316	N	9.90525	5.12841	4.13487	2.53397	1.81372		1034.95	2756.81
D	L	DWxxSRLNx1L4.ma	1.24819			56.3829	9.60842			4.52711		L			-10.2487			-1.74581					98.2542	N			4.03217				973.927
D	L	DWxxSRLNx1L4.ma	1.20434	134.036		58.6963				4.52711		L			-5.62672			-6.92696					93.073	N	11.5774		4.07238				897.916
P	L	PWTxLxxUx1W.mat	1.45145	144.067	29.8473	59.4872	14.8039	6.57686	9.56007	3.56991	73.6212	R	56.4951	3.2187	-1.55081	-14.2744	7.16429	-1.97926	-0.549884	7.58242	203.219	185.726	98.0207	U	12.0028	2.33736	4.08576	1.88356	1.75839	5.31428	970.458	2531.09
P	L	PWTxLxxUx1W.mat	1.41994	145.462	34.6029	60.6161	14.3646	6.21427	10.9138	3.56991	74.193	R	53.8481	-12.3313	-5.85066	-30.2196	7.5229	-0.631712	-0.173613	10.0509	187.669	169.78	99.3683	U	12.0608	2.42537	4.10456	1.82685	1.81758	5.23468	990.539	2212.23
P	L	PWTxLxxUx1W.mat	1.37454	125.382	32.5183	56.9896	14.9143	5.73271	12.7293	3.56991	74.4861	R	45.6043	-6.31112	-8.71823	-10.272	6.28886	1.83161	0.353599	5.16347	193.689	189.728	101.832	U	11.1974	2.38799	4.04287	1.74619	1.88887	5.26625	1027.6	2613.35
P	L	PWTxLxxUx1W.mat	1.40336	143.583	27.7242	61.839	12.6017	6.09206	9.36498	3.56991	74.0791	R	58.9625	5.31734	-4.27639	-19.7694	3.83088	4.39722	-0.504675	7.32689	205.317	180.231	104.397	U	11.9826	2.29464	4.12453	1.80699	1.74935	5.32456	1066.68	2419.6
P	L	PWTxLxxUx1W.mat	1.32171	137.316	22.4915	55.1119	10.6587	5.07234	10.079	3.56991	73.6534	R	58.3099	7.0558	-12.2778	-18.7791	3.66351	-0.102114	-1.01701	3.31698	207.056	181.221	99.8979	U	11.7182	2.17773	4.00937	1.6238	1.78178	5.33299	998.469	2439.57
P	L	PWTxLxxUx1W.mat	1.36344	108.922	25.1975	66.5117	14.5264	6.68093	11.6588	3.56991	72.8693	R	30.3155	-4.02944	-14.5691	-19.505	6.14781	4.81902	-0.510707	6.60662	195.971	180.495	104.819	U	10.4366	2.24047	4.19738	1.89926	1.84784	5.27796	1073.15	2424.92
P	L	PWTxLxxUx1W.mat	1.39106	132.131	28.8477	58.7613	11.9095	4.57759	9.74911	3.56991	73.8013	R	32.8867	-5.7158	-13.8481	-22.4352	0.616217	0.776672	0.187261	6.84403	194.284	177.565	100.777	U	11.4948	2.31754	4.07348	1.52117	1.76702	5.26932	1011.67	2366.11
P	L	PWTxLxxUx1W.mat	1.42752	142.436	27.7334	66.7214	13.6616	7.97115	11.2324	3.56991	74.669	R	66.1898	10.7258	-3.01573	-11.9316	1.76868	5.37907	-1.31147	5.67143	210.726	188.068	105.379	U	11.9347	2.29483	4.20053	2.07583	1.8307	5.35056	1081.76	2579.13
P	L	PWTxLxxUx1W.mat	1.32305	111.125	23.5172	63.8603	13.256	5.66299	8.94882	3.56991	73.7781	R	27.4211	-3.14559	-23.1669	-44.134	-3.03356	3.25521	-0.702265	12.1385	196.854	155.866	103.255	U	10.5416	2.20215	4.1567	1.73395	1.72958	5.28246	1049.22	1945.93
P	L	PWTxLxxUx1W.mat	1.35594	106.714	37.1091	63.1195	14.0504	5.90679	11.1956	3.56991	74.0022	R	2.06298	-13.0321	-16.2538	-32.9177	7.12737	9.46259	0.311253	5.77666	186.968	167.082	109.463	U	10.3303	2.46814	4.14503	1.7761	1.8292	5.23094	1145.25	2159.71
P	L	PWTxLxxUx1W.mat	1.36344	132.624	28.4741	56.3213	12.7477	5.89399	10.8147	3.56991	74.3204	R	56.1363	-3.93267	-7.26046	-0.397694	2.6877	3.49793	-0.720855	8.13756	196.067	199.602	103.498	U	11.5163	2.31	4.03107	1.77393	1.81344	5.27846	1052.93	2819.99
P	L	PWTxLxxUx1W.mat	1.38314	136.175	29.7186	66.1107	15.0977	5.91611	9.192	3.56991	73.9054	R	42.9282	-3.60643	-17.6709	-12.3616	5.99303	6.26396	0.0511942	7.80121	196.394	187.638	106.264	U	11.6694	2.33484	4.19133	1.77768	1.74122	5.28012	1095.42	2570.29
P	L	PWTxLxxUx1W.mat	1.27549	125.725	22.0931	54.6861	14.4847	4.92901	10.0341	3.56991	73.4979	R	49.8364	8.76926	-13.7521	-25.0901	2.75382	2.35072	-1.67665	13.34	208.769	174.91	102.351	U	11.2127	2.16803	4.00161	1.59514	1.77979	5.34123	1035.47	2313.25
P	L	PWTxLxxUx1W.mat	1.32826	151.667	26.3035	55.1824	13.7541	5.30976	9.70029	3.56991	73.3951	R	64.7943	1.20153	-5.86027	-34.4217	1.96881	3.07706	-0.620871	6.0961	201.202	165.578	103.077	U	12.3153	2.26466	4.01064	1.66955	1.7648	5.30431	1046.51	2130.62
P	L	PWTxLxxUx1W.mat	1.34801	125.31	34.3664	55.0493	14.4074	5.63642	10.1209	3.56991	74.5888	R	30.0476	-7.36189	-8.77494	-33.0586	3.69124	2.65034	-0.00626593	10.4978	192.638	166.941	102.65	U	11.1942	2.42122	4.00823	1.72925	1.78363	5.26081	1040.02	2156.98
P	L	PWTxLxxUx1W.mat	1.41299	157.594	40.0102	66.1231	14.9744	6.35978	13.4714	3.56991	74.682	R	45.4495	4.90355	-7.82783	-48.8412	13.6894	-1.92168	-1.12433	11.523	204.904	151.159	98.0783	U	12.5536	2.51503	4.19152	1.84999	1.91581	5.32254	971.314	1858.45
P	L	PWTxLxxUx1W.mat	1.30701	133.732	23.3841	56.8201	12.545	6.34848	8.22336	3.56991	73.9571	R	45.2729	-2.72373	-9.65886	-23.3493	0.637542	6.60383	-0.114829	4.79658	197.276	176.651	106.604	U	11.5643	2.19902	4.03989	1.84822	1.69341	5.28461	1100.68	2347.86
P	L	PWTxLxxUx1W.mat	1.31322	147.751	28.3363	51.0842	12.8647	5.58812	10.8836	3.56991	73.6642	R	58.3687	3.30174	-9.40442	-34.4556	2.04749	2.67201	-1.26855	16.1021	203.302	165.544	102.672	U	12.1553	2.3072	3.93348	1.72064	1.81633	5.31469	1040.35	2129.96
P	L	PWTxLxxUx1W.mat	1.3646	126.938	27.3985	67.074				3.56991		R	41.3057	5.71259	-13.1286	-16.3473	-4.5022	1.96582	-1.06236	13.1452	205.713	183.653	101.966	U	11.2667	2.28787	4.2058			5.32648	1029.63	2488.83
P	L	PWTxLxxUx1W.mat	1.39573	140.781	29.6995	62.7121	13.4118	6.0558	11.6993	3.56991	74.7954	R	53.2375	-0.175802	-8.41799	-19.0942	-5.05124	-0.416518	-0.772292	5.92287	199.824	180.906	99.5835	U	11.8651	2.33447	4.13855	1.80102	1.84944	5.29744	993.759	2433.21
P	L	PWTxLxxUx1W.mat	1.28976	120.857	24.1265	49.1289				3.56991		R	30.9514	0.938703	-2.29288	-23.5704	2.89515	2.02561	0.217152	6.02861	200.939	176.43	102.026	U	10.9935	2.21628	3.89445			5.303	1030.54	2343.46
P	L	PWTxLxxUx1W.mat	1.29802	133.009	22.8369	58.1206	12.4116	5.5403	10.8242	3.56991	73.9948	R	56.5193	0.0421223	-11.4025	-20.7515	-0.429117	4.76664	0.0243013	4.41279	200.042	179.248	104.767	U	11.533	2.18605	4.06252	1.71205	1.81384	5.29853	1072.34	2399.84
P	L	PWTxLxxUx1W.mat	1.30568	123.668	23.8952	49.466	10.3083	4.49391	9.62423	3.56991	74.3061	R	32.5319	2.15468	-0.231949	-10.5089	-0.011721	-1.21761	-1.0174	5.08276	202.155	189.491	98.7824	U	11.1206	2.21094	3.90129	1.50272	1.76133	5.30903	981.792	2608.45
P	L	PWTxLxxUx1W.mat	1.28753	122.006	27.3122	48.8134	11.4642	3.56723	10.6863	3.56991	74.1922	R	22.7763	-2.22334	-7.847	-30.4172	3.07629	-2.0908	-0.28914	4.91538	197.777	169.583	97.9092	U	11.0457	2.28607	3.888	1.27179	1.80803	5.28714	968.803	2208.37
P	L	PWTxLxxUx1W.mat	1.30868	148.575	23.8312	63.55	14.0674	5.83693	9.28268	3.56991	73.8425	R	54.7776	1.16235	-15.8689	-47.5718	-0.0560356	6.09476	-1.22569	4.02688	201.162	152.428	106.095	U	12.1891	2.20946	4.15183	1.7642	1.74549	5.30411	1092.8	1881.91
P	L	PWTxLxxUx1W.mat	1.31306	123.481	24.4146	58.2211	12.0349	4.52403	9.7259	3.56991	74.2502	R	33.2809	-4.174	-16.0714	-35.3785	1.53596	1.83298	0.491081	13.086	195.826	164.621	101.833	U	11.1122	2.22286	4.06425	1.5094	1.76597	5.27723	1027.62	2112.17
P	L	PWTxLxxUx1W.mat	1.24328	128.759	20.241	55.1793	12.9502	5.02143	8.66558	3.56991	73.7043	R	60.5048	4.19138	-16.5269	-6.20007	-5.20639	-0.91336	-1.37814	9.39945	204.191	193.8	99.0866	U	11.3472	2.12109	4.01059	1.61372	1.71573	5.31906	986.331	2697.93
P	L	PWTxLxxUx1W.mat	1.29444	107.104	27.879	60.3801	13.5913	6.42519	9.11404	3.56991	74.4067	R	28.777	1.14921	-19.906	-4.09215	2.89576	4.77065	-0.0912298	9.55111	201.149	195.908	104.771	U	10.3491	2.29784	4.10066	1.86023	1.73751	5.30405	1072.41	2742.07
P	L	PWTxLxxUx1W.mat	1.30109	122.24	21.5077	59.1271	13.2531	4.53818	10.5827	3.56991	74.2975	R	19.5812	0.737794	-14.0292	-43.3861	-0.0159853	4.50239	-0.327225	5.80311	200.738	156.614	104.502	U	11.0562	2.15352	4.07969	1.51253	1.80364	5.302	1068.29	1959.95
P	L	PWTxLxxUx1W.mat	1.27205	141.942	21.3168	67.7288	14.9185	6.09855	9.14997	3.56991	73.4152	R	58.6533	3.36781	-23.9368	-11.6586	2.94084	6.16795	-1.18231	8.21063	203.368	188.341	106.168	U	11.914	2.14872	4.21551	1.80805	1.73922	5.31502	1093.93	2584.75
P	L	PWTxLxxUx1W.mat	1.23674	129.538	14.3935	64.1074	12.4829	6.81828	6.91982	3.56991	72.787	R	47.0368	0.792593	-22.6602	-31.6401	3.65287	9.67409	-3.44665	18.0544	200.793	168.36	109.674	U	11.3815	1.94779	4.16056	1.91961	1.6219	5.30227	1148.57	2184.53
P	L	PWTxLxxUx1W.mat	1.16738	159.514	29.0508	50.0194	12.3167	4.33234	8.61401	3.56991	72.5619	R	56.5734	-5.25042	-22.3912	-54.2542	6.90292	9.64586	0.706823	13.5968	194.75	145.746	109.646	U	12.6299	2.32161	3.91241	1.46611	1.71317	5.27171	1148.12	1759.52
P	L	PWTxLxxUx1W.mat	1.2643	110.001	20.1927	54.049	12.0678	4.90109	10.4618	3.56991	74.7213	R	10.2801	1.58461	-9.7656	-26.8613	0.364165	4.6582	0.0236757	-1.372	201.585	173.139	104.658	U	10.4881	2.11982	3.98989	1.58946	1.79846	5.30621	1070.68	2278.2
P	L	PWTxLxxUx1W.mat	1.21669	107.27	22.1654	52.5943	13.3862	5.57748	9.58905	3.56991	73.2301	R	15.1437	10.8583	-1.96361	-28.3239	-6.25514	4.90254	-0.847323	5.44075	210.858	171.676	104.903	U	10.3571	2.1698	3.96261	1.71874	1.75972	5.35119	1074.43	2249.39
P	L	PWTxLxxUx1W.mat	1.23774	115.687	25.4663	51.3847	12.9917	3.65116	10.353	3.56991	74.1089	R	31.2646	-2.11511	-15.2636	-8.13999	4.62541	4.76797	0.481189	6.97671	197.885	191.86	104.768	U	10.7558	2.24642	3.93934	1.29505	1.79377	5.28769	1072.37	2657.52
P	L	PWxxSLRux1L3.ma	1.28059	96.3676	24.7612	55.6947				4.72694		R	12.1645	-0.614136	-11.5767	-16.756	-0.438215	5.26326	0.256878	2.49465	199.386	183.244	105.263	U	9.8167	2.23071	4.01989			5.29524	1079.98	2480.53
P	L	PWxxSLRux1L3.ma	1.24419	135.062	28.994	57.344	13.1859	5.17438	8.7539	4.72694	74.4185	R		-11.5471	-22.3039		3.2446	7.16928	0.295801	3.5373	188.453		107.169	U	11.6216	2.32048	4.04907	1.64372	1.72009	5.23885	1109.44
P	L	PWxxSLRux1L3.ma	1.25816	93.1548	28.062	57.825	14.8178	4.96411	10.1191	4.72694	74.1765	R	4.03163	-12.3116	-16.5732	-21.8485	1.15037	3.56531	1.6028	5.97	187.688	178.152	103.565	U	9.65168	2.3016	4.05742	1.60223	1.78355	5.23478	1053.95	2377.85
P	L	PWxxSLRux1L3.ma	1.20143	124.682	26.8941	41.7556	10.1511	4.66916	8.76138	4.72694	72.9595	R	55.2498	9.05945	-4.82429	-45.3137	-0.255424	6.2027	-1.05422	-8.48139	209.059	154.686	106.203	U	11.1661	2.27727	3.73183	1.54098	1.72045	5.34262	1094.47	1923.88
P	L	PWxxSLRux1L3.ma	1.16161	111.209	25.8078	46.2364	9.64543	4.60232	10.5241	4.72694	73.5991	R	16.8012	3.63914	-3.75615	-43.7677	-7.22599	-0.245933	0.600168	2.65133	203.639	156.232	99.7541	U	10.5456	2.25392	3.83377	1.52656	1.80113	5.31635	996.313	1952.79
P	L	PWxxSLRux1L3.ma	1.23436	103.961	26.5194	55.0019				4.72694		R	10.6572	1.21296	-13.7413	-31.316	-3.57124	2.56362	0.63647	4.14264	201.213	168.684	102.564	U	10.1961	2.26929	4.00737			5.30436	1038.7	2190.84
P	L	PWxxSLRux1L3.ma	1.1851	112.639	17.5312	48.2569	10.5546	5.42916	7.74086	4.72694	74.1032	R	14.3496	0.0374386	-11.2062	-51.4715	1.87664	8.68152	1.12122	2.10882	200.037	148.528	108.682	U	10.6131	2.04622	3.87654	1.69178	1.66801	5.2985	1133.01	1810.15
P	L	PWxxSLRux1L3.ma	1.22824	99.48	28.5889	44.5913	15.739	17.6444	16.2222	4.72694	73.9283	R	5.51688	-2.04466	-8.50758	-25.4983	2.98306	2.05907	-0.163079	-1.12093	197.955	174.502	102.059	U	9.97397	2.31233	3.79754	2.87042	2.00691	5.28804	1031.04	2305.15
P	L	PWxxSLRux1L3.ma	1.18366	88.5209	25.9986	48.738	14.8031	4.06904	9.33027	4.72694	74.5113	R	-5.79684	-4.8726	-16.5159	-30.6479	-1.90772	7.32217	1.60499	11.8985	195.127	169.352	107.322	U	9.40856	2.25807	3.88646	1.40341	1.74773	5.27365	1111.82	2203.87
P	L	PWxxSLRux1L3.ma	1.19437	108.028	20.1884	45.4141	12.989	4.06742	11.2605	4.72694	74.531	R	22.8901	0.800933	-6.21835	-21.0112	-0.466119	-0.0324549	0.59446	8.25906	200.801	178.989	99.9675	U	10.3936	2.1197	3.81582	1.40301	1.83185	5.30231	999.513	2394.63
P	L	PWxxSLRux1L3.ma	1.1976	95.7724	25.5835	57.5126	13.743	5.55241	7.98133	4.72694	74.0643	R	12.885	3.52496	-16.7438	-22.7496	4.18764	0.368968	0.00715738	11.0397	203.525	177.25	100.369	U	9.78634	2.249	4.052	1.71423	1.68081	5.31579	1005.54	2359.83
P	L	PWxxSLRux1L3.ma	1.22815	87.6672	25.6643	55.7312	12.0216	5.56241	7.65495	4.72694	73.9182	R	12.8133	-9.86668	-12.8376	-13.6277	-4.01497	9.64956	1.38258	1.85426	190.133	186.372	109.65	U	9.36308	2.25078	4.02054	1.71603	1.66336	5.24773	1148.18	2544.32
P	L	PWxxSLRux1L3.ma	1.09594	97.596	22.9804	39.0484	12.2111	4.49257	7.64764	4.72694	73.8049	R	33.3226	-5.64807	-11.4684	-40.6338	-0.675025	3.60076	0.471886	-2.78846	194.352	159.366	103.601	U	9.87907	2.18947	3.6648	1.50242	1.66296	5.26967	1054.49	2011.84
P	L	PWxxSLRux1L3.ma	1.15624	131.514	25.7195	45.6098				4.72694		R	65.119	4.58641	2.14418	-24.1109	-10.1356	-0.504948	-1.33173	6.2575	204.586	175.889	99.4951	U	11.468	2.25199	3.82012			5.32099	992.435	2332.7
P	L	PWxxSLRux1L3.ma	1.20782	98.9711	30.761	58.2351	14.658	5.61821	7.36229	4.72694	74.3182	R	4.98871	-4.45586	-16.8606	-20.8275	4.16833	4.68004	1.10575	11.691	195.544	179.173	104.68	U	9.94842	2.35505	4.06449	1.72601	1.64723	5.27579	1071.02	2398.32
P	L	PWxxSLRux1L3.ma	1.13277	120.034	26.6723	43.1204				4.72694		R	-14.0454	-1.41179	-15.074	-7.68477	2.417	-3.02241	0.395166	15.8456	198.588	192.315	96.9776	U	10.956	2.27256	3.764			5.29123	955.008	2666.98
P	L	PWxxSLRux1L3.ma	1.13718	121.891	34.758	53.1033	14.2365	4.28195	9.23514	4.72694	73.7569	R	14.3727	-13.5961	-19.5407	-36.5279	2.50088	11.8504	2.30952	-4.23085	186.404	163.472	111.85	U	11.0404	2.42808	3.97224	1.45441	1.74325	5.22792	1182.92	2090.09
P	L	PWxxSLRux1L3.ma	1.13976	115.78	21.9057	44.6008	10.6361	4.34033	7.0873	4.72694	74.5864	R	23.0158	1.27076	-3.8621	-37.226	-10.8049	2.26088	-0.226856	4.65859	201.271	162.774	102.261	U	10.7601	2.16341	3.79775	1.46795	1.63162	5.30465	1034.1	2076.72
P	L	PWxxSLRux1L3.ma	1.12804	98.9206	24.7091	45.6119	14.971	4.80412	9.49889	4.72694	74.9118	R		-10.7412	-11.9938		-0.269831	1.85132	0.97626	-0.393817	189.259		101.851	U	9.94588	2.22954	3.82017	1.56947	1.75557	5.24312	1027.9
P	L	PWxxSLRux1L3.ma	1.19894	100.761	20.5335	57.6573	10.8693	5.35954	8.07735	4.72694	74.5604	R	-35.7043	-4.03986	-18.5474	-26.8658	-3.00806	3.50068	-0.664127	14.3711	195.96	173.134	103.501	U	10.038	2.12871	4.05452	1.67888	1.68584	5.27791	1052.97	2278.11
P	L	PWxxSLRux1L3.ma	1.09841	113.347	20.6995	41.032	10.1295	4.94197	7.13619	4.72694	73.2834	R	55.441	9.80281	2.72029	-27.7699	-7.32475	1.79117	-0.730476	3.06828	209.803	172.23	101.791	U	10.6465	2.133	3.71435	1.59776	1.63443	5.34617	1026.99	2260.29
P	L	PWxxSLRux1L3.ma	1.09987	103.945	17.6599	44.2495	11.2171	5.12949	9.4729	4.72694	74.4118	R	25.3771	-1.49134	-15.6028	-39.251	-1.38321	3.3259	0.269065	7.62197	198.509	160.749	103.326	U	10.1953	2.04997	3.78984	1.63501	1.75437	5.29083	1050.3	2038.09
P	L	PWxxSLRux1L3.ma	1.10666	106.263	17.8605	47.1744	10.2162	5.33635	7.51609	4.72694	74.2574	R	-4.50528	-3.00326	-16.8488	-36.5341	-0.169136	10.2728	0.161544	5.03407	196.997	163.466	110.273	U	10.3084	2.05577	3.85385	1.67454	1.65576	5.28319	1157.98	2089.97
P	L	PWxxSLRux1L3.ma	1.08275	109.686	19.6403	47.2002	10.343	5.43418	7.55685	4.72694	73.9235	R	28.949	-0.529703	-21.6112	-40.6654	1.63334	6.50814	0.443861	11.8395	199.47	159.335	106.508	U	10.4731	2.10517	3.8544	1.69271	1.658	5.29567	1099.19	2011.25
P	L	PWxxSLRux1L3.ma	1.11875	88.2385	25.6101	50.5915	9.70094	5.08828	9.9011	4.72694	74.063	R	11.3052	-10.2707	-13.0978	-39.0848	-3.0018	13.0375	1.49671	-5.29655	189.729	160.915	113.038	U	9.39354	2.24959	3.92378	1.62694	1.77387	5.2456	1201.8	2041.25
P	L	PWxxSLRux1L3.ma	1.13244	91.1092	20.3196	48.8391	13.141	4.73875	9.70713	4.72694	73.7822	R	28.9915	-2.18061	-6.61685	-25.8802	-5.5762	3.84733	0.734346	4.31845	197.819	174.12	103.847	U	9.54511	2.12314	3.88853	1.55577	1.76511	5.28735	1058.26	2297.59
P	L	PWxxSLRux1L3.ma	1.10316	96.5138	23.2138	55.5914				4.72694		R	-9.89799	-6.30625	7.55524	-38.4617	-4.40998	-14.647	-0.503376	10.9015	193.694	161.538	85.353	U	9.82414	2.19501	4.01803			5.26628	788.548	2053.11
P	L	PWxxSLRux1L3.ma	1.04034	113.13	18.1247	44.087	12.4153	5.44168	7.8205	4.72694	73.0179	R	24.1274	-1.64554	3.73314	-40.4058	-6.64897	-6.70291	-0.790477	5.93467	198.354	159.594	93.2971	U	10.6363	2.06332	3.78616	1.69409	1.67228	5.29006	901.161	2016.16
P	L	PWxxSLRux1L3.ma	1.04714	98.8959	18.7816	43.3884	11.7165	6.22627	7.36359	4.72694	73.3941	R	7.61635	-2.7914	-12.4611	-14.0457	-2.80904	1.22703	0.481711	10.9775	197.209	185.954	101.227	U	9.94464	2.08177	3.77019	1.82878	1.6473	5.28426	1018.46	2535.77
S	L	SWTxLxxUx1W.mat	1.23551	81.645	25.2588	40.2285	6.96656	7.881	10.798	4.273	88.3431	R	14.3259	4.81126	7.1102	-7.04091	-0.198556	-4.07789	2.01731	4.42313	204.811	192.959	95.9221	U	9.03576	2.24183	3.69458	2.06446	1.81274	5.32209	939.46	2680.39
S	L	SWTxLxxUx1W.mat	1.2459	94.7392	23.7241	47.4361	7.93289	6.431	12.9192	4.273	88.2222	R	15.9296	2.84758	-1.79349	-17.4027	-0.128966	-7.73345	1.15491	1.86203	202.848	182.597	92.2665	U	9.73341	2.20698	3.85938	1.86113	1.89587	5.31245	886.271	2467.41
S	L	SWTxLxxUx1W.mat	1.17736	76.3848	20.9623	45.149	9.11249	6.00227	9.73101	4.273	89.2357	R	17.5973	1.81043	-3.70379	-18.303	1.73722	-4.8261	0.737898	12.7735	201.81	181.697	95.1739	U	8.73984	2.13973	3.80997	1.79214	1.7662	5.30733	928.489	2449.18
S	L	SWTxLxxUx1W.mat	1.2103	77.5624	23.2438	46.9147	9.16383	6.58984	9.64513	4.273	89.2503	R	22.3063	0.391858	-1.32966	-15.8209	-3.9158	-0.673525	0.296278	1.49766	200.392	184.179	99.3265	U	8.80695	2.19572	3.84833	1.88553	1.76229	5.30027	989.914	2499.54
S	L	SWTxLxxUx1W.mat	1.17664	86.845	21.351	43.3431	8.54991	6.97153	9.34678	4.273	90.6679	R	21.2463	2.21647	-2.07508	-27.6403	-0.75614	-5.44339	0.483879	6.66405	202.216	172.36	94.5566	U	9.31907	2.14958	3.76915	1.94183	1.7485	5.30934	919.471	2262.84
S	L	SWTxLxxUx1W.mat	1.12183	61.5124	16.2907	35.9469	6.83756	8.80967	9.32229	4.273	90.2047	R		-2.79725	-0.053145		-1.60206	-6.09568	0.720199	0.486418	197.203		93.9043	U	7.84298	2.00902	3.58204	2.17585	1.74735	5.28423	909.973
S	L	SWTxLxxUx1W.mat	1.19742	73.0139	22.7881	43.4143	8.46307	6.01489	9.62913	4.273	89.145	R	15.1247	0.98637	-0.879867	-5.98576	-3.93663	-1.07163	0.482158	6.60901	200.986	194.014	98.9284	U	8.54482	2.18488	3.77079	1.79424	1.76156	5.30324	983.969	2702.4
S	L	SWTxLxxUx1W.mat	1.14547	57.4388	16.6133	49.4859	7.57554	8.76365	9.51608	4.273	90.0433	R	0.926387	-2.44076	10.2492	2.87519	-0.0903302	-9.23704	0.900496	5.96989	197.559	202.875	90.763	U	7.57884	2.0189	3.90169	2.17061	1.75636	5.28604	864.695	2889.64
S	L	SWTxLxxUx1W.mat	1.15329		21.3067	40.2237	6.81911	7.4981	11.0323	4.273	88.7268	R		4.81159	-0.141337		-2.35971	-4.39321	0.163958		204.812		95.6068	U		2.14847	3.69446	2.01465	1.8225	5.32209	934.831
S	L	SWTxLxxUx1W.mat	1.09286	69.9341	14.3194	39.9744	7.71707	8.30058	8.86312	4.273	89.1843	R		-3.25207	-5.3977		-1.18097	-5.03768	0.591208	5.20271	196.748		94.9623	U	8.36266	1.94527	3.68824	2.11633	1.72543	5.28192	925.395
S	L	SWTxLxxUx1W.mat	1.18338	68.8711	25.57	49.2139	8.02138	6.34772	9.92031	4.273	88.7016	R		7.49765	5.19335		-5.51889	-6.36988	-0.0619989	8.37701	207.498		93.6301	U	8.29886	2.2487	3.89618	1.8481	1.77473	5.33512	905.99
S	L	SWTxLxxUx1W.mat	1.06925	75.5573	15.9619	34.9886	7.28793	5.85034	9.61198	4.273	88.8397	R	-12.0281	-2.75569	0.118238	-20.4033	-4.40352	-1.94917	1.67825	7.07174	197.244	179.597	98.0508	U	8.69237	1.99881	3.55502	1.7665	1.76077	5.28444	970.905	2406.84
S	L	SWTxLxxUx1W.mat	1.08698	65.9116	18.8096	45.6232	5.95379	6.36613	8.60706	4.273	88.7914	R	3.81991	-6.10544	12.5751	-18.5415	-3.73287	-9.61009	1.58573	4.61463	193.895	181.459	90.3899	U	8.11859	2.08255	3.82042	1.85099	1.71283	5.26731	859.37	2444.37
S	L	SWTxLxxUx1W.mat	1.09749	54.9446	20.7726	42.1104	8.42358	5.39994	11.1119	4.273	89.259	R	-9.3256	-2.50576	-8.23148	-10.8849	4.91337	-1.53633	0.785712	19.4074	197.494	189.115	98.4637	U	7.41246	2.13488	3.7403	1.68639	1.82577	5.28571	977.044	2600.69
S	L	SWTxLxxUx1W.mat	1.11273	70.5971	18.4948	44.182	10.2619	6.76689	8.51037	4.273	90.0248	R	-17.706	1.34313	3.22861	1.47118	-5.68887	-5.21505	-0.621476	5.78859	201.343	201.471	94.785	U	8.40221	2.07378	3.78832	1.91204	1.708	5.30501	922.803	2859.69
S	L	SWTxLxxUx1W.mat	1.11282	70.6563	18.5003	44.1908	9.19622	6.99828	9.75916	4.273	89.0913	R	13.424	-6.29682	7.06404	-15.8916	-1.82449	-6.98472	0.513167	1.96468	193.703	184.108	93.0153	U	8.40573	2.07393	3.78852	1.94566	1.76747	5.26633	897.081	2498.1
S	L	SWTxLxxUx1W.mat	1.1365	64.0878	20.6361	41.5069	8.78908	8.08191	10.8914	4.273	89.7714	R	2.33946	-0.899934	2.23659	-1.99708	-0.839553	-4.7301	0.959328	4.36472	199.1	198.003	95.2699	U	8.00549	2.13136	3.72586	2.08963	1.81665	5.29381	929.894	2786.17
S	L	SWTxLxxUx1W.mat	1.12984		21.0238	43.0545	9.09621	7.55348	11.2155	4.273	87.9759	R			-2.2235			-3.25702	1.6953				96.743	U		2.1413	3.76247	2.02201	1.83002		951.545
S	L	SWTxLxxUx1W.mat	1.09295	63.8097	14.8808	37.207	8.4745	6.66905	9.30137	4.273	89.5289	R	-4.71095	-0.452044	0.865798	-12.571	-1.025	-3.48098	0.72148	7.3577	199.548	187.429	96.519	U	7.9881	1.96407	3.6165	1.89748	1.74637	5.29605	948.242	2565.99
S	L	SWTxLxxUx1W.mat	1.08799	58.3174	15.6899	39.3544	8.08959	6.04481	9.86706	4.273	89.2772	R	-10.0922	0.93808	-1.39195	-2.05942	-1.69325	0.28214	0.355373	8.37461	200.938	197.941	100.282	U	7.63658	1.99024	3.67261	1.7992	1.77234	5.303	1004.24	2784.85
S	L	SWTxLxxUx1W.mat	1.06007	69.7626	16.3461	37.6971	7.21693	6.30506	9.13533	4.273	88.5306	R	-13.0198	-1.295	1.70763	-7.1082	-4.25692	-4.88762	0.472247	8.25377	198.705	192.892	95.1124	U	8.3524	2.01073	3.62958	1.84135	1.73853	5.29182	927.589	2678.99
S	L	SWTxLxxUx1W.mat	1.09173	71.8498	16.6927	39.8046	6.67459	5.6568	9.2451	4.273	89.4309	R	-13.7262	0.248966	-1.44874	-19.2685	-2.27104	-3.97386	0.667822	24.0749	200.249	180.732	96.0261	U	8.47642	2.0213	3.68398	1.73286	1.74372	5.29956	940.988	2429.69
S	L	SWTxLxxUx1W.mat	1.1277	62.8359	18.5939	41.6512	7.0858	10.1709	8.8323	4.273	89.9445	R	-7.22676	-3.05173	5.35889	-5.0491	-6.07542	-1.40356	-0.417694	7.36701	196.948	194.951	98.5964	U	7.92691	2.07655	3.72933	2.31953	1.72393	5.28294	979.021	2722
S	L	SWTxLxxUx1W.mat	1.04406	58.1073	18.5558	38.6409	7.03154	7.71401	8.75597	4.273	88.6415	R	-5.34587	-4.32698	-7.21013	-12.8172	-6.83585	2.34404	0.78795	10.3786	195.673	187.183	102.344	U	7.62281	2.07549	3.65431	2.04304	1.72019	5.27644	1035.37	2560.94
S	L	SWTxLxxUx1W.mat	1.06882	51.7312	19.99	37.5916	9.32114	5.97725	9.25742	4.273	89.2258	R	0.0278272	-3.90247	-5.16613	-3.77872	-4.40685	0.693075	0.359207	11.8594	196.098	196.221	100.693	U	7.19244	2.11448	3.62678	1.78796	1.74431	5.27861	1010.41	2748.65
S	L	SWTxLxxUx1W.mat	1.0506	51.4236	15.368	41.6904	6.69844	7.19598	11.2601	4.273	89.461	R	-12.7332	-2.3942	5.33954	4.10163	-4.46825	-3.97946	-0.73606	5.08344	197.606	204.102	96.0205	U	7.17102	1.97995	3.73027	1.97352	1.83183	5.28627	940.906	2915.88
S	L	SWxxSLRux1L3.ma	1.24495	74.701	26.3033	45.4176	9.63319	5.80458	10.7635	4.22748	88.354	R	3.2369	4.23269	-8.30145	-9.19857	-1.32889	-5.25488	1.61496	9.53377	204.233	190.801	94.7451	U	8.64298	2.26466	3.8159	1.75865	1.81129	5.31926	922.222	2635.56
S	L	SWxxSLRux1L3.ma	1.24512	80.0087	23.4119	47.6393				4.22748		R		0.357091	-16.0981		-6.25834	-2.77799	0.586536	12.872	200.357		97.222	U	8.94476	2.19968	3.86366			5.3001	958.621
S	L	SWxxSLRux1L3.ma	1.28418	90.4292	26.4321	49.411	7.09684	6.56796	10.7125	4.22748	88.8171	R	24.9749	-4.32235	-6.85006	2.39207	0.671206	-4.07124	0.684317	8.54281	195.678	202.392	95.9288	U	9.50942	2.26742	3.90017	1.8822	1.80914	5.27647	939.557	2879.32
S	L	SWxxSLRux1L3.ma	1.2293	100.276	18.5744	48.3238				4.22748		R	19.2105	-4.65593	-11.1597	-18.3137	-2.17116	-7.42944	1.54242	3.9685	195.344	181.686	92.5706	U	10.0138	2.07601	3.87792			5.27476	890.655	2448.97
S	L	SWxxSLRux1L3.ma	1.27687	93.7128	22.6784	50.4103				4.22748		R	36.4555	-1.04372	-7.08993	-16.372	-0.803088	-2.88389	1.39342	3.62804	198.956	183.628	97.1161	U	9.68054	2.18224	3.9202			5.29309	957.055	2488.33
S	L	SWxxSLRux1L3.ma	1.20381		18.5305	43.3192	10.6544	8.92726	8.67669	4.22748	89.6371	R		-1.46152	3.31312		-1.63018	-6.95487	-0.302018		198.538		93.0451	U		2.07478	3.7686	2.18911	1.71628	5.29098	897.512
S	L	SWxxSLRux1L3.ma	1.23309	82.32	20.5069	41.3296				4.22748		R	-6.04995	-1.21969	-3.32798	11.0926	0.448763	-0.790129	0.304961	20.7615	198.78	211.093	99.2099	U	9.07304	2.12802	3.72158			5.2922	988.172	3066.97
S	L	SWxxSLRux1L3.ma	1.20717	95.2422	21.3486	43.6371	8.00235	5.65663	9.50146	4.22748	89.4419	R		-0.332273	-2.23473		-6.98131	-3.96272	0.274697	10.7253	199.668		96.0373	U	9.75921	2.14952	3.77591	1.73283	1.75569	5.29665	941.152
S	L	SWxxSLRux1L3.ma	1.25039		22.6251	45.9825	8.54209	191.534	44.5568	4.22748	93.4028	R		2.91554	1.97613		-3.5488	-3.22311	-0.268889		202.916		96.7769	U		2.18096	3.82826	5.25506	2.58362	5.31279	952.045
S	L	SWxxSLRux1L3.ma	1.28719	94.6235	29.3445	52.7886	9.23054	7.15548	11.3047	4.22748	89.199	R		5.48927	-10.0274		-6.40115	-0.304115	0.870775	4.31789	205.489		99.6959	U	9.72746	2.32746	3.9663	1.96788	1.83364	5.32539	995.442
S	L	SWxxSLRux1L3.ma	1.20997	76.9229	19.7229	42.8862	7.9209	6.15483	9.55624	4.22748	89.1973	R	8.09838	4.22171	-1.57033	-12.5688	1.02059	-4.86177	0.988244	6.53186	204.222	187.431	95.1382	U	8.77057	2.10738	3.75855	1.81724	1.75821	5.31921	927.967	2566.04
S	L	SWxxSLRux1L3.ma	1.23656	78.075	21.6164	45.651				4.22748		R	-1.1235	-3.58292	-4.96277	3.26856	-1.75478	-0.474807	2.12863	8.12834	196.417	203.269	99.5252	U	8.83601	2.15623	3.82103			5.28024	992.886	2898.05
S	L	SWxxSLRux1L3.ma	1.23424	95.904	24.8692	43.3362	6.30314	8.28781	11.2445	4.22748	90.2221	R	21.6609	5.54973	-0.935135	-30.6872	3.43817	-1.92258	0.420502	-1.2735	205.55	169.313	98.0774	U	9.79306	2.23314	3.76899	2.11479	1.8312	5.32569	971.3	2203.1
S	L	SWxxSLRux1L3.ma	1.19905	72.585	20.5663	48.2201	10.3981	6.37772	9.8601	4.22748	89.7064	R	-13.1538	-1.1882	-11.6807	0.409629	-3.34491	1.65679	1.30665	10.0938	198.812	200.41	101.657	U	8.51969	2.12956	3.87578	1.85281	1.77203	5.29236	1024.95	2837.12
S	L	SWxxSLRux1L3.ma	1.13193	84.2643	18.095	39.339	8.80645	6.43454	8.11465	4.22748	88.3424	R	-12.6477	-3.14739	-13.7567	-21.3519	-1.61851	-0.189918	1.5589	14.0524	196.853	178.648	99.8101	U	9.17956	2.06248	3.67222	1.86168	1.68779	5.28246	997.153	2387.8
S	L	SWxxSLRux1L3.ma	1.20089	77.6664	21.197	46.762	7.57448	5.84919	8.63074	4.22748	88.4402	R	-5.79345	5.93919	0.134291	-5.88616	-3.44729	-4.45636	0.452765	6.49805	205.939	194.114	95.5436	U	8.81286	2.1457	3.84507	1.7663	1.714	5.32758	933.905	2704.49
S	L	SWxxSLRux1L3.ma	1.21514	69.87	18.6348	43.4129	7.2024	9.38018	11.0941	4.22748	90.1422	R	7.34123	-0.875741	-0.238204	-1.02485	-4.07499	1.4317	-0.437852	11.7945	199.124	198.975	101.432	U	8.35883	2.07769	3.77076	2.2386	1.82504	5.29393	1021.55	2806.71
S	L	SWxxSLRux1L3.ma	1.22176	90.3744	22.4987	50.5103	9.54165	7.82951	9.16282	4.22748	90.4	R	-12.5874	-0.852844	-12.3106	-13.8462	-1.06783	1.22355	0.37522	2.68266	199.147	186.154	101.224	U	9.50654	2.17791	3.92218	2.0579	1.73983	5.29404	1018.41	2539.85
S	L	SWxxSLRux1L3.ma	1.22352	78.3502	24.9958	49.1422	9.62567	7.458	8.11745	4.22748	88.0492	R		3.89751	-2.74653		-10.027	-0.369973	0.898096	9.93677	203.898		99.63	U	8.85156	2.23597	3.89472	2.00929	1.68793	5.31762	994.456
S	L	SWxxSLRux1L3.ma	1.17205	69.5719	19.3023	42.3394	7.35558	5.78723	8.7901	4.22748	88.9502	R	7.9467	4.03068	1.27855	-0.0495446	0.559369	-5.70529	0.299705	6.85439	204.031	199.95	94.2947	U	8.34098	2.09605	3.74572	1.75565	1.72186	5.31827	915.653	2827.38
S	L	SWxxSLRux1L3.ma	1.17269	62.8086	21.896	42.4357	7.42893	11.0293	8.91138	4.22748	88.4552	R	-3.7648	-0.158271	-4.83481	7.78408	-4.50904	-3.61694	0.713154	22.5602	199.842	207.784	96.3831	U	7.92519	2.16317	3.74799	2.40056	1.72777	5.29753	946.239	2995.15
S	L	SWxxSLRux1L3.ma	1.16191	66.9135	18.1718	44.3795	6.6557	5.72577	9.3031	4.22748	89.3688	R	-0.245845	-1.59271	-9.0202	-19.767	-6.50517	1.14248	0.400349	11.1811	198.407	180.233	101.142	U	8.18007	2.06466	3.79278	1.74498	1.74645	5.29032	1017.19	2419.64
D	R	DWxxSRLNx1R3.ma	1.47331	144.399	34.9388	69.0661	7.75034	6.67652	10.2056	4.68765	97.1038	L	12.2227	3.83572	14.1978	-27.151	-1.74802	6.30972	0.445265	12.0147	203.836	172.849	106.31	N	12.0166	2.43124	4.23506	1.8986	1.78735	5.31731	1096.12	2272.48
D	R	DWxxSRLNx1R3.ma	1.30397	96.5744	15.7695	58.9376	7.67192	19.5429	11.5449	4.68765	95.1949	L	-19.6915		13.4118	16.7266		2.32263	-3.05873	20.1975		216.727	102.323	N	9.82723	1.99276	4.07648	2.97261	1.8433		1035.04	3190.57
D	R	DWxxSRLNx1R3.ma	1.41372	181.465	27.2462	62.9909	6.82579	8.56014	10.1675	4.68765	96.3605	L	-73.443		13.896	21.8651		-5.09181	-0.284298	23.4823		221.865	94.9082	N	13.4709	2.28468	4.14299	2.14712	1.78568		924.604	3304.71
D	R	DWxxSRLNx1R3.ma	1.41666	129.261	34.841	68.9211	7.7936	15.763	16.3912	4.68765	91.7771	L	48.9526		14.6444	-14.5984		-3.95528	-0.444933	25.3654		185.402	96.0447	N	11.3693	2.42953	4.23296	2.75766	2.01211		941.261	2524.47
D	R	DWxxSRLNx1R3.ma	1.44589	147.139	38.4839	71.1333	10.258	10.294	10.6673	4.68765	97.5865	L			10.0031			10.3413	-1.46007	15.9066			110.341	N	12.1301	2.49069	4.26456	2.33156	1.80723		1159.06
D	R	DWxxSRLNx1R3.ma	1.38058	157.602	28.062	55.265	8.91666	6.42432	8.9126	4.68765	95.7197	L	36.1209		0.584378	45.5857		-4.02852	-1.835	11.4728		245.586	95.9715	N	12.554	2.3016	4.01214	1.86009	1.72783		940.185	3848.62
D	R	DWxxSRLNx1R3.ma	1.45068	170.84	2391.06	62.4456	9.06904	19.9577	18.9578	4.68765	96.0246	L	-35.0366		5.89474	40.8476		6.2186	-1.05899	4.92777		240.848	106.219	N	13.0706	6.99274	4.1343	2.99362	2.08664		1094.71	3737.78
D	R	DWxxSRLNx1R3.ma	1.50405	188.157	37.1813	74.1036				4.68765		L		5.60854	9.44331		-7.47339	-2.70042	0.0134487	13.9843	205.609		97.2996	N	13.717	2.46934	4.30546			5.32597	959.768
D	R	DWxxSRLNx1R3.ma	1.42552	148.554	33.4754	63.4283	8.58791	6.60373	10.5053	4.68765	96.8948	L	-34.5432		10.0115	12.288		1.40927	-0.935248	10.2738		212.288	101.409	N	12.1883	2.40537	4.14991	1.88763	1.80033		1021.21	3093.06
D	R	DWxxSRLNx1R3.ma	1.5125	140.385		60.4872				4.68765		L	-25.6828		3.99935	6.43692		0.0882034				206.437	100.088	N	11.8484		4.10243				1001.32	2966.07
D	R	DWxxSRLNx1R3.ma	1.27466	146.738	24.4697	55.4739	7.75623	6.77849	8.662	4.68765	96.0235	L	12.8517		12.9427	-29.6462		2.29902	-0.650397	27.884		170.354	102.299	N	12.1135	2.22411	4.01591	1.91376	1.71555		1034.68	2223.45
D	R	DWxxSRLNx1R3.ma	1.45716	146.198	29.6953	69.9226	9.19474	6.8983	10.1092	4.68765	96.4967	L	-31.8251	-2.93153	9.66961	26.5069	2.76514	5.34256	-1.36649	18.0255	197.068	226.507	105.343	N	12.0912	2.33438	4.24739	1.93128	1.78312	5.28355	1081.2	3408.96
D	R	DWxxSRLNx1R3.ma	1.39537	132.597		64.8258	8.87614			4.68765		L	32.3015		11.9778	5.96834		3.1987				205.968	103.199	N	11.5151		4.1717				1048.36	2955.97
D	R	DWxxSRLNx1R3.ma	1.45833	125.089	34.4765	60.6257				4.68765		L	7.50899		-0.862053	4.04246		-7.14825	-1.74775	14.0432		204.042	92.8518	N	11.1843	2.42315	4.10472				894.716	2914.61
D	R	DWxxSRLNx1R3.ma	1.4522	160.655		73.0715	11.5458			4.68765		L	-3.45432		12.8227	33.8731		3.98364				233.873	103.984	N	12.675		4.29144				1060.35	3576.6
D	R	DWxxSRLNx1R3.ma	1.4502	140.443	38.2876	72.4251	8.5264	6.17482	9.72474	4.68765	97.3566	L	8.92326	2.3556	12.8022	8.8871	-8.94298	6.06961	0.143953	11.9907	202.356	208.887	106.07	N	11.8509	2.48751	4.28255	1.82048	1.76591	5.31003	1092.41	3019.03
D	R	DWxxSRLNx1R3.ma	1.45607	161.113	44.1197	75.7528	11.3322	8.69974	10.0879	4.68765	95.9918	L	18.2186		15.0234	27.1235		3.61457	-0.450841	12.3512		227.124	103.615	N	12.693	2.57726	4.32748	2.16329	1.78217		1054.71	3422.89
D	R	DWxxSRLNx1R3.ma	1.47801	181.767	33.9408	67.2233	10.1983	9.897	12.9084	4.68765	96.8229	L		-3.92144	10.3817		-3.66626	-0.191287	-2.48101	9.69017	196.079		99.8087	N	13.4821	2.41368	4.20802	2.29223	1.89548	5.27852	997.132
D	R	DWxxSRLNx1R3.ma	1.48494	187.173	41.3761	72.5249				4.68765		L	33.8076	8.74025	13.9942	34.2238	-3.74492	3.20765	-0.720926	10.6114	208.74	234.224	103.208	N	13.6811	2.53622	4.28393			5.34109	1048.5	3584.65
D	R	DWxxSRLNx1R3.ma	1.2888	129.198	23.6535	62.4203	9.62767	8.44232	9.64872	4.68765	97.3119	L			7.92242			12.1165	-1.18081	18.1716			112.116	N	11.3665	2.20533	4.13389	2.13326	1.76245		1187.15
D	R	DWxxSRLNx1R3.ma	1.45689	152.658	35.0484	71.6382	8.8288	8.42145	11.6143	4.68765	96.7416	L	-32.0191	3.53833	13.2063	21.401	-4.49919	4.97916	-1.2872	8.34445	203.538	221.401	104.979	N	12.3555	2.43314	4.27163	2.13078	1.84607	5.31585	1075.61	3294.35
D	R	DWxxSRLNx1R3.ma	1.46036	162.377	37.5883	72.5697	9.25676	9.99967	10.5627	4.68765	96.8336	L		4.03629	2.1054		-0.0106408	2.03472	-0.504021	16.1574	204.036		102.035	N	12.7427	2.47607	4.28455	2.30255	1.80278	5.3183	1030.68
D	R	DWxxSRLNx1R3.ma	1.46204		34.0148	70.3853	10.5247	7.84152	12.2044	4.68765	96.8593	L			9.45213			6.19027	-0.860885				106.19	N		2.415	4.25398	2.05943	1.86909		1094.28
D	R	DWxxSRLNx1R3.ma	1.51476	162.878	45.0648	76.6998	10.6211	9.22578	11.4145	4.68765	98.3559	L	15.0022	1.11865	16.8172	-6.29516	-1.97567	1.11076	0.0390178	7.40891	201.119	193.705	101.111	N	12.7624	2.59095	4.3399	2.222	1.83808	5.3039	1016.71	2695.94
D	R	DWxxSRLNx1R3.ma	1.34061	168.387	26.9399	60.0792	10.3732	9.2915	10.0185	4.68765	96.3567	L	30.7453	3.45175	6.30957	7.51312	0.602647	4.01337	-1.09143	15.7579	203.452	207.513	104.013	N	12.9764	2.27824	4.09566	2.2291	1.7791	5.31543	1060.8	2989.29
D	R	DWxxSRLNx1R3.ma	1.36876	107.926	72.6408	75.2981	8.21885			4.68765		L			14.3576			-10.4816	-13.6204				89.5184	N	10.3887	2.91941	4.32146				846.97
D	R	DWxxSRLNx1R3.ma	1.40795	133.297	34.1669	64.8493	7.88143	7.2961	11.0492	4.68765	96.849	L			7.52728			4.28877	-0.131304	19.4699			104.289	N	11.5454	2.41769	4.17207	1.98734	1.82319		1065.02
D	R	DWxxSRLNx1R3.ma	1.3348	157.588	33.5376	58.3816	8.49805	6.27867	10.5531	4.68765	97.6315	L	73.4812	0.385675	8.45008	-34.3405	7.75612	-2.72129	-2.69268	22.4457	200.386	165.66	97.2787	N	12.5534	2.40648	4.067	1.83716	1.80238	5.30024	959.46	2132.18
D	R	DWxxSRLNx1R3.ma	1.34114	120.068	31.5274	60.6089	8.56512	8.61319	12.1734	4.68765	97.2014	L	0.429165	-3.6309	7.44927	3.15069	-7.66347	0.567907	-1.36298	21.8361	196.369	203.151	100.568	N	10.9575	2.36958	4.10444	2.15329	1.8679	5.28	1008.53	2895.53
D	R	DWxxSRLNx1R3.ma	1.35874	165.312	31.478	68.093	9.47984	10.8957	12.2361	4.68765	97.442	L	-26.2922	10.4691	7.0416	43.3474	-6.83063	9.03504	-0.180179	9.84835	210.469	243.347	109.035	N	12.8574	2.36865	4.22087	2.38837	1.8703	5.34934	1138.54	3796.12
D	R	DWxxSRLNx1R3.ma	1.39614	125.376		56.1781	6.7562			4.68765		L	19.039		2.1913	10.0269		1.40258				210.027	101.403	N	11.1971		4.02853				1021.11	3043.77
D	R	DWxxSRLNx1R3.ma	1.20593	127.746		64.1857	8.28146			4.68765		L	-25.3261		12.2326	20.3548		8.53803				220.355	108.538	N	11.3025		4.16178				1130.77	3271.02
D	R	DWxxSRLNx1R3.ma	1.40135	141.016	39.5832	66.9253	9.88678	7.73441	11.8347	4.68765	96.651	L	11.7343	2.69217	3.64518	13.3872	-6.93873	-4.49453	-1.47184	15.4621	202.692	213.387	95.5055	N	11.875	2.50829	4.20358	2.04568	1.85477	5.31169	933.345	3117.11
D	R	DWxxSRLNx1R3.ma	1.45427	166.043	38.4789	77.024	11.8717	13.8534	12.6426	4.68765	99.389	L	24.01		16.722	43.204		1.26643	-0.579492	6.12342		243.204	101.266	N	12.8858	2.49061	4.34412	2.62853	1.88564		1019.06	3792.77
D	R	DWxxSRLNx1R3.ma	1.37562	143.826	39.756	62.4364	9.25128	7.91955	11.731	4.68765	97.7976	L	52.1571	10.0655	11.098	-26.7376	4.58196	-1.52461	-0.583138	22.0917	210.066	173.262	98.4754	N	11.9927	2.51102	4.13415	2.06933	1.85069	5.34742	977.218	2280.64
D	R	DWxxSRLNx1R3.ma	1.41287	135.247	35.8812	62.643	8.02542	7.69581	12.2142	4.68765	96.4387	L		9.66623	0.909385		1.85186	2.44939	0.569069	18.4707	209.666		102.449	N	11.6296	2.44747	4.13745	2.04068	1.86946	5.34552	1036.96
P	R	PWTxRxxUx1W.mat	1.50637	122.809	37.429	68.9102	12.4961	6.27283	11.9633	3.71287	73.41	R	18.2572	-6.55964	7.319	-19.3812	-12.1582	-0.727183	0.212519	-1.10483	193.44	180.619	99.2728	U	11.0819	2.47344	4.2328	1.83623	1.85979	5.26497	989.112	2427.42
P	R	PWTxRxxUx1W.mat	1.40714	135.661	36.2602	71.8688	13.7757	6.56791	9.24212	3.71287	71.9138	R	-26.8114	2.02279	33.9358	-33.6837	-11.9037	3.94392	-0.210882	9.9105	202.023	166.316	103.944	U	11.6474	2.4539	4.27484	1.8822	1.74358	5.30838	1059.74	2144.88
P	R	PWTxRxxUx1W.mat	1.42814	124.338	33.2173	64.3445	11.8853	8.37488	10.2948	3.71287	73.6314	R	-14.6836	-4.66668	1.02679	-31.0479	2.57536	13.2363	-1.11384	2.48001	195.333	168.952	113.236	U	11.1507	2.40072	4.16425	2.12524	1.79124	5.27471	1204.98	2196.07
P	R	PWTxRxxUx1W.mat	1.43986	117.647	43.1463	73.7879	15.6904	6.06543	8.17595	3.71287	72.0275	R	-39.8411	-13.3499	7.41209	-13.7207	-7.51109	15.72	-1.60662	13.687	186.65	186.279	115.72	U	10.8465	2.56292	4.30119	1.80261	1.69096	5.22924	1244.84	2542.42
P	R	PWTxRxxUx1W.mat	1.36033	109.784	26.9751	58.6617				3.71287		R		-3.41187	3.85654		-1.29946	12.1191	-0.498007	4.18894	196.588		112.119	U	10.4778	2.27898	4.07179			5.28111	1187.19
P	R	PWTxRxxUx1W.mat	1.38773	96.2421	32.5811	71.9558	10.6343	6.57417	11.411	3.71287	72.8565	R	30.1275	-8.77638	25.5983	-0.527663	-0.513439	8.32054	-0.408463	8.59042	191.224	199.472	108.321	U	9.8103	2.38914	4.27605	1.88315	1.83794	5.25344	1127.37	2817.24
P	R	PWTxRxxUx1W.mat	1.36994	93.1493	33.2788	63.2268	13.3804	5.52299	9.25449	3.71287	73.3997	R	7.83402	-12.852	6.02569	7.36859	2.41029	15.1973	-0.265456	5.78541	187.148	207.369	115.197	U	9.65139	2.40183	4.14673	1.70892	1.74417	5.2319	1236.41	2986.17
P	R	PWTxRxxUx1W.mat	1.41308	109.612	34.0099	59.8988	14.8807	7.02608	9.82024	3.71287	72.6435	R	2.37329	-5.96561	6.59525	-2.09798	-6.80534	9.2712	0.474324	2.96742	194.034	197.902	109.271	U	10.4696	2.41491	4.09266	1.94963	1.77023	5.26804	1142.24	2784.04
P	R	PWTxRxxUx1W.mat	1.36645	98.6365	33.5168	67.9844	14.0806	6.29922	8.81261	3.71287	72.7648	R	-21.2365	-6.00497	14.4686	-3.75694	-5.68902	10.7418	-0.760935	8.72325	193.995	196.243	110.742	U	9.93159	2.40611	4.21928	1.84043	1.72296	5.26783	1165.38	2749.11
P	R	PWTxRxxUx1W.mat	1.27675	111.961	26.6861	57.7653	13.9837	6.36677	9.92141	3.71287	73.1283	R	19.383	3.84566	13.6878	-22.5114	-2.31004	12.739	0.68739	1.47434	203.846	177.489	112.739	U	10.5812	2.27285	4.05639	1.85109	1.77478	5.31736	1197.05	2364.59
P	R	PWTxRxxUx1W.mat	1.35796	112.459	27.1745	68.7461	12.9227	6.86576	11.759	3.71287	72.8134	R	5.50511	0.100718	13.5242	-23.9728	4.79539	12.7694	-0.2659	4.77549	200.101	176.027	112.769	U	10.6047	2.28318	4.23042	1.92655	1.85179	5.29882	1197.53	2335.45
P	R	PWTxRxxUx1W.mat	1.33038	94.8525	28.9364	58.3126	15.3283	7.31172	10.6189	3.71287	72.9264	R	-5.03783	-4.10254	1.64924	5.39092	1.08194	13.9338	0.44534	7.56578	195.897	205.391	113.934	U	9.73923	2.31932	4.06582	1.98948	1.80518	5.27759	1216.13	2943.55
P	R	PWTxRxxUx1W.mat	1.35156	115.74	28.571	72.4139	14.2334	8.64303	8.09736	3.71287	72.2927	R	-60.0861	-0.77962	27.7577	3.83669	-2.92618	4.53439	-0.209481	8.07451	199.22	203.837	104.534	U	10.7583	2.31197	4.2824	2.15675	1.68689	5.29441	1068.78	2910.2
P	R	PWTxRxxUx1W.mat	1.35294	120.785	23.2536	64.31	14.8654	6.95843	10.741	3.71287	71.9988	R	23.6956	-9.3083	12.1442	-34.8357	-0.915155	7.8385	-1.56098	8.41207	190.692	165.164	107.838	U	10.9902	2.19595	4.16372	1.93995	1.81034	5.25066	1119.85	2122.63
P	R	PWTxRxxUx1W.mat	1.36439	100.523	28.713	64.1792	13.3785	5.95359	10.5537	3.71287	73.3638	R		-6.66829	11.9658		-4.68677	5.36413	0.0382646	2.01355	193.332		105.364	U	10.0261	2.31483	4.16168	1.78399	1.8024	5.26441	1081.53
P	R	PWTxRxxUx1W.mat	1.3146	141.251	33.8704	64.0132	14.7769	7.22222	9.37152	3.71287	72.0505	R	-65.6838	-10.157	14.1071	60.6283	-2.57002	9.49111	-0.780653	5.90091	189.843	260.628	109.491	U	11.8849	2.41243	4.15909	1.97716	1.74966	5.2462	1145.69	4207.58
P	R	PWTxRxxUx1W.mat	1.34066	109.708	32.5755	68.9651				3.71287		R	3.34231	-7.56449	17.7824	-7.54119	5.54637	8.99119	0.328324	6.41037	192.436	192.459	108.991	U	10.4741	2.38904	4.2336			5.25976	1137.86	2669.97
P	R	PWTxRxxUx1W.mat	1.34952	93.5291	35.2309	69.8464	12.7975	5.89499	9.65242	3.71287	71.3196	R	-21.0596	-11.0791	24.8553	-26.885	3.41065	4.99798	0.85181	11.3271	188.921	173.115	104.998	U	9.67104	2.4363	4.2463	1.7741	1.76262	5.24133	1075.9	2277.73
P	R	PWTxRxxUx1W.mat	1.3014	103.715	28.3257	63.5755	16.299	5.80592	9.77208	3.71287	71.9277	R	-5.98684	-5.80653	13.6302	-30.5024	-0.414736	7.60256	-1.3826	11.1283	194.193	169.498	107.603	U	10.1841	2.30699	4.15223	1.75888	1.76806	5.26885	1116.18	2206.71
P	R	PWTxRxxUx1W.mat	1.31248	89.6129	29.9902	59.4488	14.3583	4.90951	10.921	3.71287	73.7595	R	29.642	-8.03054	2.91794	-1.75117	-3.10991	12.2568	0.0636002	-0.986604	191.969	198.249	112.257	U	9.46641	2.34016	4.08512	1.59117	1.81788	5.25734	1189.38	2791.36
P	R	PWTxRxxUx1W.mat	1.26494	92.0938	25.5233	60.4303	9.98039	6.34702	8.09213	3.71287	73.3716	R	-10.684	-5.28069	-5.57295	-1.09298	6.39464	13.6643	-1.09827	3.42218	194.719	198.907	113.664	U	9.59655	2.24768	4.10149	1.84799	1.68661	5.27156	1211.81	2805.27
P	R	PWTxRxxUx1W.mat	1.29742	89.0503	26.4207	60.1821	13.3427	5.37366	8.67477	3.71287	72.2897	R	0.547639	-8.48426	6.14284	-17.3018	1.17676	16.242	-2.67223	8.05066	191.516	182.698	116.242	U	9.43665	2.26718	4.09737	1.68151	1.71619	5.25497	1253.27	2469.46
P	R	PWTxRxxUx1W.mat	1.31376	108.401	22.2333	65.8972	14.1114	5.96014	10.5964	3.71287	73.1634	R	9.17145	-3.72499	21.0574	-23.5589	-0.739398	7.83831	-0.464505	2.70351	196.275	176.441	107.838	U	10.4116	2.17146	4.1881	1.78509	1.80422	5.27952	1119.85	2343.69
P	R	PWTxRxxUx1W.mat	1.28044	109.888	31.4659	57.767	14.1059	4.93375	9.6243	3.71287	72.2581	R	38.5516	-9.97282	4.35638	3.43404	2.14473	9.63696	-0.864028	10.3338	190.027	203.434	109.637	U	10.4827	2.36843	4.05642	1.5961	1.76134	5.24717	1147.98	2901.59
P	R	PWTxRxxUx1W.mat	1.29457	147.8	36.1342	56.2553	14.5252	5.53434	10.4319	3.71287	72.3205	R	4.46885	-8.33274	6.53603	-34.4808	-15.2663	11.9673	-1.91842	9.8931	191.667	165.519	111.967	U	12.1573	2.45177	4.0299	1.71097	1.79718	5.25576	1184.78	2129.48
P	R	PWTxRxxUx1W.mat	1.24707	104.858	24.6115	54.2494	12.7515	4.96669	9.90024	3.71287	72.3081	R	17.8153	2.43421	13.5033	-9.20474	-2.33362	9.94813	1.09548	2.43126	202.434	190.795	109.948	U	10.24	2.22733	3.99359	1.60275	1.77383	5.31041	1152.87	2635.43
P	R	PWTxRxxUx1W.mat	1.20475	116.757	27.2929	51.5963				3.71287		R	-8.22665	3.92097	15.2874	-6.84077	1.97786	14.2961	1.50357	6.19237	203.921	193.159	114.296	U	10.8054	2.28567	3.94345			5.31773	1221.93	2684.56
P	R	PWTxRxxUx1W.mat	1.26413	123.243	26.1074	63.6964	13.7245	4.90725	10.5973	3.71287	72.8609	R	-77.8941	-10.8008	1.99576	-19.44	-5.13063	18.2158	-4.81713	8.86018	189.199	180.56	118.216	U	11.1015	2.26043	4.15413	1.59071	1.80426	5.2428	1285.33	2426.23
P	R	PWTxRxxUx1W.mat	1.26909	85.0505	28.7168	65.3793	13.1868	6.21362	10.9883	3.71287	71.6032	R	27.3754	-10.7076	11.523	-17.7728	-0.282883	10.7375	-1.17014	2.06779	189.292	182.227	110.738	U	9.22228	2.31491	4.18021	1.82674	1.82068	5.24329	1165.31	2459.91
P	R	PWxxSLRux1R4.ma	1.28317	108.278	20.4473	56.8322	11.5289	6.64863	8.99896	4.38146	72.6432	R	-0.298097	-1.96929	29.3538	-23.9152	-5.00492	2.70904	-0.632106	7.92204	198.031	176.085	102.709	U	10.4057	2.12647	4.0401	1.89441	1.732	5.28842	1040.91	2336.59
P	R	PWxxSLRux1R4.ma	1.20816	81.9858	28.625	46.1615				4.38146		R		-6.25814	-4.05883		-3.49226	14.7309	-0.129454	9.2436	193.742		114.731	U	9.0546	2.31306	3.83215			5.26653	1228.91
P	R	PWxxSLRux1R4.ma	1.22464	86.137	25.7872	59.6844	12.4048	5.00693	11.4062	4.38146	73.4093	R	8.03981	-12.4853	26.499	-8.69771	0.930874	7.14766	-0.25036	1.14182	187.515	191.302	107.148	U	9.281	2.25347	4.08907	1.61082	1.83775	5.23386	1109.11	2645.94
P	R	PWxxSLRux1R4.ma	1.134	73.5256	20.4079	46.384	11.3799	4.60332	10.605	4.38146	75.1096	R	-3.38693	-1.5807	13.5439	12.8794	-1.29485	11.6989	1.21126	-9.02444	198.419	212.879	111.699	U	8.57471	2.12544	3.83695	1.52678	1.80459	5.29038	1180.52	3105.99
P	R	PWxxSLRux1R4.ma	1.21837		29.2277	53.6142				4.38146		R			-4.6645			11.813	2.01828				111.813	U		2.32514	3.98181				1182.33
P	R	PWxxSLRux1R4.ma	1.24195	105.155	23.311	53.4852	14.25	5.45468	7.66702	4.38146	72.1052	R	-2.46757	-0.168511	14.3759	-19.8276	3.62781	5.96168	0.502514	5.66951	199.831	180.172	105.962	U	10.2545	2.1973	3.97941	1.69647	1.66401	5.29747	1090.75	2418.42
P	R	PWxxSLRux1R4.ma	1.26381	89.0534	31.6897	51.9003	13.2028	4.1843	9.83942	4.38146	73.6742	R	12.2553	-11.6394	5.98511	-8.11504	-0.044051	8.83244	0.105809	3.96483	188.361	191.885	108.832	U	9.43681	2.37263	3.94932	1.43134	1.7711	5.23836	1135.37	2658.04
P	R	PWxxSLRux1R4.ma	1.19756	93.4545	23.129	46.1014	12.2986	5.28531	9.158	4.38146	72.8718	R	26.4412	-3.95924	4.12613	0.487621	-1.98576	12.1809	0.705319	8.35435	196.041	200.488	112.181	U	9.66719	2.193	3.83084	1.66493	1.7396	5.27832	1188.17	2838.78
P	R	PWxxSLRux1R4.ma	1.22895	83.8803	18.8821	52.5095				4.38146		R			7.93142			2.67053	0.685338	5.24073			102.671	U	9.15862	2.08455	3.96099				1040.32
P	R	PWxxSLRux1R4.ma	1.13599	87.3831	29.6914	45.3494	12.0717	3.53962	9.87898	4.38146	73.0694	R	10.3532		3.78604	-6.74004		14.3733	0.205299	9.85634		193.26	114.373	U	9.34789	2.3343	3.8144	1.26402	1.77287		1223.17	2686.66
P	R	PWxxSLRux1R4.ma	1.19097	79.9985	24.5995	47.5846	12.3915	9.91885	9.71871	4.38146	73.4884	R	13.9532	-1.84435	4.85047	-9.04478	0.127735	9.29418	0.297989	8.90572	198.156	190.955	109.294	U	8.94419	2.22706	3.86251	2.29444	1.76564	5.28905	1142.6	2638.74
P	R	PWxxSLRux1R4.ma	1.21108	102.694	28.4244	52.5564	11.1516	4.27435	8.60439	4.38146	72.5362	R	-12.519	-4.00167	2.31776	-52.4259	3.46014	13.5115	-1.00602	7.77069	195.998	147.574	113.512	U	10.1338	2.30899	3.96189	1.45263	1.71269	5.27811	1209.37	1792.73
P	R	PWxxSLRux1R4.ma	1.21895	105.945	24.3056	54.2298				4.38146		R	5.21926	-3.21443	11.6937	-32.578	-3.25648	3.2824	0.741566	1.97631	196.786	167.422	103.282	U	10.293	2.22038	3.99323			5.28211	1049.64	2166.3
P	R	PWxxSLRux1R4.ma	1.24053	96.1349	26.5615	60.5254	15.0803	7.75403	6.53494	4.38146	72.5265	R	-5.26429	-4.39244	12.0594	-13.5228	-2.06044	14.5273	-1.45618	12.0905	195.608	186.477	114.527	U	9.80484	2.27019	4.10306	2.04821	1.59886	5.27611	1225.64	2546.47
P	R	PWxxSLRux1R4.ma	1.16216	87.0772	23.1466	58.6838	10.8281	5.65413	9.47484	4.38146	73.167	R	-14.8222		25.0985	-6.64109		7.26564	-0.367397	5.80427		193.359	107.266	U	9.33152	2.19342	4.07216	1.73239	1.75446		1110.94	2688.72
P	R	PWxxSLRux1R4.ma	1.25894	94.0631	32.1745	59.0262	14.5637	4.96412	8.88259	4.38146	73.409	R	-21.7274	-12.8695	2.08652	-32.8278	2.02963	8.59712	-1.17281	6.34779	187.131	167.172	108.597	U	9.69861	2.38165	4.07798	1.60224	1.72637	5.23181	1131.69	2161.45
P	R	PWxxSLRux1R4.ma	1.11547	76.8687	28.0881	49.9785	11.1838	10.7886	11.7854	4.38146	73.5312	R	-13.6186	-11.1943	14.6171	-18.2603	0.444371	14.5995	0.539024	14.9304	188.806	181.74	114.6	U	8.76748	2.30213	3.91159	2.37849	1.85283	5.24072	1226.8	2450.05
P	R	PWxxSLRux1R4.ma	1.13811		22.5533	43.2257	11.7169	4.26713	9.15278	4.38146	74.2469	R		-6.63677	2.66172		-1.65363	9.4714	-0.285275		193.363		109.471	U		2.17923	3.76644	1.45094	1.73936	5.26457	1145.38
P	R	PWxxSLRux1R4.ma	1.1511	92.696	25.1721	42.9221	11.6976	7.31307	10.07	4.38146	73.4457	R	23.4353	-2.93757	5.13422	-12.1982	-5.04726	10.4308	-0.70671	2.96341	197.062	187.802	110.431	U	9.62788	2.23991	3.75939	1.98966	1.78138	5.28352	1160.47	2573.65
P	R	PWxxSLRux1R4.ma	1.16819	66.3357	31.5361	46.3237	12.621	4.889	6.66909	4.38146	72.5808	R	-3.32118	-9.42121	-0.732783	-13.4696	1.47413	11.0396	-0.160035	6.73495	190.579	186.53	111.04	U	8.14468	2.36975	3.83565	1.58699	1.607	5.25007	1170.08	2547.56
P	R	PWxxSLRux1R4.ma	1.16489	89.3395	22.9693	51.2781	12.358	5.68041	7.18351	4.38146	72.4142	R	-35.3494	-7.23738	-2.71351	-7.34495	3.40002	18.1133	-2.54858	8.03161	192.763	192.655	118.113	U	9.45196	2.18921	3.93726	1.73702	1.63713	5.26146	1283.65	2674.06
P	R	PWxxSLRux1R4.ma	1.10448	78.3915	18.4484	46.2217	12.5309	5.70405	8.82661	4.38146	72.6782	R	10.0504	-2.25546	4.45657	5.84629	0.304315	13.2216	-0.279729	9.36438	197.745	205.846	113.222	U	8.8539	2.07248	3.83345	1.74118	1.72365	5.28698	1204.74	2953.35
P	R	PWxxSLRux1R4.ma	1.1628	83.8277	24.5986	48.648	12.4481	7.31802	7.80933	4.38146	72.3582	R	10.6023	-8.98457	11.992	-33.8857	4.52667	0.367629	0.970954	3.64284	191.015	166.114	100.368	U	9.15574	2.22704	3.88461	1.99034	1.67168	5.25235	1005.52	2140.97
P	R	PWxxSLRux1R4.ma	1.1785	82.7894	23.338	53.4286	12.0228	6.71642	7.5819	4.38146	73.2532	R	4.59005	1.4788	12.1526	-4.16324	-2.62317	9.52682	0.062309	6.06729	201.479	195.837	109.527	U	9.09887	2.19794	3.97835	1.90456	1.65937	5.30568	1146.25	2740.57
P	R	PWxxSLRux1R4.ma	1.18361	86.7261	30.6455	57.8286	13.5239	4.74286	8.14627	4.38146	72.8586	R	-1.64569	-9.19782	8.88904	5.68626	7.40221	13.7507	-0.974746	10.8194	190.802	205.686	113.751	U	9.31269	2.35284	4.05748	1.55664	1.68943	5.25124	1213.2	2949.9
P	R	PWxxSLRux1R4.ma	1.19795	106.27	25.1098	55.1691				4.38146		R	14.7658	-3.47073	13.8166	-53.1207	-1.34095	9.60348	-0.807917	6.26571	196.529	146.879	109.603	U	10.3088	2.23852	4.0104			5.28081	1147.46	1780.09
P	R	PWxxSLRux1R4.ma	1.13994	92.9459	16.7529	49.9969	11.7936	5.16793	9.40383	4.38146	72.8885	R	29.6924	-5.68137	5.34211	-34.156	-3.97798	10.5517	-0.535768	10.2023	194.319	165.844	110.552	U	9.64085	2.02312	3.91196	1.64247	1.75116	5.2695	1162.38	2135.75
P	R	PWxxSLRux1R4.ma	1.15574	115.543	26.0456	53.9546				4.38146		R	30.7593	-5.15065	14.0426	-40.8534	0.528917	12.13	-0.75153	9.20254	194.849	159.147	112.13	U	10.7491	2.25909	3.98814			5.27223	1187.36	2007.69
P	R	PWxxSLRux1R4.ma	1.08318	78.7476	17.7737	46.2529	12.3241	5.66439	7.97459	4.38146	72.6586	R	13.0639	-0.341984	10.6146	-13.1812	1.21214	9.29468	0.530204	9.99807	199.658	186.819	109.295	U	8.87398	2.05326	3.83412	1.7342	1.68046	5.29661	1142.61	2553.47
P	R	PWxxSLRux1R4.ma	1.08365	80.1147	17.957	46.4434	11.2261	8.30443	8.80029	4.38146	72.5706	R	-13.5112	-0.334276	5.88261	-19.468	3.23186	12.3469	-2.468	11.4932	199.666	180.532	112.347	U	8.95068	2.05854	3.83824	2.11679	1.72236	5.29664	1190.81	2425.67
P	R	PWxxSLRux1R4.ma	1.12138	105.091	25.883	52.6052				4.38146		R	-12.2263	-7.05096	12.1564	-27.4782	-2.54717	15.9534	-1.14228	9.5318	192.949	172.522	115.953	U	10.2514	2.25556	3.96282			5.26243	1248.61	2266.03
P	R	PWxxSLRux1R4.ma	1.09458	87.0927	23.1505	43.5419	13.5799	5.16688	8.02668	4.38146	72.3112	R	6.9166	-6.41558	7.75605	-46.3583	4.58705	11.2605	-1.08467	17.0014	193.584	153.642	111.261	U	9.33235	2.19351	3.77372	1.64227	1.68319	5.26571	1173.58	1904.42
P	R	PWxxSLRux1R4.ma	1.08325	79.6691	19.673	46.3226	13.2022	5.64911	8.04929	4.38146	72.9023	R	13.9976	-8.41565	-1.08907	0.0885836	0.360838	11.9971	-1.51519	9.13445	191.584	200.089	111.997	U	8.92576	2.10605	3.83563	1.7315	1.68438	5.25533	1185.25	2830.31
P	R	PWxxSLRux1R4.ma	1.08449	74.787	23.6668	48.3448				4.38146		R	0.0333432	-9.04692	-4.54895	-16.7585	4.46408	18.2854	-3.8048	7.0018	190.953	183.241	118.285	U	8.64795	2.20564	3.87836			5.25203	1286.46	2480.48
P	R	PWxxSLRux1R4.ma	1.03932	89.03	19.8606	50.6808	13.6918	8.22549	8.41554	4.38146	73.0964	R	25.2337		14.0866	-10.1444		-0.618936	0.315438	-2.38072		189.856	99.3811	U	9.43557	2.11105	3.92555	2.10724	1.70322		990.73	2615.98
S	R	SWTxRxxUx1W.mat	1.20637	67.7085	25.304	45.1229	8.75519	7.46895	9.71026	4.17871	90.8151	R	13.3254	-6.1087	10.2189	-6.51557	-4.88449	6.94714	-0.578225	12.1024	193.891	193.484	106.947	U	8.22852	2.24283	3.80939	2.01075	1.76526	5.2673	1106	2691.34
S	R	SWTxRxxUx1W.mat	1.18465	72.2384	20.1362	50.3812	11.6854	10.3394	10.0152	4.17871	91.8477	R	20.7887	-4.49687	6.76477	3.13317	-1.04582	9.10921	-0.519818	8.97647	195.503	203.133	109.109	U	8.49932	2.11833	3.91962	2.33596	1.77895	5.27558	1139.7	2895.15
S	R	SWTxRxxUx1W.mat	1.22569	93.3076	26.2251	51.1575	8.76358	7.50988	9.94953	4.17871	90.7457	R		-1.6895	9.68865		-2.42996	7.64353	0.89245	12.0492	198.31		107.644	U	9.65959	2.26297	3.93491	2.01622	1.77603	5.28983	1116.82
S	R	SWTxRxxUx1W.mat	1.19952	83.1613	21.9743	47.3071	8.45079	8.34447	9.07908	4.17871	90.7024	R	43.4322	-0.651015	10.3574	0.19996	-1.72877	5.01805	0.636299	7.87944	199.349	200.2	105.018	U	9.11928	2.1651	3.85666	2.1216	1.73584	5.29506	1076.21	2832.67
S	R	SWTxRxxUx1W.mat	1.13553	80.5345	24.3571	38.0385	8.03092	7.33039	9.1088	4.17871	90.52	R	18.0815	-3.3005	-2.21286	18.6958	-8.44332	11.1074	1.196	10.5692	196.699	218.696	111.107	U	8.9741	2.22155	3.6386	1.99203	1.73726	5.28168	1171.16	3234.15
S	R	SWTxRxxUx1W.mat	1.19889	73.8335	25.4303	48.2338	10.602	6.27176	9.07697	4.17871	89.3863	R	18.2505	-6.46796	6.74267	9.14411	-2.56356	4.27074	0.0660194	7.0248	193.532	209.144	104.271	U	8.59264	2.24563	3.87606	1.83606	1.73574	5.26544	1064.74	3024.6
S	R	SWTxRxxUx1W.mat	1.22903		25.7714	52.2825				4.17871		R		2.13958	7.24633		-3.35571	8.23738	0.705141		202.14		108.237	U		2.25312	3.95666			5.30896	1126.07
S	R	SWTxRxxUx1W.mat	1.19149		22.1482	46.703	9.33987	13.3698	11.4834	4.17871	89.8102	R		-1.18247	-4.1263		0.537539	12.722	-0.61271		198.818		112.722	U		2.16937	3.84381	2.593	1.84085	5.29239	1196.78
S	R	SWTxRxxUx1W.mat	1.20838	88.9828	22.5714	44.8797	8.74452	5.97804	10.049	4.17871	90.4644	R	19.3458	-2.89181	3.32298	15.5706	-2.8347	6.74835	-0.700574	8.83547	197.108	215.571	106.748	U	9.43307	2.17966	3.80399	1.78809	1.78046	5.28375	1102.91	3165.08
S	R	SWTxRxxUx1W.mat	1.13084	70.961	19.9227	41.0023	9.01345	8.43299	9.98646	4.17871	90.0142	R	7.44969	0.659854	3.55565	25.59	-3.45742	6.49834	-0.44529	8.11363	200.66	225.59	106.498	U	8.42384	2.1127	3.71363	2.13215	1.77768	5.30161	1099.04	3388.28
S	R	SWTxRxxUx1W.mat	1.16304	69.7808	23.4879	45.769	8.21421	8.02094	10.4446	4.17871	90.5166	R	14.3916	-2.55474	-0.483721	15.13	-5.22659	10.4867	-0.284936	7.05745	197.445	215.13	110.487	U	8.35349	2.20146	3.82361	2.08206	1.79772	5.28546	1161.35	3155.38
S	R	SWTxRxxUx1W.mat	1.17225		20.2104	46.5005	7.8668	6.37199	7.98879	4.17871	89.6381	R		-2.96425	5.94284		-1.85521	7.08909	-0.627656		197.036		107.089	U		2.12028	3.83946	1.85191	1.6812	5.28339	1108.2
S	R	SWTxRxxUx1W.mat	1.17843	79.218	19.9354	48.8246	8.30514	7.65419	11.615	4.17871	90.7888	R	24.4583	-0.465535	8.84643	3.15361	-1.28265	6.21259	0.890926	11.826	199.534	203.154	106.213	U	8.90045	2.11303	3.88823	2.03525	1.8461	5.29599	1094.62	2895.59
S	R	SWTxRxxUx1W.mat	1.16939	82.2222	19.3615	45.6493	8.69366	6.41469	10.1055	4.17871	90.7126	R	30.4253	-5.11382	2.6952	6.46625	3.10339	5.83477	-0.721362	9.03973	194.886	206.466	105.835	U	9.06765	2.09766	3.82099	1.85859	1.78295	5.27242	1088.79	2966.7
S	R	SWTxRxxUx1W.mat	1.1483	76.7238	23.0144	45.3122	9.62054	6.65601	11.4964	4.17871	90.8133	R	40.9792	-7.51274	6.12279	1.27775	-1.47337	7.0243	0.196066	10.8971	192.487	201.278	107.024	U	8.75921	2.19028	3.81358	1.89552	1.84137	5.26003	1107.19	2855.58
S	R	SWTxRxxUx1W.mat	1.16212	74.1226	19.7557	51.7541	9.73131	7.40793	10.0417	4.17871	90.1676	R	10.479	-0.769739	-9.9044	16.79	-2.17688	11.9364	0.377473	8.41396	199.23	216.79	111.936	U	8.60945	2.10826	3.9465	2.00255	1.78013	5.29446	1184.29	3191.97
S	R	SWTxRxxUx1W.mat	1.14622	72.8644	21.3822	43.91	7.88021	8.65398	8.73587	4.17871	89.0576	R		-1.94421	0.239779		-1.81433	10.5489	0.276282	8.95718	198.056		110.549	U	8.53606	2.15037	3.78214	2.15802	1.7192	5.28855	1162.34
S	R	SWTxRxxUx1W.mat	1.07267	50.6777	17.9592	39.5234	7.78163	7.17354	8.21271	4.17871	90.7076	R	-2.19827	-4.88256	0.988037	15.598	-4.76449	10.0815	-0.654144	6.48725	195.117	215.598	110.081	U	7.11883	2.0586	3.67689	1.9704	1.69286	5.2736	1154.97	3165.68
S	R	SWTxRxxUx1W.mat	1.08846	59.8179	16.9916	40.5313	8.03453	6.45272	9.91205	4.17871	90.6055	R	3.31429	-5.12834	1.27154	20.4099	-2.091	7.69871	-0.021702	6.29046	194.872	220.41	107.699	U	7.7342	2.03029	3.70207	1.8645	1.77436	5.27234	1117.68	3272.25
S	R	SWTxRxxUx1W.mat	1.098	75.2175	14.746	42.4657	7.18558	7.64218	9.69875	4.17871	88.6097	R	9.57854	0.0345777	8.14646	27.2915	-1.50709	7.59569	1.28311	4.57315	200.035	227.292	107.596	U	8.6728	1.95961	3.7487	2.03368	1.76473	5.29849	1116.07	3426.69
S	R	SWTxRxxUx1W.mat	1.12736	83.0758	17.6069	48.2792	10.1282	6.14274	9.54189	4.17871	90.3598	R	27.1879	-3.45569	6.02381	12.0032	-2.27801	8.13343	-1.21301	12.9775	196.544	212.003	108.133	U	9.11459	2.04843	3.877	1.81527	1.75755	5.28089	1124.45	3086.84
S	R	SWTxRxxUx1W.mat	1.14107	67.3954	21.0305	40.9858	7.33436	6.17371	8.94024	4.17871	90.4298	R	-0.0288601	-6.57694	-0.609888	15.2015	2.60567	9.58827	-1.18181	10.6621	193.423	215.201	109.588	U	8.20947	2.14147	3.71323	1.8203	1.72917	5.26488	1147.22	3156.95
S	R	SWTxRxxUx1W.mat	1.10825	64.4368	19.6778	40.4871	15.0573	7.69947	8.16586	4.17871	90.8828	R	4.71337	-4.25812	3.22796	23.5711	-3.29599	8.4222	-0.468827	5.5168	195.742	223.571	108.422	U	8.02725	2.10617	3.70098	2.04115	1.69044	5.2768	1128.96	3342.9
S	R	SWTxRxxUx1W.mat	1.12477	69.6107	19.9831	42.6092	10.2989	6.42213	8.44268	4.17871	90.9394	R	-2.62378	-2.19738	2.66718	36.7603	-3.7354	6.47652	0.781096	11.7957	197.803	236.76	106.477	U	8.34331	2.1143	3.75207	1.85975	1.70459	5.28727	1098.7	3643.03
S	R	SWTxRxxUx1W.mat	1.14327	75.0266	20.88	48.4702	6.59645	8.77564	9.77626	4.17871	89.6708	R	10.8886	-1.64769	4.96152	23.5669	-4.18797	8.32108	1.12643	6.89855	198.352	223.567	108.321	U	8.66179	2.13763	3.88095	2.17198	1.76825	5.29004	1127.38	3342.81
S	R	SWTxRxxUx1W.mat	1.16347	74.4656	22.945	48.4353	8.05734	7.43128	10.318	4.17871	91.144	R	11.6957	-8.70869	-3.51432	13.3276	1.09882	10.2508	-0.151733	13.539	191.291	213.328	110.251	U	8.62935	2.18863	3.88023	2.0057	1.79225	5.2538	1157.64	3115.81
S	R	SWTxRxxUx1W.mat	1.07994	64.4651	16.1579	39.0238	7.5193	6.50307	9.62564	4.17871	90.3558	R	10.3271	-2.26761	4.36765	19.1916	-4.73624	8.32963	-0.695911	8.10714	197.732	219.192	108.33	U	8.02902	2.00492	3.66417	1.87227	1.7614	5.28691	1127.51	3245.16
S	R	SWTxRxxUx1W.mat	1.10048	70.7835	21.2202	43.3895	8.47297	6.4204	10.424	4.17871	90.716	R	30.8634	-5.90079	3.09916	26.1381	3.06703	6.77289	0.823869	4.76631	194.099	226.138	106.773	U	8.4133	2.14628	3.77022	1.85948	1.79684	5.26837	1103.29	3400.64
S	R	SWTxRxxUx1W.mat	1.12153	70.5098	20.7178	43.5274	8.79032	9.87623	8.58048	4.17871	89.0835	R	9.30215	-4.25843	4.76457	14.8519	0.58181	6.59859	0.345182	11.8907	195.742	214.852	106.599	U	8.39701	2.13347	3.77339	2.29013	1.7115	5.2768	1100.59	3149.26
S	R	SWTxRxxUx1W.mat	1.05404	75.2732	13.0831	41.5149	8.37729	8.2047	9.50536	4.17871	89.7788	R	20.3713	-1.26359	4.95932	29.8345	1.3161	9.09967	0.851288	2.3167	198.736	229.834	109.1	U	8.67601	1.90185	3.72605	2.10471	1.75587	5.29198	1139.55	3484.36
S	R	SWxxSLRux1R4.ma	1.23163	94.1923	26.2669	50.3226	9.7364	9.62305	16.4818	4.61041	89.9518	R	42.2965	-2.74391	-4.50855	-10.9113	-7.14349	14.3197	0.680249	10.4997	197.256	189.089	114.32	U	9.70527	2.26387	3.91846	2.26416	2.01489	5.2845	1222.31	2600.15
S	R	SWxxSLRux1R4.ma	1.18779	76.7724	17.6783	49.4133	10.2199	6.87358	9.95886	4.61041	90.3835	R		-2.37251	9.21323		-2.06605	2.01916	-0.23364	16.0827	197.627		102.019	U	8.76198	2.0505	3.90022	1.92768	1.77645	5.28638	1030.44
S	R	SWxxSLRux1R4.ma	1.23643	88.4219	26.9253	48.3682	8.83437	6.22753	9.77021	4.61041	89.4987	R	18.1782	-2.84656	14.3283	18.2151	-3.26789	0.818453	1.60237	11.6874	197.153	218.215	100.818	U	9.40329	2.27793	3.87884	1.82898	1.76797	5.28398	1012.3	3223.5
S	R	SWxxSLRux1R4.ma	1.20543	85.2886	18.9109	51.2697	10.6427	7.03063	9.16704	4.61041	90.2416	R	30.1892	-2.20777	5.97722	-14.2653	-0.705221	7.49296	0.0932966	16.8366	197.792	185.735	107.493	U	9.23518	2.08535	3.9371	1.95028	1.74003	5.28722	1114.47	2531.28
S	R	SWxxSLRux1R4.ma	1.23661	75.8075	23.9858	55.564	8.15785	7.06765	9.30412	4.61041	89.7603	R	3.49725	-1.08162	4.00763	17.0836	-5.88165	7.30285	0.441172	9.51723	198.918	217.084	107.303	U	8.70675	2.21304	4.01754	1.95553	1.7465	5.29289	1111.52	3198.46
S	R	SWxxSLRux1R4.ma	1.16656	66.6132	23.5855	44.6277	7.30138	6.77104	9.58363	4.61041	90.697	R	8.6784	-12.1712	10.7886	18.04	-0.399417	2.75207	0.0863981	11.9332	187.829	218.04	102.752	U	8.16169	2.20375	3.79835	1.91265	1.75947	5.23553	1041.56	3219.62
S	R	SWxxSLRux1R4.ma	1.23182	75.9351	22.3455	47.6761	9.04695	6.13613	10.2685	4.61041	91.3242	R	17.137	3.20548	9.46466	-5.89508	-2.3027	-0.0970643	-0.523293	8.91467	203.205	194.105	99.9029	U	8.71408	2.17419	3.86443	1.81419	1.7901	5.31422	998.544	2704.3
S	R	SWxxSLRux1R4.ma	1.2342	75.3498	23.0646	53.4956				4.61041		R	26.614		9.07804	2.74439		3.10975	-0.67423	17.1509		202.744	103.11	U	8.68043	2.19148	3.9796				1047.01	2886.84
S	R	SWxxSLRux1R4.ma	1.17135	83.9418	19.7763	46.805	8.90103	6.50019	10.2906	4.61041	91.1157	R	36.2501	-2.79881	13.6131	4.18825	-3.30771	3.40952	0.543841	8.29404	197.201	204.188	103.41	U	9.16198	2.10881	3.84599	1.87183	1.79106	5.28422	1051.58	2917.74
S	R	SWxxSLRux1R4.ma	1.18381	69.7997	19.4938	47.0205	9.28852	7.60547	9.1661	4.61041	90.4458	R	11.4603	-1.45712	14.6248	2.44709	-1.76355	1.37013	-0.38695	13.6666	198.543	202.447	101.37	U	8.35462	2.10123	3.85058	2.02887	1.73999	5.29101	1020.62	2880.5
S	R	SWxxSLRux1R4.ma	1.18752	72.9393	21.8636	45.2777	8.89727	7.49142	10.236	4.61041	88.9895	R	26.1112	-3.34913	11.1969	2.96451	-3.10548	5.04149	0.902694	17.9018	196.651	202.965	105.041	U	8.54045	2.16237	3.81281	2.01376	1.78868	5.28143	1076.57	2891.55
S	R	SWxxSLRux1R4.ma	1.18899	87.1476	24.85	51.1899	7.97127	6.54602	10.0178	4.61041	89.1166	R	30.4236	-4.17933	-4.37941	19.7854	-2.42979	10.3384	1.02406	11.6389	195.821	219.785	110.338	U	9.33529	2.23271	3.93554	1.87886	1.77907	5.2772	1159.02	3258.35
S	R	SWxxSLRux1R4.ma	1.17862	71.7896	23.229	51.8813	9.17432	10.2524	9.16985	4.61041	88.9834	R	37.4479	-6.29519	12.7066	2.45214	7.6653	4.53731	-0.0874776	15.6638	193.705	202.452	104.537	U	8.47287	2.19537	3.94896	2.32751	1.74017	5.26634	1068.83	2880.6
S	R	SWxxSLRux1R4.ma	1.16269	65.6157	30.03	42.6056	8.22947	5.70332	10.771	4.61041	90.1917	R	18.5398	-4.91889	5.99935	15.5813	-7.714	9.8899	0.797629	14.1172	195.081	215.581	109.89	U	8.10035	2.34093	3.75199	1.74105	1.81161	5.27342	1151.96	3165.31
S	R	SWxxSLRux1R4.ma	1.17466	72.0155	16.9764	45.1244	7.5362	6.8394	9.8026	4.61041	90.3529	R	5.29321	-0.422032	9.57753	13.391	0.265547	1.63061	-0.674954	13.6438	199.578	213.391	101.631	U	8.4862	2.02984	3.80942	1.9227	1.76944	5.2962	1024.56	3117.2
S	R	SWxxSLRux1R4.ma	1.14212	75.3306	20.959	46.5517	9.7061	8.3102	9.76042	4.61041	90.1916	R		12.6019	8.95296		2.75482	7.23321	0.604916	23.5956	212.602		107.233	U	8.67932	2.13965	3.84056	2.11748	1.76753	5.35942	1110.44
S	R	SWxxSLRux1R4.ma	1.16252	58.3108	18.7618	49.6323	9.58653	6.93933	7.88312	4.61041	90.6806	R	10.5474	-3.45976	-4.35794	-2.32071	4.21917	7.3089	-0.119562	18.6073	196.54	197.679	107.309	U	7.63615	2.08122	3.90464	1.93721	1.67562	5.28087	1111.61	2779.34
S	R	SWxxSLRux1R4.ma	1.16655	66.4472	22.071	44.6061	9.03814	8.47462	8.66061	4.61041	89.5244	R	36.3457	-6.6743	9.6257	1.63402	1.50023	2.1449	1.01134	16.4746	193.326	201.634	102.145	U	8.15151	2.16748	3.79787	2.13708	1.71549	5.26438	1032.35	2863.16
[truncated: 1,515 more rows]

## Sheet: explain
	Agneta Egenvall	230528
[truncated: 37 more rows]
