# Supplementary material for: Pilot study of locomotor asymmetry in horses walking in circles with and without a rider
Source: PeerJ. 2023 Nov 2;11:e16373. doi: 10.7717/peerj.16373 (PMC10625764; doi:10.7717/peerj.16373)
Supplement: Supplemental Information 11 — How to use these data are described in this script. Variable descriptions (there is no variable names in the dataset) are available in Table S6. [file peerj-11-16373-s011.m]

%script used to run the k-means analysis 230528
%sc_difsALLS is the data in Data2cluster.xlsx
%all data run for main analysis
%for sensitivity analysis one of the left hollow horses (first 1-7) omitted at a time


%THIS IS THE REAL ANALYSIS II- works for 3 variables should be for all
%variables
% mater=sc_tdifsALLS([2:end],1:end-2);%test med lila stora grupper
% mater=sc_tdifsALLS([1 3:end],1:end-2);%test med lila stora grupper
% mater=sc_tdifsALLS([1:2 4:end],1:end-2);%test med lila stora grupper
% mater=sc_tdifsALLS([1:3 5:end],1:end-2);%test med lila stora grupper
% mater=sc_tdifsALLS([1:4 6:end],1:end-2);%test med lila stora grupper
% mater=sc_tdifsALLS([1:5 7:end],1:end-2);%test med lila stora grupper
% mater=sc_tdifsALLS([1:6 8:end],1:end-2);%test med lila stora grupper
allsim={};newsim={}; newsimLOW={};
out=[];
for ii=1:21;
    for j=2:21
        for k=3:21
            if ii ~= j &  j~= k  &  ii~= k & ii<j  & ii<k &  j<k;
                out=[]; check=[];
                for i=1:100
                    
                    [cidx2,cmeans2] = kmeans(mater(:,[ii j k]),2,'dist','sqeuclidean');
                    left=sum(cidx2(1:6)==1)/6;
                    rigt=sum(cidx2(9:14)==1)/6;
                    if left<rigt cidx2=abs(cidx2-3); end %if deleted- no turning
                    
                    if left<rigt   check(1,i)=0;
                    elseif left==1-rigt  check(1,i)=3;
                    else check(1,i)=2; end
                    %
                    if isempty(out) out=cidx2;
                    else out(1:14,i)=cidx2;
                    end
                end
                
                check=[out; check];
                
                for i=1:100;
                    nos=numel(find(out(1:14,i)==1));
                    if nos==1 || nos==11
                        check(25,i)=1;
                    end
                    if nos==2 || nos==10
                        check(26,i)=2;
                    end
                    
                    if nos==3 || nos==9
                        check(27,i)=3;
                    end
                    
                end
                
                if isempty(allsim) allsim{1,1}=[num2str(ii),' ', num2str(j) ,' ', num2str(k)];
                else allsim{1,end+1}=[num2str(ii),' ', num2str(j) ,' ', num2str(k)];
                end
            end
            
            
            ind1=[];
            for i=1:14;
                ind1=(check(i,:)==1);
                %ind2=find(out(i,:)==2);
                tot1s=sum(ind1);
                if i>8 tot1s=100-sum(ind1);end %change from 9 to 8
                check(i,101)=tot1s;
                
                allsim{i+1,end}=tot1s;
                
            end
        end
    end
end
for y=1:14;
    if y==1 allsim{y+1,end+1}=(sc_tdifsALLS(y,22));
    else allsim{y+1,end}=(sc_tdifsALLS(y,22));
    end
end

for y=1:14;
    if y==1 allsim{y+1,end+1}=(sc_tdifsALLS(y,23));
    else allsim{y+1,end}=(sc_tdifsALLS(y,23));
    end
end


for k=1:length(allsim)-2;
    allsim{17,k}=sum(cell2mat(allsim(2:7,k)));
    allsim{18,k}=sum(cell2mat(allsim(10:15,k)));
    allsim{19,k}=cell2mat(allsim(17,k))+cell2mat(allsim(18,k));
    allsim{20,k}=cell2mat(allsim(19,k))/1200; %total possible agreement for all 12 horses, otherwise 1300
end

[a b]=maxk(cell2mat(allsim(19,:)),round(1330*0.1)); %21 param sic!, detta är rad 19
newsim=allsim(:,[b end-1 end]);


[a b1]=mink(cell2mat(allsim(19,:)),round(1330*0.1)); %21 param sic!, detta är rad 19
newsimLOW=allsim(:,[b1 end-1 end]);

test=newsim(1,:)';
allnos=[];
for y=1:length(test)-2;
    test1=test(y,1);
    len=length(char(test1));
    test2=char(test1);
    [a b]=find(test2==' ');
    no=1:len;
    no1ind=no<b(1,1)
    no2ind=no>b(1,1) & no<b(1,2)
    no3ind=no>b(1,2);
    no1=test2(no1ind);
    no2=test2(no2ind);
    no3=test2(no3ind);
    allnos(y,1)=str2double(no1);
    allnos(y,2)=str2double(no2);
    allnos(y,3)=str2double(no3);
end

allnos=reshape(allnos,[],1);
r=tabulate(allnos);
