# Supplementary material for: Pilot study of locomotor asymmetry in horses walking in circles with and without a rider
Source: PeerJ. 2023 Nov 2;11:e16373. doi: 10.7717/peerj.16373 (PMC10625764; doi:10.7717/peerj.16373)
Supplement: Supplemental Information 12 — See explanations in file. [file peerj-11-16373-s012.sas]

/*ONLY RELEVANT HORSES IN DATASET, NON-FUNCTIONAL LIMITS FOR THE VARIABLES EMPLOYED,  VALUES OUTSIDE THESE CRITERIA WERE REMOVED BY THE OUTLIER REMOVAL IN THE PREVIOUS STEP*/


/*SENSITIVTY ANALYSIS OMITTING EITHER HORSE C OR H*/
/*HOLLOW sign 3way 220815- still significant if either C or H omitted*/

/*INCLUDING HOLLOW- OMITTING 2 HORSES*/
ods html;    
proc mixed data=both; 
where path ne 'S' and tarsus<55 and tarsus>25  and gait2='walk' and horse ne 'E'  and horse ne 'G' and horse ne 'N' and horse ne 'O' and horse ne 'L' and horse ne 'Q'
and horse ne 'A';
class path  condition1  horse file limb limb1 gait path HOLLOW;
model logtarsus=stride_parameters_stride_speed  condition1  path  limb1 path*limb1  hollow hollow*limb1 hollow*path hollow*limb1*path/s residuals; 
random horse /*file file(horse)*/    limb1(file);
lsmeans hollow*limb1*path  /pdiff;
run; ods html close;


/*GROUP-LEVEL ANALYSIS*/
ods html;    
proc mixed data=both; 
where path ne 'S' and tarsus<55 and tarsus>25  and gait2='walk' and horse ne 'E'  and horse ne 'G' and horse ne 'N' and horse ne 'O' and horse ne 'L';
class path  condition1  horse file limb limb1 gait path;
model logtarsus=stride_parameters_stride_speed  condition1  path   limb1 path*limb1   /s residuals; 
random horse /*file file(horse)*/    limb1(file);
lsmeans condition1 limb1  /pdiff;
run; ods html close;


%%%%%%%%%%%%%%%%%%%%%%%%%%%%%%%%%%%%%%%%%%%%%%%%%%%%%%%
/*HORSE-SPECIFIC MODELS*/

ods output LSMeans=lsmean;
ods output Diffs=diffs;
ods output Tests3=tests;
ods output ConvergenceStatus=Conv;
ods output FitStatistics=Fit;
ods output ModelInfo=ModInf;
ods output NObs=N;
proc mixed data=both; 
where path ne 'S' and tarsus<55 and tarsus>25  and gait2='walk' and horse='X';;
class path condition1 horse file limb limb1 gait path name;
model logtarsus=stride_parameters_stride_speed  condition1 path limb1 path*limb1 /s residuals; 
random limb1(name);
lsmeans condition1 path*limb1  /pdiff;
run;ods output close;


PROC EXPORT DATA=lsmean OUTFILE= "D:\test\ekeQ\voranDoc\segmentsW\tarsus\lsmeans\Xlsmean.csv" DBMS=CSV REPLACE;RUN;
PROC EXPORT DATA=diffs OUTFILE= "D:\test\ekeQ\voranDoc\segmentsW\tarsus\diffs\Xdiffs.csv" DBMS=CSV REPLACE;RUN;
PROC EXPORT DATA=tests OUTFILE= "D:\test\ekeQ\voranDoc\segmentsW\tarsus\tests\Xtests.csv" DBMS=CSV REPLACE;RUN;

PROC EXPORT DATA=Conv OUTFILE= "D:\test\ekeQ\voranDoc\segmentsW\tarsus\conv\XConv.csv" DBMS=CSV REPLACE;RUN;
PROC EXPORT DATA=Fit OUTFILE= "D:\test\ekeQ\voranDoc\segmentsW\tarsus\fit\XFit.csv" DBMS=CSV REPLACE;RUN;
PROC EXPORT DATA=N OUTFILE= "D:\test\ekeQ\voranDoc\segmentsW\tarsus\n\XN.csv" DBMS=CSV REPLACE;RUN;
