# Supplementary material for: Pilot study of locomotor asymmetry in horses walking in circles with and without a rider
Source: PeerJ. 2023 Nov 2;11:e16373. doi: 10.7717/peerj.16373 (PMC10625764; doi:10.7717/peerj.16373)
Supplement: Supplemental Information 13 — Explanations are found in file. [file peerj-11-16373-s013.sas]

/*ONLY RELEVANT HORSES IN DATASET, NON-FUNCTIONAL LIMITS FOR THE VARIABLES EMPLOYED, ANY VALUES ABOVE THIS CRITERION WERE REMOVED BY THE OUTLIER REMOVAL IN THE PREVIOUS STEP*/


/*ADDING HOLLOW- DEELETING 2 HORSES MORE SAID TO BE EQUAL-SIDED- REDUCED FROM THIS FULL MODEL*/
ods html;    
proc mixed data=rpP1; 
where poll_rom<280 and path ne 'S' and gait2='walk'  and horse_name ne 'E' and horse_name ne 'G' and horse_name ne 'L'  and horse_name ne 'N'
and horse_name ne 'O' and horse_name ne 'Q' and horse_name ne 'A';
class path condition1 horse_name  name hollow;
model  sqrtpoll_ROM = stride_parameters_stride_speed   path condition1 path*condition1 hollow path*hollow  /s residuals; 
random horse_name  name(horse_name);run;
ods html close;


/*THIS IS THE GROUP-LEVEL ANALYSIS- REDUCED FROM THIS FULL MODEL*/
ods html;    
proc mixed data=rpP1; 
where poll_rom<280 and path ne 'S' and gait2='walk'  and horse_name ne 'E' and horse_name ne 'G' and horse_name ne 'L'  and horse_name ne 'N' and horse_name ne 'O';
class path condition1 horse_name  name;
model  sqrtpoll_ROM = stride_parameters_stride_speed  /*path 0.67 2*/ /*condition1 0.56 3*//*path*condition1 0.65 1*//s residuals; 
random horse_name  name(horse_name);run;
ods html close;


%%%%%%%%%%%%%%%%%%%%%%%%%%%%%%%%%%%%%%%%%%%%%%%%%%%%%%%
/*  THIS IS THE HORSE-SPECIFIC ANALYSIS- EACH HORSE RUN SEPARATELY- NO REDUCTION*/
/*RESULTS EXPORTED TO CSV AND FURTHER TABULATED USING MATLAB*/

ods output LSMeans=lsmean;
ods output Diffs=diffs;
ods output Tests3=tests;
ods output ConvergenceStatus=Conv;
ods output FitStatistics=Fit;
ods output ModelInfo=ModInf;
ods output NObs=N;
proc mixed data=rpp1 ;
where  poll_rom<280 and path ne 'S' and horse_name='Y' and gait2='walk';
class path condition1 horse_name ;
model  sqrtpoll_ROM = stride_parameters_stride_speed path condition1 path*condition1; 
lsmeans path*condition1/pdiff;
run;
ods output close;


PROC EXPORT DATA=lsmean OUTFILE= "D:\test\ekeQ\voranDoc\segmentsW\pollROM\lsmeans\Ylsmean.csv" DBMS=CSV REPLACE;RUN;
PROC EXPORT DATA=diffs OUTFILE= "D:\test\ekeQ\voranDoc\segmentsW\pollROM\diffs\Ydiffs.csv" DBMS=CSV REPLACE;RUN;
PROC EXPORT DATA=tests OUTFILE= "D:\test\ekeQ\voranDoc\segmentsW\pollROM\tests\Ytests.csv" DBMS=CSV REPLACE;RUN;
PROC EXPORT DATA=Conv OUTFILE= "D:\test\ekeQ\voranDoc\segmentsW\pollROM\conv\YConv.csv" DBMS=CSV REPLACE;RUN;
PROC EXPORT DATA=Fit OUTFILE= "D:\test\ekeQ\voranDoc\segmentsW\pollROM\fit\YFit.csv" DBMS=CSV REPLACE;RUN;
PROC EXPORT DATA=N OUTFILE= "D:\test\ekeQ\voranDoc\segmentsW\pollROM\n\YN.csv" DBMS=CSV REPLACE;RUN;
